# Supplementary material for: Carbohydrate Staple Food Modulates Gut Microbiota of Mongolians in China
Source: Front Microbiol. 2017 Mar 21;8:484. doi: 10.3389/fmicb.2017.00484 (PMC5359301; doi:10.3389/fmicb.2017.00484)
Supplement: Supplementary file 2 [file Data_Sheet_1.XLSX]

## Sheet: table_legend
Table legends	Anotation
Table 1	KEGG profile in all subjects
Table 2	Phages profile in all subjects
Table 3	CAZy profile in all subjects
Table 4	ARGs profile in all subjects
Table 5	Diet information for all subjects
Table 6	Food frequency questionnaire

## Sheet: Table S1
gene	A1	A10	A11	A12	A13	A14	A15	A16	A17	A18	A19	A2	A20	A22	A23	A24	A25	A26	A29	A30	A4	A5	A6	A7	A8	A9	B1	B10	B11	B12	B13	B14	B15	B16	B17	B18	B19	B2	B20	B22	B23	B24	B25	B26	B29	B30	B4	B5	B6
K00186	7.76515e-08	0	8.06428e-08	8.59331e-08	0	2.44822e-07	7.58252e-07	0	3.8348e-07	9.04806e-06	2.21182e-06	1.66005e-07	2.6119e-07	6.56115e-08	6.47705e-07	7.20751e-08	0	3.04049e-07	1.64676e-07	8.76333e-08	5.94071e-08	7.59184e-08	2.8671e-06	0	0	0	3.90329e-07	8.59278e-08	0	0	0	4.64574e-07	6.85609e-06	5.55507e-08	1.16656e-07	1.80261e-06	2.05189e-06	0	2.78914e-07	0	8.9589e-07	4.98443e-08	0	1.2443e-07	0	3.77035e-07	1.13274e-07	3.24136e-07	1.06877e-06
K00187	1.21396e-05	3.78465e-07	1.06694e-06	1.22264e-06	4.92409e-06	7.88067e-07	3.37814e-06	5.54309e-06	1.95526e-06	7.0329e-07	3.02281e-06	1.57773e-07	5.40849e-07	1.40291e-06	1.36151e-06	1.258e-06	7.42054e-07	2.35982e-06	1.3979e-07	4.79538e-07	4.14451e-07	2.64033e-06	2.2562e-06	2.85535e-06	9.93873e-07	1.81961e-06	6.9278e-06	1.98803e-07	3.54326e-06	2.63352e-06	2.49131e-06	5.52156e-07	3.80715e-06	1.484e-05	4.83969e-06	3.3015e-06	4.32213e-06	4.80413e-06	2.42797e-06	2.1269e-06	1.16287e-06	7.4097e-07	3.19808e-06	1.35195e-06	6.61039e-07	4.72684e-06	9.89287e-08	7.85721e-06	6.61796e-06
K00184	1.67516e-05	1.85327e-05	7.75272e-06	2.15219e-05	1.58932e-05	5.73054e-06	2.16018e-05	2.15905e-05	4.85068e-05	5.75031e-05	2.05665e-05	1.8113e-05	7.04364e-06	1.7932e-05	1.65099e-05	1.2681e-05	8.10557e-06	1.38435e-05	1.1306e-05	2.23291e-05	1.50224e-05	2.31664e-05	1.34748e-05	1.13026e-05	2.45366e-05	4.51914e-05	1.48258e-05	2.74502e-05	1.78637e-05	1.64954e-05	1.73127e-05	1.62769e-05	1.24672e-05	5.20899e-05	2.24049e-05	1.7759e-05	1.52688e-05	1.47629e-05	1.47528e-05	2.16492e-05	6.29457e-06	1.31101e-05	1.06609e-05	2.0443e-05	1.21564e-05	5.09138e-05	1.06832e-05	5.12401e-05	1.56881e-05
K00185	3.06774e-05	6.8772e-06	6.2039e-06	5.15844e-06	1.97316e-05	2.24342e-05	2.82777e-05	1.66706e-05	1.65066e-05	3.33375e-06	1.63826e-05	3.63113e-05	5.77837e-05	2.82216e-05	2.06058e-05	8.02536e-06	5.58075e-05	2.23498e-05	4.70362e-06	1.09197e-05	3.62559e-05	2.15478e-05	3.50983e-05	1.41281e-05	0.000105516	1.80236e-05	2.25221e-05	4.86106e-06	7.22905e-06	1.72369e-05	5.23069e-06	9.44148e-06	2.54118e-05	4.372e-05	1.72073e-05	1.55191e-05	1.73957e-05	7.75505e-05	3.06494e-05	1.8134e-05	3.4324e-05	1.62092e-05	1.54091e-05	1.23766e-05	1.69568e-05	1.40758e-05	5.35375e-05	9.16384e-05	6.78077e-05
K00180	0.000137012	6.34837e-05	7.10376e-05	4.52682e-05	0.000127394	7.18054e-05	0.000170516	0.000131591	0.000139171	4.07096e-05	0.000103808	5.38447e-05	2.49642e-05	9.34622e-05	0.00011507	6.58573e-05	0.000103712	6.02061e-05	8.53528e-05	9.1138e-05	7.15103e-05	5.98539e-05	0.000122475	0.000144029	4.99465e-05	0.000137906	0.000120956	6.50692e-05	6.47773e-05	5.18753e-05	9.76199e-05	0.00011658	0.00014423	0.000141016	0.000101187	9.60989e-05	9.66711e-05	6.69932e-05	0.000112191	9.86881e-05	4.7144e-05	5.59344e-05	0.000140522	6.2236e-05	5.63591e-05	0.000117837	5.09329e-05	5.59973e-05	6.7636e-05
K03433	1.41988e-05	2.32766e-06	4.59043e-06	3.25312e-06	2.18971e-07	1.39123e-06	1.86211e-05	8.97021e-06	8.69122e-07	5.02582e-08	8.91394e-07	3.68656e-07	6.14254e-07	1.00174e-06	1.56581e-05	7.3557e-07	1.13028e-06	1.39604e-05	7.17391e-07	7.90392e-07	1.16097e-06	0	7.78346e-06	1.7694e-05	1.22808e-06	1.69229e-05	1.8806e-05	4.66204e-07	2.87664e-05	8.63937e-06	7.38773e-07	9.12164e-06	1.9616e-05	1.49923e-05	1.05875e-06	2.67896e-06	6.1983e-06	1.67395e-07	1.29382e-06	6.53433e-07	9.08081e-07	1.55589e-07	3.11864e-06	1.05458e-05	4.39026e-07	1.50567e-05	1.35764e-07	0	7.6155e-06
K01361	0.000129266	0.000139342	0.00010971	0.000134571	0.000109442	0.00019156	0.000139841	0.000100126	0.000120264	8.66475e-05	0.000152338	0.000102808	0.000143828	9.49604e-05	0.000198606	0.000113044	8.36878e-05	0.000222248	0.000114713	8.13375e-05	0.000156789	0.000290251	0.00014012	0.000112555	0.000173412	7.76013e-05	6.7854e-05	0.000154952	7.40334e-05	0.000144556	0.000100597	0.000153972	0.000120269	0.000119274	0.000224885	0.000132382	0.000119137	8.05423e-05	0.000191595	0.00010201	9.49014e-05	0.000178215	9.42217e-05	0.000228846	0.000148309	7.46292e-05	0.000212411	0.000283804	0.000140636
K10110	1.30857e-07	0	0	4.3839e-07	1.54797e-07	0	0	0	3.53898e-08	0	1.00379e-07	0	5.65938e-08	9.65604e-08	0	0	0	0	1.38755e-07	0	0	3.96572e-08	0	0	0	0	9.3968e-08	0	0	3.90912e-07	1.75865e-07	0	0	0	0	1.04426e-07	1.19718e-07	0	0	4.56276e-08	4.6016e-08	2.6924e-07	0	3.49479e-08	0	0	0	5.35736e-08	4.11962e-08
K10111	2.07324e-07	3.05496e-07	0	9.3567e-08	2.68148e-06	4.41027e-08	1.12559e-07	5.91243e-08	2.52315e-07	0	4.55263e-08	0	1.02671e-07	0	6.97494e-07	7.57141e-07	0	0	5.49591e-08	0	4.85134e-08	0	1.88617e-07	1.02693e-07	1.80639e-07	4.23479e-08	1.89326e-07	2.56206e-07	0	1.00614e-07	1.77166e-07	6.28223e-07	6.89449e-08	1.81456e-07	7.78658e-08	2.70638e-08	0	0	2.64318e-07	1.24165e-07	3.15752e-07	2.27403e-07	1.47027e-07	4.15273e-08	5.45153e-07	4.14635e-07	8.32066e-08	3.38024e-08	2.043e-07
K10112	0.000381963	0.000220839	0.000381173	0.000146963	0.000349793	0.000192134	0.00037321	0.000348261	0.000406269	0.000604534	0.000442729	0.000344349	0.000218567	0.00041465	0.000296809	0.000259849	0.000442892	0.000420626	0.000341188	0.000198749	0.000314296	0.000358944	0.000401233	0.000600899	0.000301579	0.000332281	0.000471515	0.000188846	0.000385871	0.000225623	0.000495164	0.000278784	0.000353232	0.000332955	0.000454088	0.000379897	0.000348788	0.000300032	0.000383074	0.000422288	0.000354633	0.000306498	0.000355655	0.000372018	0.000364112	0.000309473	0.000269522	0.000410603	0.000367086
K19265	0.000214934	0.000101243	9.51611e-05	0.000103772	0.000162948	0.000100719	0.00019727	0.000160289	0.000100522	9.00774e-05	0.000162622	0.000102538	7.50253e-05	0.000196091	0.000133133	0.000102871	0.000177843	0.000241658	0.000112799	0.000105969	0.000183467	0.000194846	0.000193939	0.000186047	9.02003e-05	0.000167546	0.000148048	0.000101286	0.000155873	0.000162241	0.000114261	0.000134706	0.000234954	0.000176201	8.34812e-05	0.000173555	0.000183522	0.000158685	0.000216167	0.000256335	0.00013509	0.000131964	0.000241946	0.000158519	0.000161815	0.000153954	0.000114354	0.000294932	0.000205604
K19267	5.07104e-06	1.00567e-05	1.22673e-06	1.04395e-06	5.01161e-06	7.20214e-06	7.67699e-06	3.17209e-06	5.68312e-06	1.01941e-07	2.36161e-06	1.82647e-05	2.58234e-05	3.41764e-06	1.55004e-05	3.74074e-06	1.36342e-06	1.088e-06	4.62001e-06	1.92651e-06	3.13029e-06	8.46663e-06	7.01761e-06	5.40039e-06	1.20582e-05	4.41283e-06	2.24725e-06	2.49912e-05	2.00123e-06	4.15738e-06	4.47962e-06	2.70813e-06	1.16796e-05	2.31924e-07	1.68769e-06	6.99582e-07	5.3027e-07	1.54459e-05	7.50842e-06	9.27866e-06	1.08355e-05	3.49456e-06	1.22417e-06	1.13403e-06	7.23647e-06	7.00379e-06	4.93678e-06	2.2331e-07	7.0384e-06
K10117	0.000552415	0.000574279	0.00073133	0.000798334	0.000493803	0.000723187	0.000457021	0.000617761	0.00045122	0.000899361	0.000499285	0.00055987	0.00086122	0.000522881	0.000754576	0.000588618	0.000468836	0.00131239	0.00051386	0.000892473	0.000458619	0.000377649	0.000541342	0.000577678	0.000783765	0.000541257	0.000534807	0.000551294	0.000759344	0.000700648	0.000543612	0.000676409	0.000452196	0.00052948	0.000265214	0.000493098	0.000521568	0.000464803	0.000556742	0.000489918	0.000719466	0.000623925	0.000448645	0.000880293	0.000479834	0.00106625	0.000468901	0.000456182	0.000598277
K10118	0.000289732	0.000450191	0.000270104	0.000399734	0.000338741	0.000526593	0.000303164	0.000269666	0.000430265	0.000289087	0.000313717	0.000354098	0.000426127	0.000311496	0.000432903	0.000355878	0.000279039	0.000306406	0.000470889	0.000151039	0.000301124	0.000306128	0.000420452	0.000227898	0.000439776	0.000275327	0.000276805	0.000423653	0.00029437	0.000375686	0.000308115	0.00042346	0.000284186	0.000353157	0.000216299	0.000313954	0.000351861	0.000348483	0.000351864	0.000323657	0.000558615	0.000308315	0.000315606	0.000445352	0.000487747	0.000257964	0.000345263	0.000274661	0.000332892
K10119	0.000277793	0.000250208	0.000134689	0.000175744	0.000183977	0.000261066	0.000213649	0.000263087	0.000233694	0.000223135	0.000225933	0.00031442	0.000195145	0.000273392	0.000254418	0.000201409	0.000311995	0.000234931	0.00036032	0.000154047	0.000343748	0.000299963	0.000318336	0.000248365	0.000215598	0.000245959	0.00019678	0.000318516	0.00014316	0.000214536	0.000201191	0.000282653	0.000259333	0.000283397	0.000163856	0.000239792	0.000247324	0.000282577	0.000271751	0.000263178	0.000292827	0.000191676	0.000403452	0.000182244	0.00040798	0.000189384	0.000348636	0.000459194	0.000326313
K07573	1.41798e-07	0	0	2.87977e-07	4.78455e-07	0	1.87141e-08	2.02189e-07	2.58855e-07	8.64196e-07	2.08153e-07	4.63594e-08	1.05333e-07	1.19812e-07	1.78893e-07	1.71608e-07	0	1.38805e-07	3.75891e-07	0	5.71218e-07	0	0	2.13423e-08	3.75413e-08	0	0	0	0	5.10573e-08	6.51451e-08	2.24176e-07	2.35773e-08	1.8616e-07	7.9884e-08	2.69978e-07	3.75686e-07	0	1.03072e-06	1.1323e-07	5.70967e-08	1.11358e-07	0	5.68049e-08	3.56644e-07	0	8.53633e-08	0	6.69611e-08
K11909	5.70876e-07	0	8.40832e-07	4.92732e-07	2.65021e-07	0	1.71712e-05	6.2093e-06	1.10726e-07	0	1.94777e-06	2.37965e-07	0	1.79223e-05	2.67828e-07	1.6641e-06	6.07991e-08	8.90615e-08	6.91365e-06	4.27261e-07	1.60685e-06	4.10444e-07	9.60466e-07	5.3673e-07	3.49575e-07	1.67155e-05	9.8001e-08	9.40412e-08	3.43651e-07	1.638e-07	0	6.71246e-07	1.85565e-05	3.9674e-06	6.83414e-08	1.1795e-06	1.51506e-06	0	3.86646e-07	2.34986e-05	5.51718e-06	7.79436e-07	6.45213e-08	3.2803e-07	1.04049e-06	1.38951e-06	3.97828e-06	4.2652e-08	2.76616e-07
K18326	4.85735e-07	4.58599e-07	0	0	0	0	7.5162e-08	0	8.44491e-08	0	0	3.11175e-07	0	9.4699e-07	1.4191e-06	8.75482e-07	1.89149e-06	0	9.1748e-08	0	2.59399e-07	0	7.13185e-08	0	1.51148e-08	5.69233e-07	1.74402e-07	6.70763e-08	0	1.7166e-07	0	2.55974e-07	2.87739e-08	0	0	0	0	8.22209e-07	3.86093e-07	1.36459e-06	6.96813e-08	1.69877e-08	4.54434e-07	0	2.17626e-07	0	1.35636e-07	0	1.2258e-07
K18324	3.33622e-07	1.78625e-06	0	5.14367e-08	5.52096e-06	2.18201e-07	3.33818e-06	1.85795e-06	1.68085e-06	5.07986e-08	5.75626e-07	2.71801e-06	8.18404e-07	2.4657e-06	3.1154e-07	1.89091e-06	6.41335e-06	4.10253e-07	7.19228e-07	4.20498e-07	2.77547e-06	3.85619e-06	3.03707e-05	1.75007e-06	2.50739e-06	3.27272e-06	2.06608e-06	2.64399e-06	0	3.98432e-07	7.00819e-06	9.34542e-07	5.06889e-06	1.52343e-06	2.44369e-07	7.43892e-08	8.6413e-08	3.43712e-06	1.49442e-06	2.53698e-06	8.94899e-07	8.68435e-07	6.67714e-06	1.07585e-06	8.41217e-07	4.34242e-06	1.74276e-06	2.67148e-08	1.38019e-06
K07274	9.29832e-07	8.17085e-07	1.49019e-06	8.86495e-07	3.96615e-07	0	3.47851e-07	3.13997e-07	1.91958e-07	7.11181e-07	1.34914e-06	1.58226e-06	1.32052e-07	6.64963e-07	1.58192e-06	5.505e-07	1.74598e-06	5.57831e-07	4.21899e-07	4.0123e-07	6.15337e-06	7.51676e-07	1.49179e-07	1.28308e-06	2.67054e-06	1.06125e-06	1.07886e-06	2.40531e-06	1.30081e-06	4.14911e-06	9.21204e-07	3.33091e-06	1.448e-06	4.07185e-07	2.06551e-07	1.20222e-06	3.40837e-07	4.58967e-07	1.70168e-06	8.83457e-07	2.32402e-06	6.71886e-07	1.45017e-06	1.29228e-07	2.85864e-06	2.1159e-06	4.76103e-06	5.37184e-08	4.46906e-08
K05845	1.01231e-05	8.5237e-05	8.58347e-07	8.70177e-07	6.13555e-07	2.80977e-06	3.60179e-06	1.02513e-06	1.69011e-06	1.75787e-06	6.11269e-06	2.37309e-05	3.82288e-05	8.80781e-06	8.2747e-06	3.19738e-05	2.24061e-06	1.16496e-06	8.01211e-06	6.21563e-06	1.21606e-05	2.45054e-06	2.25727e-05	8.22397e-07	3.8073e-06	5.27835e-07	3.53303e-06	6.87725e-05	1.02573e-06	1.09882e-06	7.85573e-08	2.6391e-06	7.49888e-06	2.66899e-06	3.84707e-07	7.84809e-06	5.01337e-06	2.25044e-05	7.49323e-06	6.96163e-06	1.12441e-05	2.94282e-05	2.60816e-06	1.48839e-06	1.4775e-05	5.3072e-06	2.16072e-05	1.86465e-06	2.67721e-05
K05846	5.87097e-05	9.3072e-05	3.16888e-05	0.000113433	5.82976e-05	8.35706e-05	6.29876e-05	4.62133e-05	2.44805e-05	2.48139e-05	4.648e-05	9.44979e-05	0.000105981	3.5749e-05	9.25396e-05	8.69191e-05	2.77177e-05	8.31213e-05	6.83739e-05	1.36956e-05	4.87457e-05	7.6966e-05	5.75207e-05	6.20372e-05	9.37499e-05	4.59446e-05	4.73873e-05	9.92253e-05	9.61369e-05	0.00011554	4.63207e-05	8.84914e-05	7.36314e-05	9.05753e-05	1.59773e-05	5.73493e-05	7.55092e-05	7.21943e-05	4.5139e-05	4.00728e-05	7.86369e-05	6.65608e-05	4.72132e-05	9.82031e-05	5.15292e-05	4.92906e-05	6.0557e-05	5.24987e-05	7.71516e-05
K05847	6.84483e-05	1.88698e-05	9.80426e-05	1.84747e-05	5.1731e-05	5.31745e-05	9.02458e-05	5.23e-05	2.95925e-05	0.00013139	5.28148e-05	4.23652e-05	1.06823e-05	5.37611e-05	6.10486e-05	3.28729e-05	4.25736e-05	3.7975e-05	2.27748e-05	0.000389686	2.52824e-05	5.20737e-05	3.52497e-05	3.62377e-05	2.77133e-05	6.98164e-05	4.15574e-05	1.53435e-05	8.0343e-05	3.91573e-05	1.8431e-05	3.30257e-05	6.5859e-05	0.000114503	3.13061e-05	4.14134e-05	4.55974e-05	5.22079e-05	4.36195e-05	4.51218e-05	3.94712e-05	4.6014e-05	9.55413e-05	3.33839e-05	4.44771e-05	0.000173263	2.2148e-05	0.000183606	9.2184e-05
K04083	0.000252358	0.000271506	0.000278319	0.000257375	0.000238638	0.000185651	0.00026501	0.000271697	0.000384811	0.000254336	0.000426319	0.000339586	0.00016834	0.000291823	0.000236987	0.00025394	0.000375007	0.000181659	0.000287367	0.000172702	0.000317462	0.000325941	0.000213116	0.000301361	0.000251775	0.000280643	0.000284526	0.000269642	0.000217509	0.000206705	0.000195584	0.000195626	0.000302927	0.000298814	0.00061791	0.000457995	0.000518418	0.000365445	0.000203835	0.00027659	0.000214558	0.000257805	0.000295076	0.00021483	0.00038446	0.000229071	0.000350301	0.000331145	0.000221576
K04082	2.84523e-05	1.53954e-07	6.45523e-05	7.83351e-06	1.50188e-05	1.62019e-05	3.38489e-05	2.46015e-05	8.96171e-06	5.47931e-05	1.44166e-05	9.74777e-07	1.65099e-06	7.63056e-06	1.4224e-05	1.99932e-06	1.18241e-05	1.97627e-05	8.41463e-06	2.50747e-05	1.34569e-06	4.22236e-05	1.58591e-05	4.28105e-05	3.77704e-06	1.94376e-05	2.96669e-05	6.69057e-08	3.17321e-05	1.67012e-05	2.016e-05	1.94301e-05	2.28379e-05	1.40743e-05	6.68661e-06	1.21729e-05	1.08662e-05	7.89164e-07	1.30138e-05	1.38106e-05	2.32745e-06	6.39467e-06	2.85261e-06	1.21342e-05	1.62277e-06	1.17046e-05	6.00611e-07	6.10335e-06	8.15528e-06
K04081	5.54432e-06	3.03257e-07	7.98065e-07	0	1.75925e-07	2.77507e-07	5.66606e-07	3.76162e-06	0	4.19935e-07	0	0	2.33292e-07	1.53094e-07	1.85916e-06	1.68175e-07	4.09246e-06	3.26346e-06	9.60609e-08	2.48294e-07	3.90056e-07	4.25037e-06	3.04989e-06	4.66685e-07	7.89329e-08	5.32931e-07	1.95164e-07	9.36393e-08	2.39869e-06	5.34967e-07	1.2784e-06	1.73778e-06	3.82005e-06	3.96451e-07	5.30785e-07	4.73039e-08	6.86873e-08	2.68977e-07	3.94233e-06	1.2298e-06	1.89688e-07	1.10987e-06	1.92737e-06	2.88884e-06	1.65713e-07	1.97653e-07	1.45434e-07	0	1.36898e-06
K04080	2.11989e-07	0	7.63149e-07	0	0	0	4.60367e-08	1.20909e-07	0	1.98419e-06	2.32753e-07	2.76539e-07	0	5.583e-07	5.79465e-07	3.43604e-07	2.11436e-06	0	1.06772e-06	0	8.41309e-07	3.67821e-08	1.20605e-07	9.45037e-07	1.38068e-07	4.33007e-07	1.14171e-07	0	6.76256e-07	3.81653e-08	0	0	3.16882e-07	4.63848e-08	3.98089e-08	3.32073e-07	0	0	7.20707e-07	4.21091e-08	5.54838e-07	2.081e-07	3.73967e-06	0	8.2401e-07	4.23965e-07	7.4137e-07	4.96896e-08	9.96088e-08
K04087	2.96955e-05	1.35249e-05	2.84504e-05	7.98567e-06	1.78478e-05	1.24303e-05	2.19223e-05	9.76491e-05	2.60938e-05	2.83461e-05	6.56734e-05	2.38373e-05	5.65312e-06	2.37684e-05	3.77374e-05	1.31051e-05	2.73739e-05	2.47048e-05	7.98275e-06	2.0437e-05	2.4235e-05	2.9019e-05	2.77525e-05	3.68917e-05	1.43468e-05	2.32815e-05	1.65669e-05	1.09867e-05	3.62392e-05	1.33569e-05	1.09671e-05	1.51712e-05	2.79023e-05	0.000109514	1.44922e-05	8.16109e-05	9.44466e-05	3.92454e-05	4.06597e-05	3.07199e-05	2.42305e-05	1.16427e-05	3.64121e-05	1.75587e-05	9.63599e-06	2.56855e-05	2.19224e-05	3.01776e-05	2.07015e-05
K04086	1.27117e-05	5.12748e-06	1.40508e-05	6.07242e-06	3.1184e-05	2.16716e-06	2.88203e-05	1.77432e-05	2.45252e-05	1.6112e-05	1.23312e-05	1.31376e-05	1.90496e-05	2.15571e-05	1.50488e-05	1.22637e-05	1.54819e-05	2.14309e-05	7.83235e-06	4.9676e-06	2.73283e-05	3.29206e-06	1.11256e-05	1.75415e-05	8.63486e-06	1.76751e-05	2.46681e-05	1.20813e-05	1.78989e-05	1.35001e-05	2.77699e-05	5.5243e-06	1.30923e-05	1.03074e-05	5.72089e-06	7.54933e-06	4.66144e-06	1.66049e-05	2.32979e-05	3.02957e-05	3.51298e-05	2.37715e-05	1.02353e-05	1.10044e-05	1.08814e-05	2.1947e-05	1.54958e-05	1.26952e-06	1.27826e-05
K04085	3.74538e-08	0	2.77964e-08	0	0	1.91215e-07	1.9954e-07	1.73088e-06	1.23273e-06	1.1701e-07	1.75826e-06	3.54472e-06	9.26962e-07	9.44444e-07	9.58529e-07	2.44168e-06	3.01762e-06	1.2352e-07	0	3.05934e-06	9.79508e-06	1.69584e-06	1.22327e-06	3.82935e-07	6.52661e-08	2.92871e-07	1.61373e-07	8.50095e-07	0	2.00058e-07	0	9.46588e-06	0	7.08165e-08	1.22917e-07	7.19664e-07	6.22013e-07	1.17847e-06	1.65152e-06	1.51635e-06	1.27703e-06	2.06363e-06	3.07768e-06	3.32116e-07	1.09496e-06	2.47772e-06	4.7735e-06	3.03448e-07	1.6412e-06
K04084	7.55623e-05	0.00010487	0.000100385	3.0488e-05	6.35185e-05	0.00014996	6.35711e-05	4.27605e-05	4.5912e-05	5.15578e-05	3.46236e-05	0.000117747	0.00013356	7.8174e-05	8.24379e-05	7.71369e-05	7.36503e-05	5.84004e-05	0.000132321	7.68133e-05	6.4811e-05	5.50139e-05	8.12247e-05	7.18345e-05	8.50581e-05	5.65537e-05	5.5547e-05	0.000103772	9.52503e-05	4.86166e-05	4.89688e-05	0.000109527	8.83222e-05	6.84827e-05	3.53717e-05	3.49619e-05	3.14253e-05	9.3303e-05	6.54828e-05	7.26397e-05	9.81797e-05	7.18729e-05	9.33929e-05	5.26433e-05	8.28849e-05	8.15334e-05	6.97725e-05	2.40423e-05	7.25203e-05
K15540	1.03128e-06	6.74348e-07	0	0	7.67359e-07	0	0	1.63956e-07	3.77181e-08	4.1441e-08	2.04169e-07	6.07958e-08	7.20238e-07	3.92806e-08	8.99304e-07	4.31502e-08	2.5993e-07	4.26265e-07	0	0	1.84791e-06	6.07411e-07	7.308e-07	1.42388e-07	0	0	0	0	1.14628e-07	6.69567e-08	0	4.89976e-08	4.07625e-07	1.22065e-07	0	1.501e-07	3.52474e-08	0	4.09625e-07	1.55301e-07	1.56623e-07	1.52734e-07	3.23088e-06	0	8.89379e-08	3.04281e-07	0	0	0
K00500	1.865e-07	0	0	1.68338e-07	0	0	0	0	2.01753e-07	0	8.19072e-08	8.94287e-07	0	1.05055e-07	0	0	0	0	2.63675e-07	0	0	0	0	6.77446e-07	0	1.77774e-07	6.24984e-07	0	0	4.92456e-07	0	0	0	0	0	1.13613e-07	2.35672e-08	0	1.32094e-07	4.96418e-08	5.50707e-07	1.46463e-07	0	0	1.03765e-05	0	2.49498e-07	0	2.93568e-08
K04088	6.13746e-05	2.86838e-05	3.04728e-05	2.63894e-05	4.73617e-05	1.25801e-05	3.48559e-05	3.07788e-05	2.56791e-05	6.3078e-05	6.15707e-05	2.97517e-05	1.47621e-05	4.50554e-05	5.87955e-05	2.44945e-05	3.66343e-05	4.80618e-05	4.3039e-05	2.267e-05	6.42549e-05	0.000125304	7.81037e-05	3.82635e-05	8.25626e-05	6.43317e-05	2.85007e-05	2.23229e-05	4.61758e-05	2.84161e-05	2.82109e-05	2.48075e-05	4.1539e-05	6.49189e-05	3.07036e-05	9.07428e-05	0.000114511	3.7448e-05	6.38239e-05	6.65891e-05	2.90291e-05	3.77444e-05	3.91094e-05	6.45835e-05	4.22158e-05	2.04437e-05	7.29824e-05	0.00017166	7.59927e-05
K03468	4.52001e-08	1.699e-07	9.57167e-08	8.15968e-08	3.36287e-06	7.6921e-08	2.51288e-06	1.90971e-06	3.37019e-07	1.41023e-07	6.75297e-07	4.82244e-07	1.11921e-07	8.89881e-07	2.16767e-06	1.0828e-06	1.06197e-06	8.84918e-08	2.27053e-07	0	4.2307e-08	0	3.40619e-07	4.18198e-06	2.46966e-07	4.1152e-07	0	1.40159e-07	3.60478e-08	5.04531e-07	1.93023e-07	2.27288e-07	3.2317e-06	6.73138e-07	2.84092e-07	9.22546e-07	1.71352e-07	1.67752e-07	7.68345e-08	4.18258e-07	1.95424e-07	5.35899e-07	2.93908e-06	3.80253e-07	3.40164e-07	0	1.26983e-07	4.23791e-08	4.28429e-07
K15547	0	3.44309e-08	4.59244e-08	0	0	0	0	3.51992e-08	7.51068e-08	0	4.76221e-08	2.01768e-08	5.3699e-08	0	0	1.43206e-08	6.60432e-07	3.02057e-08	0	0	2.20937e-07	1.36463e-06	1.27428e-07	0	0	0	0	9.56838e-08	1.42021e-07	1.17131e-07	0	8.1306e-08	8.47396e-07	0	3.47676e-08	7.07744e-08	8.22139e-08	0	1.57729e-07	9.85609e-08	2.43161e-07	6.16017e-07	7.00249e-07	0	1.20142e-07	1.34645e-07	0	0	0
K08277	0	0	0	0	0	0	0	0	0	0	0	1.83876e-06	0	1.55359e-06	0	0	4.33659e-07	0	2.2937e-07	0	4.04938e-07	0	2.96837e-07	0	9.42362e-08	1.76737e-07	0	0	0	0	0	0	0	0	0	0	0	1.2845e-06	0	8.63665e-08	2.61305e-07	0	1.84083e-06	0	1.97842e-07	0	2.60445e-07	0	0
K00989	4.36291e-05	2.5743e-05	6.11397e-05	3.90803e-05	3.66184e-05	1.84511e-05	6.9874e-05	7.32369e-05	4.16374e-05	1.18614e-05	5.47951e-05	4.80139e-05	3.34141e-05	5.36316e-05	3.44175e-05	5.19338e-05	7.10707e-05	2.88575e-05	3.38635e-05	2.90184e-05	6.35953e-05	8.79338e-05	6.0429e-05	5.23439e-05	7.31848e-05	5.54546e-05	5.04001e-05	3.46377e-05	8.334e-05	3.37658e-05	7.08678e-05	3.60899e-05	6.52816e-05	6.3877e-05	2.30083e-05	5.652e-05	5.11084e-05	5.11982e-05	6.06028e-05	4.51542e-05	2.58898e-05	7.13594e-05	9.38041e-05	2.68842e-05	6.24117e-05	4.65836e-05	4.76322e-05	2.76482e-05	2.94264e-05
K00986	4.10121e-05	2.91465e-05	2.50291e-05	2.61269e-05	3.86255e-05	6.70803e-05	2.8252e-05	4.02694e-05	6.573e-05	3.60808e-05	3.77466e-05	3.17789e-05	3.47452e-05	6.57354e-05	3.20279e-05	3.42553e-05	6.6215e-05	4.99988e-05	4.38741e-05	1.56545e-05	4.43729e-05	2.42721e-05	5.82775e-05	4.87207e-05	4.04716e-05	3.33639e-05	2.37294e-05	2.89833e-05	3.14104e-05	4.82744e-05	3.87946e-05	5.21786e-05	2.96489e-05	5.49944e-05	4.01025e-05	4.3897e-05	3.58139e-05	5.23545e-05	8.15151e-05	5.80412e-05	3.84429e-05	3.26924e-05	7.35521e-05	2.92569e-05	3.41057e-05	2.72988e-05	2.93832e-05	2.93022e-05	7.02132e-05
K00984	7.2149e-06	1.47807e-06	1.69612e-06	2.33347e-07	3.56989e-06	6.85855e-08	1.61895e-06	1.26369e-06	3.10856e-07	5.65781e-08	6.57228e-06	2.17255e-06	5.62904e-08	1.19725e-06	1.27448e-06	6.48582e-06	2.99958e-06	6.21297e-08	1.70937e-07	2.27283e-07	1.8054e-06	6.99279e-07	1.64591e-06	4.27194e-07	1.21035e-06	9.32454e-07	4.57969e-06	6.18525e-06	2.68028e-06	3.09988e-07	4.55273e-07	3.86514e-07	3.106e-06	2.4915e-06	9.70948e-08	6.78426e-06	7.16488e-06	1.44847e-05	4.41788e-07	5.29477e-07	7.05209e-07	5.10558e-06	3.72169e-07	5.18699e-07	3.68602e-08	1.64749e-06	1.20624e-06	1.84399e-05	1.74985e-06
K00982	2.04646e-05	3.91517e-06	1.56038e-05	8.63821e-06	9.42245e-06	3.22824e-06	1.05168e-05	2.11681e-05	2.04204e-05	7.44093e-06	1.88388e-05	7.74104e-06	4.46651e-06	8.92605e-06	1.27448e-05	5.18597e-06	5.49221e-06	2.15611e-05	4.92193e-06	8.24849e-06	1.95466e-05	1.61084e-05	1.02344e-05	9.42761e-06	5.83643e-06	7.86646e-06	2.13556e-05	1.17307e-05	1.0787e-05	1.08109e-05	7.15684e-06	2.47247e-05	1.2803e-05	2.19535e-05	1.6476e-05	2.39148e-05	2.25669e-05	7.80495e-06	1.277e-05	7.32254e-06	1.20415e-05	6.25947e-06	5.6986e-06	1.08309e-05	5.89416e-06	9.32382e-06	8.89847e-06	3.25388e-06	9.7561e-06
K01104	0.000578274	0.000741193	0.000729006	0.000904956	0.000528787	0.00089776	0.000816694	0.000549734	0.000477288	0.000555953	0.000487888	0.000561035	0.00076938	0.000596251	0.000738063	0.000672124	0.000617512	0.000619533	0.000684865	0.00052733	0.000540291	0.000526571	0.000726073	0.00047386	0.000565589	0.000551572	0.000475057	0.000723186	0.000557249	0.000776648	0.000447558	0.000685014	0.00070272	0.000487964	0.000485647	0.000485796	0.000464518	0.000614384	0.000570516	0.000586291	0.000613126	0.000692594	0.000579689	0.000610326	0.000516459	0.000432969	0.000559119	0.000494778	0.00065354
K00980	3.78551e-07	4.64633e-07	4.36085e-06	6.83373e-08	1.06592e-06	3.22107e-08	4.9325e-07	0	4.29987e-07	2.02469e-07	0	1.48516e-07	1.1248e-07	1.27942e-07	2.22871e-07	1.40546e-07	1.01187e-07	7.41119e-08	2.40838e-07	4.38949e-07	1.06296e-07	0	3.11679e-07	7.50029e-08	1.64913e-07	2.16503e-07	1.90285e-07	1.56511e-07	4.2266e-07	8.17828e-08	2.28939e-07	7.9796e-08	1.00709e-07	9.9396e-08	3.41219e-07	0	0	0	4.18268e-07	1.8137e-07	6.09712e-08	2.67557e-07	0	6.06595e-08	6.92445e-08	1.65181e-07	1.82312e-07	0	7.15049e-08
K00981	0.000270028	0.000255455	0.00032167	0.000421217	0.000234964	0.000327161	0.000399431	0.000375208	0.000230797	0.000322928	0.000219306	0.000316088	0.000312797	0.000331938	0.000277425	0.000285481	0.000254441	0.000218227	0.0003397	0.000122527	0.000206415	0.000228759	0.000253954	0.00027015	0.00020859	0.000281542	0.000197351	0.000244308	0.000290072	0.000374358	0.000218328	0.000289012	0.000358341	0.000244901	0.000275626	0.000237156	0.000270201	0.000282428	0.000285295	0.000351257	0.000299356	0.000263091	0.000268997	0.000217921	0.000293159	0.000176143	0.000197795	0.000197169	0.000301436
K05592	0.000279801	0.000299759	0.000248462	0.000413086	0.00020425	0.00042928	0.000289789	0.00024438	0.000296358	0.00021286	0.000319189	0.000269804	0.00029218	0.000345743	0.000310087	0.00039607	0.000309435	0.000290084	0.000347756	0.000177237	0.000281709	0.000271128	0.000258795	0.000241012	0.000365753	0.000215864	0.000192629	0.000273734	0.000220287	0.00034896	0.000198393	0.000339754	0.000309339	0.000319841	0.000192594	0.000332803	0.000325857	0.000285387	0.000290073	0.000334402	0.000298692	0.000367839	0.000364513	0.000343043	0.000345769	0.000252383	0.000265914	0.000397648	0.000321256
K09787	0.000124098	7.46877e-05	0.000135466	3.7636e-05	0.000129944	0.0001036	0.000101721	9.225e-05	8.58682e-05	0.000105531	9.9805e-05	0.000153581	6.35058e-05	0.000126288	7.67018e-05	8.62507e-05	0.000121811	4.96052e-05	0.000153656	5.95929e-05	9.95232e-05	6.73615e-05	0.000116042	8.49066e-05	4.76089e-05	8.35559e-05	0.000134395	5.33249e-05	0.000188759	5.43605e-05	0.000123674	0.000108201	0.000106576	9.18213e-05	6.33953e-05	0.000105315	0.000109208	9.22448e-05	0.000132823	0.000123297	4.46651e-05	8.67812e-05	0.000166077	4.40151e-05	9.30187e-05	0.00010401	6.84433e-05	0.000102382	8.62878e-05
K18220	1.79853e-05	1.41602e-05	2.30794e-05	1.19585e-05	2.06153e-05	3.07183e-06	2.42822e-05	3.76893e-05	1.82209e-05	6.00514e-06	2.53379e-05	7.17183e-05	2.27532e-05	3.71229e-05	5.07753e-05	1.52113e-05	2.46484e-05	7.45449e-05	2.37447e-05	1.15834e-05	3.27307e-05	7.42243e-06	2.9596e-05	6.84037e-05	1.50649e-05	2.60224e-05	1.4895e-05	1.85724e-05	3.15293e-05	3.83786e-05	6.65142e-06	1.30349e-05	4.89714e-05	3.20038e-05	9.2495e-06	3.21179e-05	3.35511e-05	4.20157e-05	2.0809e-05	3.87164e-05	4.04467e-05	1.02109e-05	4.36771e-05	0.000117693	7.3095e-05	3.44109e-05	3.84931e-05	2.88094e-06	5.06538e-05
K05591	1.57029e-07	2.46653e-08	6.55345e-08	1.31058e-07	2.55373e-06	1.65348e-07	7.65104e-07	5.52278e-07	1.88315e-07	6.75204e-07	3.14171e-06	4.95398e-07	2.09492e-07	2.03715e-06	1.31694e-06	7.38733e-07	1.88482e-06	2.24806e-07	6.3286e-07	2.23465e-07	2.82874e-06	0	1.24358e-06	4.69277e-07	4.68231e-07	8.81764e-07	9.31069e-07	2.47308e-07	2.20365e-07	6.83433e-07	5.34795e-07	5.58572e-08	3.17233e-07	6.40638e-07	0	2.67604e-06	1.36943e-06	1.96895e-07	1.00452e-06	1.31504e-06	7.81694e-07	2.56319e-07	1.32968e-06	2.89282e-07	5.03061e-07	1.92711e-07	5.73824e-07	0	4.33746e-07
K05596	1.71627e-05	1.07427e-06	9.7363e-06	5.56561e-06	1.10495e-05	3.40952e-07	2.65177e-05	1.05383e-05	5.46173e-07	7.8557e-07	5.21118e-07	3.5028e-06	2.78913e-05	1.14172e-06	2.22198e-05	8.26468e-06	5.0772e-07	2.40943e-05	1.54697e-06	1.84983e-06	3.07686e-06	4.81598e-08	8.40452e-06	2.29562e-05	2.69379e-06	1.96278e-05	1.63849e-05	1.4004e-06	4.14544e-05	1.26269e-05	4.90575e-06	1.27014e-05	2.5889e-05	2.38909e-05	3.68074e-07	2.26455e-07	1.57835e-07	0	1.03907e-05	7.75654e-07	3.89073e-06	2.09693e-05	3.91211e-07	2.58943e-05	3.95797e-06	2.80368e-05	3.81388e-06	1.41498e-07	1.12054e-05
K05594	3.76914e-06	2.09142e-06	9.32488e-07	6.83373e-07	2.57887e-06	6.96447e-07	1.99078e-07	3.0344e-07	4.85437e-06	1.60625e-05	1.99503e-06	9.90104e-07	1.49974e-07	1.02354e-06	9.56883e-07	6.68545e-07	1.41662e-06	2.60393e-07	6.0752e-08	1.55735e-06	5.66913e-07	4.06165e-06	6.58924e-07	3.00012e-07	3.3161e-07	1.87246e-07	6.40651e-07	8.62928e-07	4.80103e-06	3.27131e-07	2.23576e-06	3.015e-06	4.5455e-07	4.83906e-06	2.95723e-06	3.11345e-06	1.26286e-06	8.20173e-07	7.72186e-07	1.73853e-06	5.8005e-07	9.22388e-07	0	5.77085e-07	3.29379e-07	6.07152e-06	4.86164e-07	1.34872e-05	1.08224e-07
K05595	7.09015e-05	3.44687e-05	6.68025e-05	9.99236e-05	2.98283e-05	7.08853e-05	7.37804e-05	8.28562e-05	4.53119e-05	1.11518e-05	3.40176e-05	3.92525e-05	5.17908e-05	7.48318e-05	5.81013e-05	3.55885e-05	3.86737e-05	6.56791e-05	2.61695e-05	5.11533e-05	4.56424e-05	1.79335e-05	4.56461e-05	6.57124e-05	3.97588e-05	7.53073e-05	7.44899e-05	3.66332e-05	7.25868e-05	8.72929e-05	1.96097e-05	6.85463e-05	5.74286e-05	7.09597e-05	2.28005e-05	2.78844e-05	2.65055e-05	3.7943e-05	3.97564e-05	7.14592e-05	5.31931e-05	4.3863e-05	2.53962e-05	7.60377e-05	5.85818e-05	6.69035e-05	2.86425e-05	9.52104e-06	5.97497e-05
K01295	5.77818e-05	0.000121039	0.000416846	0.000198989	6.36503e-05	0.000190743	6.81442e-05	0.000123464	6.63662e-05	0.000114198	3.55417e-05	0.000126233	0.000185554	7.35999e-05	0.00011435	0.00012248	5.38811e-05	0.000443551	9.36987e-05	5.99916e-05	0.000105537	6.4959e-05	0.000110443	6.72218e-05	0.000175815	0.000129519	3.99993e-05	0.000115411	0.00040721	0.000157719	6.51831e-05	0.000177428	5.13852e-05	5.84927e-05	3.72617e-05	3.32288e-05	3.18647e-05	8.00024e-05	6.37643e-05	0.000100901	0.000112659	0.000147943	5.10677e-05	0.000257323	0.000119998	0.000177569	0.000119101	5.26598e-05	0.000128411
K01297	7.31388e-05	1.60428e-05	5.7584e-05	1.57238e-05	4.16564e-05	9.64867e-06	6.35413e-05	6.95096e-05	2.23328e-05	2.35472e-05	3.00525e-05	4.1608e-05	4.17756e-06	4.27419e-05	5.64774e-05	2.4823e-05	7.41292e-05	3.97484e-05	1.04114e-05	1.47184e-05	3.79812e-05	2.91333e-05	4.78913e-05	6.4006e-05	9.58229e-06	7.32091e-05	5.46938e-05	1.02231e-05	9.18073e-05	3.12425e-05	2.53337e-05	4.16637e-05	6.83015e-05	6.67061e-05	1.05555e-05	2.94063e-05	3.02482e-05	0.000103169	3.89672e-05	3.8878e-05	1.11393e-05	2.00543e-05	2.35033e-05	3.08851e-05	1.72882e-05	3.91732e-05	4.78392e-05	1.84457e-05	3.09581e-05
K02922	5.33184e-07	4.8872e-07	8.97823e-08	0	2.05833e-07	0	0	0	8.59973e-08	9.44855e-08	0	1.96657e-06	0	2.69247e-06	0	1.49064e-07	6.63431e-07	0	5.57312e-07	2.23465e-07	5.98265e-07	1.47128e-07	1.09522e-06	1.59097e-07	3.34043e-07	0	0	2.11269e-07	2.53596e-07	0	0	0	7.04961e-08	0	0	0	0	7.36909e-07	9.00884e-08	1.30573e-06	3.29211e-07	2.52242e-07	9.93948e-07	0	1.13847e-06	7.70845e-08	2.57814e-07	0	3.30932e-07
K05601	0.000421136	0.000256399	0.0004254	0.000190144	0.000396571	0.000144886	0.000375228	0.000415392	0.00045684	0.000353089	0.000377672	0.0003228	0.000229691	0.000357058	0.000316871	0.000327503	0.000353869	0.000241751	0.000228893	0.000745855	0.000333672	0.000237783	0.000266765	0.000410377	0.0001845	0.000371513	0.000444758	0.000225968	0.000409936	0.000238731	0.00030964	0.000234327	0.000374884	0.000415583	0.000437008	0.000365251	0.000342187	0.000339106	0.000302618	0.000344744	0.000345023	0.000260064	0.000358835	0.000200068	0.000266156	0.000517979	0.000291113	0.000249676	0.0002697
K02926	0.000245074	0.000217909	0.000305583	0.000119681	0.000277819	0.000121277	0.000257392	0.000253299	0.000357725	0.000343085	0.000215443	0.000229318	0.000177391	0.000236663	0.000195682	0.000193441	0.000337598	0.000221577	0.000170385	0.000134738	0.000285493	0.000257267	0.000251043	0.000243806	8.84395e-05	0.00024367	0.000185117	0.000184202	0.000276084	0.000166779	0.00023484	0.00018409	0.000276477	0.000306931	0.000453138	0.000200417	0.00017033	0.000249953	0.000237642	0.000263717	0.000223679	0.000198159	0.00029848	0.000165043	0.000182825	0.000251698	0.000279277	0.000369687	0.00014384
K02927	3.99979e-08	4.46303e-08	1.93117e-06	7.22054e-08	0	1.7017e-07	6.94894e-08	4.56261e-08	3.5697e-07	0	3.51325e-08	0	1.18847e-07	3.37961e-08	1.68205e-07	0	2.67287e-07	3.91534e-08	0	0	2.24626e-07	1.1104e-07	2.56138e-07	1.18873e-07	1.04549e-07	0	3.15945e-07	1.24028e-07	6.69876e-07	2.30432e-07	0	0	1.33012e-07	0	0	4.17702e-08	1.21304e-07	0	1.69978e-07	2.23575e-07	4.18745e-07	3.14113e-08	4.5384e-07	9.61396e-08	2.56074e-07	0	0	0	3.77762e-08
K02924	0	3.01325e-07	0	0	6.55518e-08	1.14892e-07	0	0	0	0	0	2.64869e-07	0	5.70444e-08	0	3.1332e-07	0	2.64348e-07	1.00222e-06	0	2.52764e-07	0	0	0	0	0	0	0	0	0	1.36099e-07	1.42311e-07	0	5.90889e-08	0	2.46764e-07	5.11873e-08	0	5.1643e-07	1.61731e-07	1.08738e-07	1.06038e-07	1.91509e-07	1.08183e-07	6.17467e-08	0	1.62571e-07	0	6.37623e-08
K15898	2.27292e-06	2.07516e-06	3.35909e-06	1.90917e-06	1.26354e-06	9.06396e-06	2.31301e-05	8.63642e-06	2.08262e-06	3.07912e-06	2.31143e-06	1.21392e-05	2.80281e-05	5.63527e-06	6.70701e-06	4.1129e-06	3.33652e-06	1.31593e-06	1.92924e-06	8.32345e-07	1.49974e-05	9.77738e-07	3.66889e-06	4.16524e-06	1.30157e-06	1.36924e-05	3.13936e-06	9.52625e-07	9.00964e-06	1.92088e-06	1.30341e-06	9.49472e-06	1.4644e-05	5.06786e-06	1.58965e-06	2.23591e-06	1.01166e-06	1.57127e-05	8.4343e-05	2.18996e-06	2.59292e-06	2.06128e-06	2.62207e-06	8.74496e-07	4.69146e-06	4.95804e-06	1.38971e-05	3.82768e-06	1.14308e-06
K14540	0.000289031	0.000217448	0.000265322	0.000119493	0.000337807	0.000256398	0.000237552	0.000232774	0.000213881	0.000329475	0.00027063	0.000191785	0.000128669	0.000304775	0.000212405	0.000203842	0.000287816	0.000162711	0.000224806	0.000216597	0.000255834	0.000226098	0.000240574	0.000285063	0.000230099	0.000220621	0.000281636	0.000195865	0.000174915	0.000164255	0.000357526	0.000262377	0.000223315	0.0002499	0.000158122	0.000309472	0.000372006	0.000251241	0.000295219	0.000279888	0.000123431	0.000201587	0.000250495	0.000142251	0.000192885	0.000179868	0.00022754	0.0002993	0.000226972
K19310	4.07363e-06	3.20001e-07	2.83315e-06	2.2757e-06	2.0013e-06	1.86117e-07	1.71496e-05	8.15992e-06	9.95268e-06	9.59769e-07	6.16595e-06	1.3081e-06	7.10586e-07	1.43414e-06	2.66563e-06	1.17759e-06	9.87666e-07	1.41451e-06	2.57734e-07	5.31476e-07	4.87173e-07	7.0036e-07	2.461e-06	2.49252e-06	5.61084e-07	6.44093e-06	2.63749e-06	3.25138e-07	2.16415e-06	3.91494e-06	5.02602e-07	7.58006e-07	1.49486e-05	6.83198e-06	8.10115e-07	3.14586e-06	4.05646e-06	1.09996e-06	3.80377e-06	1.00551e-06	1.06356e-06	7.68523e-07	6.24684e-06	1.51339e-06	3.65297e-07	2.24709e-06	4.81727e-07	4.67019e-07	3.91906e-06
K00216	7.83436e-07	6.83842e-07	0	0	0	0	0	0	4.45252e-07	0	1.37724e-08	5.68757e-06	1.82577e-07	1.42529e-06	0	1.45536e-08	4.92737e-07	0	4.68706e-07	0	2.81894e-06	2.23891e-07	3.62221e-07	0	8.14816e-07	1.20489e-06	6.61862e-08	1.23974e-06	0	0	0	0	0	0	1.08356e-06	0	0	8.4521e-06	1.2534e-06	1.20414e-06	1.38899e-07	2.46272e-08	9.81797e-07	0	3.27711e-07	0	1.99312e-06	8.64166e-07	3.48198e-07
K00215	0.000369721	0.000189311	0.00046362	0.000103521	0.000399019	0.000408299	0.000546182	0.00042856	0.000246696	9.31306e-05	0.000324063	0.00025735	0.000171604	0.000178378	0.000346498	0.000158165	0.000216672	0.00036341	0.00029984	0.002157	0.000270742	0.000393027	0.000203005	0.000187311	0.000192897	0.000193117	0.000262544	0.000177607	0.00064711	0.000192245	0.0002491	0.000226098	0.000367552	0.000498844	0.000517584	0.000322469	0.000278931	0.000338099	0.000299646	0.000206772	0.000147536	0.000172087	0.00029286	0.000350756	0.000284751	0.000847784	0.000199957	0.000575714	0.000252483
K12529	0	0	0	0	2.53073e-07	2.39273e-07	5.24261e-07	3.4687e-07	3.0604e-08	2.01748e-07	2.98189e-07	0	8.60504e-08	3.67048e-08	0	8.06414e-08	5.04135e-08	1.47696e-07	0	0	4.06598e-08	8.1403e-07	0	1.1777e-07	3.7849e-08	2.86718e-07	1.24777e-07	0	0	2.71639e-08	9.19507e-07	9.95204e-07	6.57624e-07	0	0	5.90878e-08	1.14397e-07	0	7.3843e-08	3.46882e-08	6.99669e-08	0	0	2.71996e-07	0	2.4689e-07	1.04605e-07	0	4.10274e-08
K11904	5.47076e-07	3.51187e-06	5.49662e-07	7.55428e-06	1.85707e-06	5.87999e-06	2.75829e-06	5.62825e-06	1.64543e-06	9.38913e-07	4.79754e-06	1.6211e-06	2.86791e-06	3.12376e-06	4.18163e-06	2.61171e-06	1.36102e-06	1.88356e-06	9.86e-07	8.01532e-07	5.67672e-06	2.08784e-06	6.00923e-06	1.18773e-06	2.57475e-06	4.53468e-06	1.48841e-06	3.29961e-06	6.88649e-07	1.27012e-05	2.02566e-06	8.71439e-06	5.35668e-06	5.30793e-06	1.98405e-07	2.94159e-06	4.67637e-06	1.78723e-06	5.58864e-06	3.23182e-06	3.36194e-06	4.25104e-06	1.99635e-06	1.08914e-06	2.7915e-06	5.25215e-06	3.52846e-06	1.18917e-06	4.80013e-06
K17810	3.20105e-05	3.68093e-05	5.3846e-05	2.10783e-05	2.05658e-05	0.00011117	4.92296e-05	4.05738e-05	2.38221e-05	1.18845e-05	2.90973e-05	8.46284e-05	5.42508e-05	8.78178e-05	4.39286e-05	6.35202e-05	0.000120126	2.90546e-05	8.11746e-05	2.82994e-05	8.7772e-05	1.2897e-05	2.91855e-05	5.152e-05	3.89698e-05	9.05261e-05	2.3424e-05	3.17504e-05	3.11211e-05	3.3586e-05	7.64849e-06	6.94984e-05	4.15626e-05	3.05055e-05	8.22973e-06	3.00018e-05	3.32924e-05	0.000118317	2.92511e-05	4.79548e-05	2.93839e-05	6.68127e-05	3.92648e-05	2.60629e-05	0.000119375	3.78112e-05	0.000113387	5.11336e-06	2.29636e-05
K01561	2.17797e-07	0	0	1.31058e-07	2.65728e-07	1.09321e-07	1.67406e-07	8.28145e-08	5.21196e-08	0	0	2.84824e-07	6.36252e-08	0	5.14389e-07	6.73852e-08	0	0	0	4.59174e-07	1.35904e-07	9.76886e-07	1.76303e-07	6.36388e-08	0	2.30434e-07	4.61298e-08	0	1.02463e-07	9.85423e-08	0	7.65167e-08	2.19185e-07	3.51978e-07	0	6.70855e-08	0	0	6.17044e-08	5.12965e-08	1.03466e-07	2.28055e-07	0	0	6.63989e-08	3.69583e-07	2.26382e-07	2.45086e-06	0
K01560	0.000156266	0.00013378	5.01893e-05	8.57918e-05	0.000113714	0.000123146	0.000133601	0.000107705	7.05349e-05	3.89231e-05	0.000113921	0.000128939	0.0001605	0.000107167	0.000130196	0.00010438	0.000122803	0.000243751	0.00010245	9.28629e-05	9.53038e-05	6.00723e-05	0.000114222	0.000117689	3.95459e-05	9.85961e-05	0.000138167	9.47564e-05	0.000130989	0.000155812	9.89785e-05	0.000103993	0.000143286	0.000134063	6.73512e-05	0.000116149	0.000146776	0.000191274	0.000130529	9.14384e-05	0.000131987	6.1674e-05	0.000124185	0.000279445	6.46678e-05	0.000136376	9.68437e-05	8.12796e-05	0.000128406
K01567	0.000133543	0.000217674	0.000177753	0.000150751	0.000128578	0.000183162	0.000209146	0.000175726	0.000116469	0.000120804	9.33488e-05	0.000132786	9.94602e-05	0.000165977	0.000102753	0.000158582	0.000171583	9.65576e-05	0.000122849	7.22264e-05	0.000127365	9.46494e-05	0.000141809	0.000129287	9.35886e-05	0.00017977	0.00017148	0.000180169	0.000114189	0.000121833	9.32313e-05	0.000173884	0.000191632	0.000173443	5.80761e-05	8.76176e-05	7.19456e-05	0.000142023	0.000106834	0.000168048	0.00012361	0.000142641	0.000210916	7.34703e-05	9.45374e-05	0.000114639	0.000121831	6.58423e-05	0.000143482
K00219	3.4203e-06	3.63221e-06	1.66161e-06	1.81637e-06	2.41449e-05	5.3947e-07	4.86369e-06	6.05015e-07	3.62661e-06	1.6909e-06	6.2704e-06	3.41089e-06	9.60888e-07	1.89488e-05	4.29835e-06	2.15443e-06	5.66875e-06	1.1316e-06	8.19236e-06	1.03374e-06	6.21058e-06	1.06513e-05	1.87011e-05	4.86871e-06	8.88408e-06	4.63384e-06	1.75202e-06	1.61525e-06	3.62098e-06	6.28701e-07	2.17706e-05	2.72139e-06	5.22846e-06	1.54613e-06	7.28356e-07	4.68459e-06	3.65442e-06	6.38369e-06	2.56054e-06	2.61194e-05	2.33743e-06	1.76669e-06	4.1885e-06	2.29986e-06	3.87827e-06	3.57589e-06	4.42169e-06	7.67827e-06	8.04004e-06
K02038	0.000345456	0.000347547	0.000297192	0.000211941	0.000261458	0.000345929	0.000280403	0.000320904	0.000301528	0.000517595	0.000331551	0.000268076	0.000176974	0.000272942	0.000281099	0.000313504	0.000326974	0.000253586	0.000168416	0.000204669	0.000311197	0.000206289	0.000349512	0.000360722	0.000240251	0.000246662	0.000313434	0.000294051	0.000364321	0.000225545	0.000260994	0.000365758	0.00032482	0.000295932	0.000228288	0.000287752	0.000313488	0.000266134	0.000245357	0.000293301	0.000282198	0.000309671	0.000415245	0.00029831	0.00022781	0.000257875	0.000326944	0.000231011	0.00032588
K01999	0.00039267	0.000300628	0.000349189	0.000203341	0.00040568	0.000264878	0.000441475	0.000325561	0.00054316	0.0004529	0.000422465	0.000410467	0.000299051	0.000353611	0.000336694	0.000282836	0.000369987	0.000231499	0.000360117	0.000263651	0.000408188	0.00041913	0.000531073	0.000330574	0.000518422	0.00049653	0.000370353	0.00030784	0.000429959	0.000232623	0.000334838	0.000279782	0.000411546	0.000450563	0.000451027	0.000407127	0.000426841	0.00033878	0.000395272	0.000379187	0.000326997	0.000380932	0.000370589	0.000188281	0.000438285	0.000363876	0.000445785	0.000582729	0.000425385
K04517	0.00030172	0.000123678	0.000350289	0.000294747	0.00033451	0.000263475	0.000331609	0.000239169	0.000231363	0.000231936	0.000279975	0.000152825	9.79182e-05	0.000258201	0.000198796	0.000179591	0.000266575	0.000363673	0.000179283	0.000126675	0.000207226	0.000333998	0.000237742	0.00027635	0.000118484	0.000281912	0.000258511	0.00016282	0.00024148	0.000320829	0.000240057	0.000287793	0.000288403	0.000354919	0.000172642	0.000260992	0.000260026	0.000197293	0.000191185	0.000301346	0.000173912	0.000211727	0.000226039	0.000322572	0.000210761	0.000173894	0.000154786	0.000287177	0.000230328
K01740	0.000628997	0.000512213	0.000403865	0.000432526	0.0005892	0.000454114	0.000561676	0.000760377	0.000591102	0.000394694	0.000594435	0.000535964	0.000295245	0.000539608	0.000478802	0.000511472	0.000571902	0.000366611	0.000447347	0.000784976	0.000586436	0.000592079	0.000533195	0.000710718	0.000485726	0.000597995	0.000532652	0.000467373	0.0004428	0.000473284	0.000407759	0.000552875	0.000626018	0.000581373	0.000795491	0.000621667	0.000627062	0.000609817	0.000559272	0.000528585	0.000507191	0.000466248	0.00062762	0.00037624	0.000485359	0.000617449	0.00061287	0.000429751	0.000491268
K01745	8.6373e-05	5.69586e-05	7.67108e-05	3.51238e-05	6.16471e-05	2.01466e-05	6.734e-05	0.000100496	0.000122805	8.39296e-05	0.000106806	0.000116703	9.75066e-05	9.86311e-05	7.59191e-05	5.59041e-05	0.000106615	5.73192e-05	7.47388e-05	4.91881e-05	0.000110873	0.000437096	6.25274e-05	0.000105103	4.79088e-05	0.000139934	6.63282e-05	6.25895e-05	7.79899e-05	3.83817e-05	4.52743e-05	4.3119e-05	8.66464e-05	8.53302e-05	0.000119213	0.000136406	0.000154499	0.000127528	7.25408e-05	9.963e-05	6.55681e-05	5.96358e-05	0.00011627	4.91655e-05	9.79648e-05	5.93827e-05	9.37969e-05	0.000157803	6.24248e-05
K01744	0.000132419	0.000135687	0.000132176	7.93342e-05	0.000119406	0.000116244	0.000129453	0.000178405	0.000106384	0.000137002	0.000157025	0.000178689	6.99484e-05	0.000168974	0.00012187	0.000134901	0.000163043	0.000137156	0.000132626	0.000109484	0.000142924	0.00015433	0.000112696	0.000155093	7.35372e-05	0.000181499	0.000187002	0.000104219	0.000118545	9.42867e-05	0.00020854	0.000106133	0.000127729	0.000160258	4.8522e-05	0.000119899	0.000105206	0.000179373	0.000104725	0.000124036	0.000165549	0.000113712	9.79253e-05	9.41254e-05	0.00014563	0.000154706	0.000172614	7.69207e-05	0.00011799
K02030	0.000846569	0.000958517	0.00060564	0.00101789	0.000815136	0.000821391	0.000710041	0.000735126	0.000826187	0.000780465	0.00086577	0.0012503	0.000975031	0.00101922	0.000885423	0.00107837	0.000907731	0.000902029	0.000940425	0.000616688	0.000979179	0.00065098	0.000966556	0.00101953	0.00105878	0.000803351	0.000987362	0.00113415	0.000672916	0.000976118	0.000987291	0.000967045	0.000725465	0.000827193	0.000551497	0.000949984	0.00093267	0.00101094	0.000836831	0.00103424	0.00118814	0.001062	0.000978754	0.000855924	0.0009659	0.000849046	0.00106224	0.000711767	0.00111207
K02031	0.000199533	0.000357756	0.000214611	0.00049807	0.000154152	0.000222409	0.000223776	0.000209197	0.000242716	0.000159323	0.000267499	0.000252432	0.000531798	0.000154606	0.000320893	0.000176371	0.000167833	0.000202989	0.000227002	0.0001264	0.000212336	0.000200881	0.000154195	0.000183882	0.000160481	0.000168005	0.000159451	0.000425023	0.000212952	0.0006161	0.000124764	0.000237622	0.000222128	0.000177365	0.000456287	0.000302907	0.000284002	0.000202042	0.000226712	0.000155447	0.000370325	0.00018383	0.000159682	0.000225174	0.000193419	0.000163985	0.000228856	9.12343e-05	0.000157262
K01749	6.98059e-05	7.23523e-05	4.67201e-05	3.6373e-05	3.93347e-05	1.26583e-05	7.10602e-05	9.04892e-05	8.28801e-05	0.000106383	5.59888e-05	3.71758e-05	0.000162308	8.41806e-05	6.161e-05	9.16974e-05	7.33183e-05	3.74029e-05	3.62907e-05	0.000171753	4.53192e-05	4.21652e-05	5.57435e-05	8.10303e-05	8.10005e-05	7.88875e-05	8.75279e-05	6.24339e-05	7.9863e-05	4.07884e-05	3.56717e-05	3.50855e-05	7.65531e-05	5.30665e-05	5.02452e-05	5.32982e-05	5.30082e-05	6.09199e-05	7.97049e-05	6.78461e-05	8.3192e-05	6.82602e-05	6.80131e-05	3.40803e-05	5.89127e-05	9.79564e-05	3.57764e-05	3.65964e-05	4.26627e-05
K02033	0.000596881	0.000544179	0.000569565	0.000507809	0.000684402	0.000472136	0.000535702	0.000441569	0.000522534	0.0007443	0.000575295	0.000715409	0.000570015	0.000648922	0.000561589	0.00062202	0.000635423	0.000659461	0.00051091	0.000336695	0.000575727	0.0004707	0.000549659	0.000546674	0.000645479	0.00047096	0.000601294	0.000628786	0.000602026	0.000491967	0.000807535	0.000555809	0.000522345	0.000607799	0.000553832	0.000485153	0.000454291	0.000547066	0.000598019	0.000675432	0.000794172	0.000616205	0.000579658	0.000704992	0.000528273	0.000508413	0.000525957	0.00052834	0.000594683
K02034	0.000442443	0.000421165	0.000514665	0.000451383	0.000438675	0.0007518	0.000529549	0.000547761	0.000570676	0.000297958	0.000456469	0.000423753	0.000490009	0.000476432	0.000569303	0.000459178	0.000511083	0.000554304	0.000410027	0.000647996	0.000565847	0.00030169	0.000414223	0.000510147	0.000390444	0.000544149	0.000470137	0.000476169	0.000491394	0.000472093	0.000275102	0.000715944	0.000503289	0.000520316	0.000462573	0.000551909	0.000577472	0.000439624	0.000442421	0.000532429	0.000349939	0.000468825	0.000597576	0.000547457	0.000456783	0.000796886	0.000549112	0.000347806	0.000422018
K02035	0.00109872	0.000915583	0.000941584	0.00104863	0.00107036	0.0011445	0.000948656	0.000972947	0.00103356	0.00108039	0.00102583	0.000847808	0.000837505	0.000966734	0.00107418	0.000954828	0.00103803	0.00116258	0.000669902	0.000881434	0.000902185	0.000942327	0.00102381	0.000910485	0.000973917	0.00103395	0.00110746	0.000918135	0.000902205	0.000972729	0.000982541	0.00104071	0.000864687	0.000980102	0.000755804	0.00105396	0.00108797	0.000962935	0.000978635	0.000907283	0.000803633	0.00100216	0.000944348	0.00120866	0.000709475	0.00100913	0.000752904	0.000887058	0.000965948
K02036	0.000264037	0.000269412	0.000165714	0.000121736	0.000291258	0.000102663	0.00027951	0.000208975	0.000361176	0.000436633	0.000290868	0.000323287	0.000178843	0.000261081	0.000201122	0.000218937	0.000232804	0.0002537	0.000290755	0.000173397	0.000282818	0.000313504	0.000249842	0.000272594	0.00016897	0.000226244	0.000297412	0.000257477	0.000214256	0.000171602	0.000341842	0.000182819	0.000267528	0.000317759	0.000510304	0.000265041	0.00021669	0.000256351	0.000248248	0.000236864	0.000191412	0.000211511	0.000211508	0.000198414	0.00026421	0.000263522	0.000298256	0.000323256	0.000223426
K02037	0.00033651	0.000387652	0.000331078	0.000625679	0.000224548	0.000358486	0.000374904	0.000366628	0.000462144	0.000284654	0.000378036	0.000490547	0.000323402	0.00032209	0.000874557	0.000337151	0.000379049	0.000680348	0.000534226	0.000141757	0.000416288	0.000543812	0.000283391	0.000325312	0.000233444	0.000387547	0.000309927	0.000342819	0.000449061	0.000664842	0.000184965	0.000313627	0.000407494	0.000347462	0.000669781	0.000434773	0.00042687	0.000522333	0.000407173	0.000382421	0.000485652	0.000374024	0.000321954	0.00103876	0.00040156	0.000230611	0.000409579	0.000390738	0.0002307
K01585	2.90661e-05	0.000109017	1.62377e-05	0.00028299	1.83229e-05	0.000332696	4.36045e-05	4.51159e-05	6.04948e-05	7.66755e-05	3.22367e-05	0.000150752	0.000248253	6.13817e-05	0.000134109	0.000192291	4.02104e-05	4.58029e-05	9.36094e-05	0.000221935	0.000100529	5.1972e-05	9.56377e-05	2.90575e-05	0.000215945	8.10506e-05	2.2908e-05	9.51427e-05	2.92909e-05	0.000207263	1.55648e-05	0.000225132	3.63549e-05	8.5611e-05	1.88729e-05	3.73374e-05	3.55176e-05	0.000109403	6.40889e-05	6.42792e-05	0.000266962	0.000189594	4.25318e-05	7.64893e-05	0.000118538	9.16039e-05	0.000150927	8.89731e-05	0.00014608
K01584	4.97171e-06	3.193e-06	1.25207e-06	1.56648e-06	1.68757e-05	9.03071e-07	5.1479e-06	9.50087e-06	1.64923e-05	1.82155e-06	8.78535e-06	2.12638e-06	6.60649e-07	9.91399e-06	7.90339e-06	5.50459e-06	1.09985e-05	3.27947e-06	2.49213e-06	6.21816e-07	7.74257e-06	8.57943e-06	3.04742e-06	7.26326e-06	2.67719e-06	6.21854e-06	2.52268e-06	2.92621e-06	3.82943e-06	4.08126e-06	3.48327e-06	6.83883e-06	1.19681e-05	6.77419e-06	2.53281e-06	9.72317e-06	7.28058e-06	3.58294e-06	6.83433e-06	5.4236e-06	1.48851e-06	4.85344e-06	4.06051e-06	2.56268e-06	3.50572e-06	9.55419e-06	4.0139e-06	9.59811e-07	2.01856e-06
K16961	1.87732e-05	2.23952e-06	3.12049e-05	5.54799e-07	4.46109e-06	4.94257e-07	2.58392e-06	9.40887e-06	1.29569e-06	7.44062e-06	2.52879e-06	1.34083e-06	8.12172e-07	1.04205e-06	4.36696e-06	1.76252e-06	6.63115e-06	8.5585e-06	9.26952e-07	9.46413e-07	2.19841e-06	3.19006e-07	5.48868e-06	9.47644e-06	1.12504e-06	4.87865e-06	8.06724e-06	3.73045e-07	1.12761e-05	3.35692e-07	8.29781e-06	8.00706e-07	3.254e-06	3.03352e-06	4.97174e-07	2.51253e-06	3.29108e-06	1.6415e-06	7.94986e-06	8.89088e-07	1.77818e-06	4.55252e-06	5.05882e-06	4.66054e-06	9.678e-07	3.59706e-06	5.94671e-07	0	2.5962e-06
K16960	4.29855e-05	7.13253e-06	0.00011821	1.56433e-05	6.2915e-05	2.74202e-05	5.99823e-05	4.70386e-05	2.01256e-05	0.000107207	2.37078e-05	9.76116e-06	3.62544e-06	2.30907e-05	4.22899e-05	1.15136e-05	3.65823e-05	4.09037e-05	5.67911e-06	4.40345e-05	1.2486e-05	4.79084e-05	2.36639e-05	3.82458e-05	1.33108e-05	3.28699e-05	3.06214e-05	5.44297e-06	9.75755e-05	1.71903e-05	3.99684e-05	2.50185e-05	3.02821e-05	2.23518e-05	1.14715e-05	2.07769e-05	1.65799e-05	1.09681e-05	3.60907e-05	1.88686e-05	9.76048e-06	2.00682e-05	2.23717e-05	2.77623e-05	8.14e-06	2.02807e-05	9.28804e-06	5.18101e-06	2.0847e-05
K01581	3.2216e-05	2.28694e-05	6.61679e-05	2.02357e-05	4.27232e-05	8.42498e-05	3.82797e-05	1.95525e-05	2.64943e-05	1.0116e-05	3.09631e-05	2.59857e-05	4.55799e-05	3.8746e-05	1.86384e-05	2.70814e-05	5.48068e-05	1.22523e-05	4.5533e-05	4.26848e-06	5.00656e-05	2.99238e-05	2.09772e-05	1.56626e-05	1.60026e-05	2.62508e-05	1.8144e-05	2.26009e-05	7.12542e-05	3.06022e-05	3.10745e-05	3.63586e-05	2.8553e-05	3.72968e-05	2.93254e-05	2.32123e-05	2.3573e-05	6.41197e-05	4.89122e-05	3.7637e-05	1.48688e-05	2.76071e-05	1.67818e-05	1.63609e-05	2.58458e-05	1.05876e-05	6.96482e-05	2.47301e-05	2.5441e-05
K01580	5.04227e-05	2.54368e-05	6.66095e-05	2.51191e-05	3.9466e-05	4.84353e-06	5.37717e-05	3.7232e-05	4.06437e-05	1.71487e-05	5.47176e-05	2.98488e-05	4.59122e-05	5.52722e-05	5.74503e-05	4.12985e-05	5.7673e-05	6.17978e-05	1.73473e-05	2.20735e-05	4.73098e-05	1.01075e-05	5.35795e-05	8.03539e-05	4.02098e-05	5.6679e-05	4.47114e-05	2.03178e-05	0.000121595	3.4274e-05	3.50592e-05	4.86091e-05	5.54446e-05	5.06061e-05	2.68718e-05	5.29579e-05	4.66838e-05	1.58837e-05	5.29922e-05	7.78626e-05	4.35362e-05	3.73522e-05	4.96904e-05	4.7704e-05	3.0927e-05	6.2516e-05	3.11419e-05	1.95405e-05	5.07199e-05
K01582	8.35573e-06	6.94603e-07	8.57049e-06	3.01556e-06	4.45071e-06	5.69764e-07	2.00423e-05	1.76443e-05	1.7792e-05	1.25299e-07	5.08488e-06	1.61855e-06	7.61923e-07	3.56545e-06	1.60001e-06	1.89837e-06	1.02084e-06	3.87399e-06	2.21215e-06	2.43495e-06	1.54547e-06	2.80741e-06	3.44709e-06	1.56216e-05	3.61302e-06	1.06238e-05	2.61461e-05	1.11297e-06	1.10962e-05	3.2022e-06	2.20025e-06	1.50349e-06	1.00738e-05	5.79478e-06	1.60526e-06	2.19943e-06	3.02686e-06	1.16445e-06	5.91192e-06	3.85129e-06	7.10992e-07	1.43043e-06	2.97008e-07	2.66414e-06	1.42427e-06	8.69037e-06	1.63261e-06	1.17268e-06	2.49101e-06
K18675	8.80187e-06	0.000139513	1.24615e-06	0.000106797	9.36599e-06	9.20589e-06	7.35662e-06	8.6926e-06	1.16084e-05	2.28906e-06	9.81723e-06	2.72535e-05	6.45533e-06	2.59413e-05	2.79403e-05	3.93719e-05	6.31027e-05	3.72426e-06	2.42429e-06	6.00941e-06	5.09496e-05	8.3998e-07	2.27684e-05	4.646e-06	8.21294e-05	6.15711e-06	9.98276e-06	0.000128258	2.38042e-06	5.79697e-05	4.91574e-06	8.85143e-06	8.43257e-06	6.98227e-06	8.86212e-06	7.24396e-06	7.90355e-06	5.16523e-05	5.89261e-06	1.88604e-05	2.32045e-05	3.56234e-05	4.77917e-05	6.57382e-06	3.71138e-06	1.18228e-05	0.000105418	1.29712e-06	4.54559e-05
K13497	2.80245e-05	2.09074e-06	1.03922e-05	8.95332e-06	1.59082e-05	1.56902e-06	6.72325e-06	1.45546e-05	1.34719e-05	2.43022e-05	1.55377e-05	9.7204e-06	1.70036e-06	1.23208e-05	1.12159e-05	6.4764e-06	4.08968e-05	3.77004e-05	7.25218e-06	7.38063e-06	5.0915e-06	2.77254e-06	1.29344e-05	3.40556e-05	1.01936e-05	1.33145e-05	3.3964e-05	5.52288e-06	1.03773e-05	9.56967e-06	5.39448e-05	1.31316e-05	1.11065e-05	8.72229e-06	1.43136e-05	8.13544e-06	4.28736e-06	1.61371e-05	1.00585e-05	1.66269e-05	8.9635e-06	1.1733e-05	1.69575e-05	1.76185e-05	1.415e-05	1.87614e-05	1.395e-06	5.11596e-07	1.42778e-05
K01589	5.3004e-05	5.10558e-05	3.3032e-05	1.69844e-05	2.58696e-05	6.08366e-05	8.52097e-05	3.35001e-05	3.4949e-05	7.07064e-06	6.02944e-05	6.08374e-05	1.58734e-05	6.05007e-05	9.60991e-05	9.69668e-05	3.74787e-05	1.75911e-05	0.000138292	3.5785e-05	4.76343e-05	5.15667e-05	2.18159e-05	1.7712e-05	3.62126e-05	4.20535e-05	5.66183e-05	7.61615e-05	4.11713e-05	2.21564e-05	2.32e-05	5.02818e-05	5.91911e-05	1.83438e-05	1.33476e-05	5.43801e-05	3.61256e-05	8.05382e-05	4.46043e-05	5.48088e-05	9.47149e-05	9.2818e-05	3.04334e-05	1.43102e-05	6.2375e-05	3.99917e-05	4.73774e-05	1.51035e-05	2.08926e-05
K01588	0.000311317	0.000225408	0.000283259	0.000108035	0.000213831	0.00011543	0.000296661	0.000268744	0.000208007	0.000185171	0.000171864	0.000288532	0.000197164	0.00022457	0.000278014	0.000227551	0.000245345	0.000214268	0.000228857	0.000185955	0.000267734	0.000164946	0.000224345	0.00039006	0.000195927	0.000249381	0.000298865	0.000187395	0.000287121	0.000129098	0.000239105	0.000171649	0.000277134	0.000267074	0.000126696	0.00017031	0.000152127	0.000234224	0.000220194	0.000235107	0.000240701	0.000185169	0.000170048	0.000149268	0.000290877	0.000251455	0.000301209	0.00011953	0.000178663
K18138	6.85799e-05	4.98984e-05	4.17064e-05	2.95611e-05	3.49226e-05	0.000301993	0.000108939	7.3857e-05	7.27215e-05	8.36979e-05	6.33067e-05	8.62055e-05	0.000104795	7.35233e-05	6.43083e-05	0.000105952	8.12496e-05	4.12446e-05	0.000192721	0.000241477	7.74381e-05	6.03665e-05	0.000114668	6.74722e-05	3.06267e-05	0.000113387	4.47237e-05	4.29062e-05	5.01055e-05	6.82309e-05	2.66619e-05	0.000154964	7.6921e-05	0.00013217	4.32964e-05	6.71744e-05	8.60926e-05	0.000141868	9.46437e-05	6.51291e-05	4.65528e-05	9.29215e-05	0.000113443	3.90603e-05	0.000106164	0.000124451	6.32861e-05	0.000175102	8.83796e-05
K18139	2.38371e-05	1.32848e-05	2.55431e-05	1.70696e-05	4.75462e-05	5.49361e-06	2.70274e-05	1.92712e-05	4.41153e-05	6.96825e-05	4.01668e-05	1.82206e-05	3.4083e-06	2.08027e-05	9.85441e-06	2.17435e-05	2.69866e-05	2.49875e-05	8.18059e-06	1.8475e-05	2.23416e-05	2.56692e-05	2.65714e-05	2.6385e-05	1.30072e-05	2.88766e-05	2.58627e-05	1.22101e-05	1.55907e-05	1.90919e-05	2.41996e-05	1.0453e-05	3.85797e-05	1.23277e-05	1.62405e-05	3.91019e-05	4.56411e-05	2.41466e-05	1.15654e-05	2.41081e-05	1.58627e-05	2.25632e-05	2.89806e-05	2.2568e-05	9.55916e-06	2.37211e-05	2.86156e-05	1.23469e-05	1.07668e-05
K18136	1.65186e-07	3.68634e-07	0	4.22449e-07	4.00973e-07	2.3426e-08	1.19576e-07	0	6.37845e-07	2.945e-07	0	1.44015e-07	0	1.16311e-07	1.45365e-07	2.29985e-07	1.47181e-07	2.69498e-08	1.75155e-07	0	1.36002e-07	0	2.01489e-07	0	4.27775e-07	8.59765e-07	0	1.13826e-07	0	1.98261e-08	4.94877e-07	3.77218e-07	2.5635e-07	7.2288e-08	4.19343e-07	2.4598e-07	8.92935e-08	0	4.67992e-08	2.32056e-07	1.61358e-07	1.94587e-07	1.00223e-06	9.43592e-08	1.25899e-07	0	0	0	0
K13654	7.7937e-08	8.69634e-08	6.27156e-07	2.81389e-07	6.81064e-07	4.64213e-07	1.01552e-07	0	2.52933e-07	0	3.42284e-08	1.01922e-07	7.71923e-08	0	3.27752e-07	2.5319e-07	0	7.62916e-08	1.65281e-07	8.21562e-08	1.45897e-07	1.35228e-07	2.49547e-07	1.93022e-07	2.03717e-07	1.27355e-07	2.23865e-07	1.20836e-07	3.10779e-08	2.80627e-07	1.96393e-07	8.2143e-08	1.03671e-07	1.36426e-07	0	0	1.18183e-07	1.157e-07	9.93622e-08	1.24469e-07	2.51058e-07	3.06029e-08	0	6.24436e-08	2.49484e-07	5.66798e-08	1.87674e-07	0	7.3608e-08
K13655	0	3.68156e-07	0	0	0	0	7.16525e-08	7.52742e-07	2.34234e-07	4.77942e-07	0	6.47227e-07	0	1.0106e-06	6.93762e-08	8.42184e-07	6.61457e-07	0	2.40526e-06	8.69513e-08	1.2739e-06	0	3.77302e-07	1.6343e-07	2.51541e-07	5.39152e-07	2.96164e-08	8.52591e-08	0	5.94013e-08	4.15712e-08	8.69373e-08	1.09722e-07	3.60971e-07	0	1.29211e-07	3.12701e-08	1.22453e-06	0	6.91604e-07	1.56105e-06	1.61945e-07	9.35936e-07	0	1.62199e-06	0	7.61405e-07	0	1.55808e-07
K13652	2.41742e-05	2.33212e-05	0.000101955	1.22633e-05	4.57583e-05	1.23335e-05	3.87308e-05	3.91606e-05	0.000107153	1.39868e-05	8.25911e-05	4.59396e-05	1.37712e-05	2.61567e-05	1.43395e-05	2.853e-05	2.20816e-05	1.57995e-05	5.40019e-05	0.000288893	5.17354e-05	3.05879e-05	1.98484e-05	4.58656e-05	2.92236e-05	6.63567e-05	1.85009e-05	1.40203e-05	5.2781e-05	1.59281e-05	2.23806e-05	1.94542e-05	3.33243e-05	4.88326e-05	0.000187295	0.000125855	0.000111549	4.39161e-05	3.23884e-05	3.96118e-05	2.9495e-05	1.25308e-05	5.82623e-05	1.45328e-05	3.51396e-05	8.11256e-05	3.98176e-05	4.3737e-05	1.22657e-05
K13653	1.82849e-05	5.92205e-05	5.08512e-05	1.96653e-05	7.06631e-05	1.8682e-05	4.54043e-05	4.82133e-05	3.28526e-05	7.53563e-06	2.38913e-05	2.75408e-05	1.89893e-05	6.58241e-05	3.86784e-05	5.02855e-05	3.29368e-05	1.2243e-05	4.26614e-05	2.63135e-06	3.482e-05	0.000154786	1.97913e-05	7.21889e-05	9.52317e-05	4.10777e-05	1.30729e-05	3.98693e-05	2.41577e-05	3.39239e-05	2.57391e-05	2.13607e-05	3.36579e-05	2.10676e-05	3.76599e-05	2.70796e-05	2.06823e-05	4.9173e-05	4.15844e-05	5.08607e-05	2.52473e-05	2.20425e-05	3.47114e-05	1.30412e-05	1.91367e-05	1.7958e-05	3.49486e-05	0.000266663	9.4834e-06
K13650	0	6.79714e-08	0	0	0	0	5.29158e-08	7.64368e-07	0	0	0	3.18654e-07	0	4.6324e-07	1.53704e-07	2.82708e-07	2.44245e-06	0	0	0	0	0	9.47375e-07	0	0	0	0	6.29644e-08	0	0	0	0	4.0515e-08	2.66579e-07	0	0	0	9.0432e-08	0	0	0	0	0	0	0	0	4.88958e-08	0	5.75327e-07
K13651	0	2.84303e-08	0	0	0	0	8.52532e-08	0	0	0	5.60331e-07	2.6163e-07	0	4.30576e-08	1.23817e-07	4.72993e-08	1.93347e-06	0	2.70171e-08	0	4.7697e-08	0	2.79711e-07	0	0	1.04088e-07	0	0	0	1.83487e-08	0	0	0	4.29489e-08	0	2.30606e-07	0	7.56499e-08	2.16559e-08	0	1.18555e-07	2.00096e-08	1.32105e-06	0	2.09731e-07	0	3.47677e-07	0	1.44385e-07
K14128	9.93697e-07	0	0	9.96585e-08	0	9.39478e-08	0	3.77841e-07	8.15183e-06	8.56275e-06	5.81883e-07	8.66341e-07	2.18712e-07	1.86583e-07	9.28629e-08	4.09927e-07	4.42694e-07	0	2.34148e-07	2.32776e-07	2.06687e-07	1.22607e-06	2.02014e-07	0	1.92399e-07	2.70629e-07	7.92855e-08	0	6.16379e-07	7.95111e-08	0	3.49108e-07	7.34335e-08	3.09232e-06	3.89795e-06	5.18865e-07	3.34851e-07	3.27816e-07	2.81526e-07	4.40829e-07	2.66749e-07	8.67083e-08	0	0	2.01963e-07	2.73008e-06	5.31742e-07	6.41823e-06	0
K02116	1.55747e-05	0	2.74844e-07	6.83373e-07	0	1.01234e-06	2.86555e-06	2.51209e-06	7.89771e-07	1.01234e-06	5.68952e-06	3.53609e-07	6.42744e-07	7.51408e-07	2.00129e-06	1.65644e-06	8.67318e-07	4.12909e-06	4.01397e-07	0	1.82222e-06	6.92375e-06	3.90835e-06	3.12512e-06	3.43962e-06	1.01624e-06	5.04838e-06	1.11794e-07	1.98391e-06	5.14064e-06	3.27055e-07	1.42493e-06	3.70464e-06	4.43075e-07	0	3.53126e-06	4.44531e-06	3.21126e-07	4.96406e-06	1.01601e-06	1.56783e-06	9.47067e-06	6.2192e-06	4.80943e-06	3.50482e-06	1.96644e-07	9.98373e-07	2.27321e-06	2.6559e-06
K14941	0	1.37523e-07	9.45077e-08	0	3.24999e-07	4.39414e-05	0	1.58455e-05	0	2.69579e-06	3.4893e-06	1.12826e-06	0	1.14553e-06	0	0	0	0	1.43756e-06	0	9.34418e-06	0	1.43195e-05	1.05557e-05	6.55051e-06	0	0	0	9.78792e-06	0	1.12461e-07	5.6117e-05	0	2.09952e-06	0	7.02015e-06	9.17843e-06	0	0	1.47626e-05	4.72456e-05	0	0	0	3.81006e-05	0	2.10718e-05	5.23048e-08	3.14289e-05
K08348	0	8.60147e-08	1.47184e-07	7.84198e-08	0	2.21778e-07	1.95854e-07	1.59325e-06	1.76011e-06	1.93618e-07	1.36246e-07	3.37276e-07	4.30252e-08	1.71766e-07	3.34281e-06	8.94386e-08	2.58824e-07	7.03773e-07	1.19276e-06	6.41088e-07	5.35244e-07	1.82508e-07	1.25175e-06	2.23359e-07	4.95847e-07	2.32487e-07	1.38389e-08	3.98393e-08	3.41972e-07	1.87698e-07	2.06783e-07	2.44074e-07	7.62047e-08	7.75383e-07	1.06456e-06	3.78127e-07	2.15611e-07	0	2.05539e-07	2.31705e-07	0	6.82295e-08	2.20002e-07	1.53516e-06	1.75667e-06	8.46198e-07	1.09779e-07	9.03446e-08	6.31424e-07
K08349	8.61743e-08	7.78093e-07	2.18981e-07	1.55565e-07	0	0	9.90863e-08	1.27273e-06	1.39833e-07	0	7.5692e-08	1.80564e-06	0	1.1195e-06	0	1.28156e-06	8.66748e-06	0	2.39258e-07	0	3.30264e-06	0	1.62036e-06	0	3.20286e-07	6.60905e-07	0	9.94671e-07	2.06176e-07	0	0	0	6.49306e-08	1.09859e-07	6.47299e-08	4.49964e-08	1.30673e-07	5.53172e-06	0	7.927e-07	7.86207e-08	3.17626e-07	1.13938e-05	0	4.35971e-07	0	9.08762e-07	0	1.12433e-06
K14123	2.87177e-07	0	0	3.29904e-07	5.06977e-08	0	1.2473e-06	2.97806e-07	6.14267e-07	9.30891e-08	1.83451e-07	6.8283e-08	1.55145e-07	9.48539e-07	1.31746e-07	6.54268e-07	0	2.55558e-07	0	0	0	0	6.92619e-07	1.24143e-06	2.7296e-07	5.7592e-07	9.37366e-08	0	0	1.12804e-07	7.89443e-08	0	3.69844e-06	6.96914e-06	5.29478e-07	4.08957e-07	5.54235e-07	1.1627e-07	5.10353e-07	1.48014e-06	2.10245e-07	1.02512e-07	3.70282e-08	3.76507e-07	1.19387e-07	3.6074e-07	0	0	1.03559e-06
K14122	1.62568e-07	0	0	5.86946e-08	9.47083e-08	0	1.2992e-06	2.59621e-07	5.27591e-07	2.89833e-07	3.42704e-07	8.50396e-08	0	1.12636e-06	2.46115e-07	5.73395e-07	0	3.18272e-08	0	0	0	0	6.54376e-07	1.38502e-06	1.13315e-07	5.84426e-07	2.33479e-08	0	0	1.87314e-07	0	1.71341e-07	4.08705e-06	3.38638e-06	5.86143e-07	2.03726e-07	8.38153e-07	9.65348e-08	2.4871e-07	1.03852e-06	5.23679e-08	2.0427e-07	0	6.51252e-07	8.92107e-08	5.43848e-07	0	9.14532e-08	1.50467e-06
K14124	1.45812e-06	7.61805e-08	0	2.52176e-06	2.5143e-07	0	2.06718e-06	6.7199e-07	2.58288e-06	2.05616e-07	1.41351e-07	1.05292e-06	5.50602e-08	3.67127e-07	5.9882e-08	1.22846e-06	1.25466e-06	3.23177e-07	2.17181e-07	1.95336e-08	6.8696e-07	1.08984e-06	1.01713e-07	8.15681e-06	8.7146e-07	1.31804e-06	5.47694e-07	1.76422e-07	0	1.20773e-06	6.88167e-08	4.49736e-07	3.83262e-06	1.43321e-06	6.71815e-06	7.58794e-08	3.61966e-07	5.06769e-08	3.60595e-07	8.30589e-07	4.12365e-08	1.25807e-06	2.32401e-06	6.36473e-07	4.29427e-06	1.17886e-06	3.57381e-07	4.80092e-08	3.85026e-07
K14127	9.72425e-08	1.08505e-07	2.47107e-07	0	1.88837e-07	8.2743e-08	8.4471e-08	1.10926e-07	0	0	0	0	0	0	0	0	0	0	0	1.02507e-07	0	0	0	0	0	0	0	0	7.75523e-08	0	0	1.0249e-07	0	0	2.92175e-07	0	0	0	8.26499e-08	0	7.83116e-08	0	0	0	0	2.82879e-07	0	0	0
K14126	6.85134e-06	1.20213e-07	0	5.27036e-08	6.41032e-07	0	0	4.12659e-08	3.26986e-08	0	0	0	1.47693e-06	2.00832e-07	6.77935e-08	9.99988e-08	2.41744e-08	0	9.5897e-09	0	0	1.25536e-08	0	0	4.60775e-07	4.43352e-08	2.99388e-06	2.91599e-07	0	1.30257e-08	5.01373e-07	5.71917e-08	0	8.8184e-07	6.73392e-08	0	0	0	4.52155e-06	2.04242e-07	7.28324e-08	9.17099e-08	0	0	1.65431e-08	0	0	1.69589e-08	0
K02456	4.51756e-06	1.1552e-06	9.89737e-08	1.22908e-06	1.42428e-06	2.73522e-07	3.66564e-06	1.12959e-06	5.54641e-07	6.60316e-07	2.91754e-06	4.42046e-07	4.40526e-07	2.46011e-06	3.87463e-06	1.20093e-06	1.55033e-06	1.34046e-06	2.07955e-07	2.48847e-08	1.04487e-06	1.23455e-06	1.3365e-06	1.23149e-06	6.38241e-07	3.87593e-06	1.53407e-06	7.90148e-07	1.92629e-07	1.53674e-06	3.62756e-07	1.70703e-06	6.26523e-06	2.9446e-06	2.28295e-07	1.93353e-06	1.53695e-06	6.44725e-07	2.25801e-06	1.01842e-06	1.03653e-06	1.27508e-06	2.72253e-06	6.94673e-07	1.16442e-07	6.19033e-07	5.13057e-07	2.39466e-06	5.27508e-07
K05337	1.33554e-05	2.54463e-05	3.81706e-06	6.00547e-06	4.54789e-06	2.59004e-06	3.99218e-06	8.97762e-06	6.10859e-05	4.85182e-06	4.73095e-05	2.11959e-05	2.40555e-06	1.20001e-05	1.19663e-05	1.39292e-05	9.95975e-06	4.45329e-06	3.43107e-05	8.91911e-06	1.66817e-05	1.0743e-05	4.62408e-05	9.01598e-06	4.42004e-06	2.05122e-05	9.08824e-06	1.66222e-05	4.45891e-06	7.81912e-06	6.62991e-06	1.07853e-05	8.2912e-06	8.75995e-06	0.000223161	4.96333e-05	3.09563e-05	2.3451e-05	1.02883e-05	2.14717e-05	7.24136e-06	1.61164e-05	1.49449e-05	5.01253e-06	2.81067e-05	1.21072e-05	1.3505e-05	3.4357e-06	1.17747e-05
K02454	1.66408e-06	0.000117661	1.7042e-06	0.000167885	2.33595e-06	7.17314e-06	2.0399e-06	8.84336e-06	1.29003e-05	1.65597e-06	1.54128e-06	1.80647e-05	1.00592e-05	1.49417e-05	4.6344e-06	1.93315e-05	4.30237e-06	6.1071e-06	7.05328e-06	1.3311e-06	2.16671e-05	1.53899e-06	9.87433e-06	6.0311e-06	1.18069e-05	5.45147e-06	1.05775e-06	6.63735e-05	2.1717e-06	0.000112138	5.0514e-06	9.10329e-06	3.45417e-06	8.13502e-06	2.80673e-05	2.33314e-06	1.53267e-06	1.35987e-05	4.05761e-06	1.37858e-05	5.31291e-06	2.31593e-05	5.30775e-06	6.45005e-06	5.72304e-06	3.17783e-06	3.1284e-05	2.30038e-06	1.16271e-05
K02455	1.02375e-06	1.26854e-06	1.351e-06	1.58842e-07	6.00931e-07	1.74365e-06	9.17276e-07	4.86627e-07	1.16697e-06	2.0684e-06	5.50573e-06	2.7713e-06	6.76589e-07	1.46734e-06	8.16767e-07	8.39039e-07	4.54139e-06	4.35038e-08	1.82037e-06	2.35226e-07	1.78494e-06	4.9359e-07	5.74711e-06	1.38601e-06	5.69436e-07	2.44109e-06	1.44028e-06	1.05945e-06	7.45027e-07	2.10571e-07	2.4144e-07	6.99561e-07	3.38574e-06	1.07858e-06	1.04162e-06	4.02782e-06	2.79978e-06	2.84886e-06	2.76952e-06	1.36058e-06	9.54233e-07	1.06235e-06	4.30069e-06	4.89862e-07	3.3836e-06	3.27499e-07	2.16039e-06	5.79109e-07	4.21837e-07
K02100	0	3.03528e-07	0	8.81771e-08	1.11808e-05	1.66249e-07	4.24301e-08	0	1.5852e-07	0	1.28711e-07	1.59202e-06	0	0	4.51904e-07	3.75526e-07	6.5282e-08	0	5.61346e-06	0	2.04106e-06	5.46526e-06	6.17476e-06	3.38723e-07	4.70828e-06	3.6469e-07	7.01512e-08	3.67696e-07	0	7.03508e-08	1.98282e-05	0	6.49734e-08	8.55019e-08	1.46761e-07	2.29544e-07	0	1.64657e-06	0	3.90042e-08	0	2.73942e-07	0	0	1.13054e-06	2.84182e-07	8.10022e-07	6.89091e-06	2.38462e-06
K02453	7.9015e-06	5.77503e-06	2.45092e-05	2.45715e-06	3.47669e-06	4.96496e-06	4.13927e-05	1.03354e-05	1.30971e-05	4.14133e-06	8.1617e-06	3.70733e-06	2.09845e-06	3.76278e-05	1.93719e-05	9.32355e-06	3.3495e-06	6.08028e-05	1.64337e-05	9.21849e-06	6.46668e-06	1.7287e-06	4.26604e-05	2.67927e-05	4.94617e-06	2.96268e-05	6.8992e-06	3.91699e-06	1.53472e-05	5.53829e-06	2.64063e-06	6.53952e-06	2.91026e-05	1.87277e-05	6.38274e-06	1.02753e-05	1.44544e-05	1.21398e-05	8.54784e-06	3.95797e-05	8.71608e-06	6.84494e-06	8.26966e-06	2.68543e-05	4.67764e-06	1.54809e-05	6.56424e-06	2.80061e-06	9.41455e-06
K02450	8.47955e-06	7.03989e-08	8.64304e-06	0	2.82677e-06	5.99029e-07	3.65838e-06	6.57746e-06	3.27936e-06	0	0	1.07453e-07	1.6797e-07	4.03891e-06	3.49462e-06	7.02732e-07	2.28628e-06	3.6799e-06	0	2.38363e-06	0	5.70265e-08	3.00672e-07	3.83094e-06	6.1509e-07	1.65845e-06	3.10545e-06	6.30393e-07	9.46759e-06	2.03548e-08	3.24257e-06	9.53297e-07	3.32742e-06	8.46059e-06	1.29512e-06	0	0	0	1.48946e-06	2.23447e-06	1.51394e-07	6.44119e-07	1.14394e-06	7.04297e-06	0	5.79675e-06	6.59525e-08	0	7.76022e-08
K02103	3.81378e-05	0.000293224	4.62714e-05	0.000174079	6.03227e-05	0.000308213	6.3502e-05	7.71339e-05	8.2247e-05	2.15467e-05	6.41237e-05	0.000120439	0.000271853	0.000110293	0.000205555	0.000194908	6.84904e-05	0.000230345	0.000190236	2.13864e-05	0.000102189	2.11148e-05	0.000173036	7.76242e-05	0.000237125	7.44411e-05	5.45837e-05	0.000260791	4.36446e-05	0.00012221	4.55769e-05	0.000232961	5.35396e-05	4.86808e-05	9.45053e-05	5.87583e-05	5.24515e-05	8.99632e-05	8.5103e-05	0.000118477	0.00018146	0.000194718	6.29883e-05	0.000361923	0.000119176	3.37423e-05	0.000109232	2.77178e-05	0.000221025
K03455	0.000108513	0.000120839	0.000136472	0.000138992	0.000155994	0.000214245	8.11246e-05	0.00011843	8.14197e-05	0.000247801	0.000109581	8.83879e-05	0.000124102	0.00011897	0.000126784	0.000151128	9.22298e-05	0.000177138	9.31992e-05	7.90114e-05	8.92172e-05	0.000136695	0.000109046	0.00013105	0.000249664	0.00014174	0.000146307	9.85972e-05	8.90342e-05	0.000110772	0.000176049	0.000182246	6.55257e-05	9.48858e-05	4.57353e-05	0.000104988	0.000110843	8.83841e-05	8.54982e-05	0.00010654	0.000119432	0.000139388	7.36784e-05	0.000185327	0.000100001	6.66614e-05	0.000100895	0.000169765	0.000109417
K03457	8.93317e-06	1.26208e-05	1.17465e-05	5.34211e-06	1.36837e-05	1.53155e-05	8.00988e-06	1.3405e-05	6.30136e-06	8.90809e-06	1.01097e-05	5.43149e-06	1.2453e-06	3.61753e-06	6.16969e-06	8.01986e-06	9.15771e-06	5.3501e-06	3.55042e-06	3.52569e-06	1.12021e-05	7.90672e-06	1.58328e-05	8.84741e-06	1.53019e-06	5.79291e-06	4.4528e-06	1.60186e-05	1.62682e-05	6.57802e-06	1.49821e-05	1.86094e-05	4.81528e-06	4.26388e-06	2.56215e-06	9.72607e-06	7.36033e-06	9.37495e-06	3.6692e-06	6.12785e-06	1.71152e-06	1.06615e-05	5.73017e-06	1.01089e-05	1.07715e-05	4.59135e-06	1.18231e-05	2.95766e-06	3.59591e-06
K02108	0.000240597	0.000272239	0.000239434	0.000131592	0.000173574	0.000541512	0.000216621	0.000257465	0.00035209	0.000236875	0.000317592	0.000297939	0.000197389	0.000291803	0.000298086	0.000304847	0.000292514	0.000275373	0.000282398	0.000177755	0.000314499	0.000220302	0.00033074	0.000237648	0.000234643	0.000251575	0.000200471	0.000260137	0.000257668	0.00019506	0.000174311	0.00041142	0.000226924	0.000281659	0.000488963	0.000371062	0.000362587	0.000371817	0.000244029	0.000293343	0.000321543	0.000317425	0.000297858	0.000298069	0.000249887	0.000211199	0.000333735	0.000349292	0.000320949
K02109	9.58203e-05	0.000211404	0.000103105	0.00028569	8.4894e-05	0.000254524	9.86373e-05	7.48941e-05	0.000136705	1.28093e-05	9.25734e-05	0.000153335	0.000226754	0.000163478	0.000224407	0.000203344	8.67511e-05	0.000123096	0.000165965	3.03795e-05	0.000152745	0.000128387	0.000190772	0.000140956	0.000320289	0.000115786	0.000104066	0.000181811	0.0001277	0.00021831	8.28984e-05	0.000219732	0.000129243	8.28796e-05	0.000159681	8.97224e-05	0.000111404	0.000139557	0.000132076	0.000159513	0.000152396	0.000174531	0.000130428	0.000163778	0.000205391	9.08787e-05	0.000154771	5.30248e-05	0.000214965
K03453	0.000112992	0.000185785	0.000106792	4.76803e-05	0.000150646	0.000118395	0.000164832	0.000165627	0.000111749	7.21762e-05	0.000105993	0.000148124	7.52998e-05	0.000127973	8.5711e-05	0.000101805	9.22048e-05	5.91436e-05	0.000177056	5.83558e-05	9.97978e-05	0.000177035	9.79207e-05	0.000111116	0.000109411	0.000131766	0.00017868	0.000147887	8.40618e-05	5.50151e-05	0.000116165	0.000100288	0.000136281	0.000116389	8.71093e-05	8.01019e-05	9.42133e-05	9.93359e-05	0.000110373	0.00014137	8.70558e-05	9.16908e-05	9.78314e-05	5.88347e-05	0.00014507	9.82906e-05	9.98387e-05	0.000174809	9.39997e-05
K03980	9.76232e-05	3.61041e-05	0.000132024	4.34689e-05	9.84889e-05	1.73183e-05	4.73293e-05	5.81142e-05	6.33527e-05	9.62772e-05	0.000148606	3.6314e-05	1.22501e-05	4.74932e-05	6.97231e-05	5.84294e-05	7.26645e-05	5.34667e-05	2.43031e-05	6.19761e-05	4.68661e-05	4.65498e-05	6.54112e-05	0.000413364	6.87553e-05	0.000461153	0.000196737	3.33465e-05	0.000167753	8.56971e-05	0.000121096	5.35059e-05	4.73132e-05	7.43539e-05	1.95317e-05	0.000106654	9.14259e-05	3.98198e-05	6.23724e-05	5.78626e-05	3.33444e-05	4.93235e-05	8.80404e-05	4.47055e-05	3.76441e-05	9.12769e-05	2.08884e-05	4.04082e-05	6.98367e-05
K08137	6.16137e-06	2.2657e-06	0	0	7.45771e-08	0	3.33599e-07	3.57865e-06	3.11585e-08	0	1.01197e-07	2.8588e-06	0	4.37173e-06	2.31219e-06	4.92314e-06	1.69595e-06	1.12779e-07	0	0	2.66301e-06	7.9961e-08	1.05399e-07	0	7.80435e-07	1.00407e-06	3.16249e-06	4.93783e-06	0	0	1.16128e-07	7.46274e-06	5.10842e-07	6.72243e-08	0	6.01582e-08	0	1.26895e-05	9.51638e-07	1.89548e-06	1.50281e-06	2.44865e-06	1.63407e-07	1.38462e-07	1.05372e-07	4.18938e-08	1.49786e-06	0	1.08812e-07
K02362	1.60888e-06	6.24097e-07	2.9245e-08	6.23272e-08	1.34093e-07	4.40667e-07	1.49957e-07	5.29313e-07	3.9217e-07	3.38547e-07	3.03261e-08	1.20287e-06	2.07884e-07	9.92439e-07	2.90386e-08	2.89687e-07	1.84142e-06	0	7.688e-07	0	1.35814e-06	4.11155e-07	3.88562e-07	3.07829e-07	7.05113e-07	2.1777e-07	1.13353e-06	4.68166e-07	0	7.55749e-08	2.08804e-07	5.48718e-07	0	8.38828e-07	2.59341e-07	1.09256e-07	1.57063e-07	2.03312e-06	5.91544e-07	1.9238e-06	2.22435e-07	3.54629e-07	9.35307e-07	5.53246e-08	6.63123e-07	0	7.68336e-07	4.2467e-07	6.52162e-08
K01639	4.37125e-05	0.000171999	4.20157e-05	0.000220097	4.70447e-05	0.000156877	6.41078e-05	8.45443e-05	5.68351e-05	2.34042e-05	5.92288e-05	0.000118147	0.000211619	8.37271e-05	0.000170804	0.00014539	7.43595e-05	0.000117964	0.000115444	2.64915e-05	9.9783e-05	3.22238e-05	9.80614e-05	3.293e-05	0.000138169	5.86887e-05	5.74359e-05	0.000148164	5.93801e-05	0.000138318	3.51538e-05	0.000137951	7.5425e-05	7.59339e-05	3.12388e-05	8.80202e-05	9.40348e-05	7.72631e-05	0.000101751	0.000101032	0.000111427	0.000222493	6.50536e-05	0.000170894	0.000113298	4.76585e-05	0.000115566	4.73314e-05	0.000147225
K01638	1.33286e-06	2.75047e-07	3.48669e-07	1.10659e-06	2.46133e-06	5.30529e-08	1.45115e-06	3.02156e-06	1.59299e-06	0	4.47566e-07	2.32095e-06	1.04982e-07	1.67069e-06	3.73157e-06	3.38708e-06	5.28101e-07	3.55714e-06	1.43756e-06	1.62717e-07	2.66414e-06	1.13058e-06	1.92653e-06	3.15269e-06	8.00354e-07	9.90882e-07	4.95004e-07	5.37581e-07	4.06055e-07	3.68555e-06	1.80995e-06	9.45735e-07	2.67118e-06	8.86315e-07	9.61743e-07	1.81669e-06	1.89801e-06	2.71367e-07	2.6888e-06	1.47349e-06	7.71642e-07	7.37806e-06	1.28763e-06	1.98236e-06	1.17886e-06	2.08631e-06	7.32848e-07	0	1.62074e-06
K01637	6.96555e-06	9.62124e-06	4.17828e-06	1.01586e-05	2.97303e-06	2.18961e-05	1.70926e-05	3.11644e-06	7.8969e-06	1.72172e-06	1.41324e-05	3.69398e-06	2.46892e-06	9.24244e-06	4.07683e-06	6.21577e-06	7.2636e-06	1.78347e-06	1.22193e-05	7.86848e-08	5.94125e-06	3.57513e-06	4.10027e-06	2.17301e-06	4.28477e-06	5.31894e-06	6.35512e-06	6.2321e-06	9.31063e-06	1.36684e-05	4.98859e-06	2.5516e-06	8.82706e-06	2.81656e-05	5.7636e-06	8.85502e-06	6.48784e-06	8.82796e-06	7.23008e-06	8.89835e-06	5.13203e-06	3.45555e-06	5.13575e-06	3.87346e-06	6.21519e-06	3.37245e-07	2.19162e-06	1.57302e-05	1.38952e-05
K01635	0	4.95073e-07	0	3.24924e-07	0	1.11346e-07	0	2.98541e-07	6.37017e-07	3.49946e-07	4.90013e-07	5.23074e-08	0	8.90584e-06	0	2.35647e-07	4.68202e-07	3.84284e-07	2.68432e-06	0	1.59345e-06	0	7.65067e-07	4.27618e-07	6.0492e-07	5.67793e-07	0	4.95738e-08	0	7.201e-08	1.31899e-07	0	4.99587e-07	0	0	1.32939e-07	4.70008e-07	2.71525e-07	1.44586e-06	1.9574e-05	7.85964e-07	5.48287e-07	1.13068e-06	8.59622e-07	8.70645e-07	0	2.61517e-06	0	1.96402e-07
K01633	3.20812e-05	9.32211e-05	4.03875e-05	7.57031e-05	1.44538e-05	2.59308e-05	3.21304e-05	3.07789e-05	1.58576e-05	6.44744e-06	4.63451e-05	4.34955e-05	8.51307e-05	3.1299e-05	1.73067e-05	1.95813e-05	1.2607e-05	3.38774e-05	6.56258e-05	2.28451e-05	2.45651e-05	1.99362e-05	2.98194e-05	1.19252e-05	7.24834e-05	1.05762e-05	2.04742e-05	6.94724e-05	6.06763e-05	6.70572e-05	1.65034e-05	3.6793e-05	2.46798e-05	5.08068e-05	1.97845e-05	3.8471e-05	3.32315e-05	4.15681e-05	4.09387e-05	3.49835e-05	7.2706e-05	1.61331e-05	1.09363e-05	4.68677e-05	8.30432e-05	2.63499e-05	4.77317e-05	4.56828e-05	4.13524e-05
K02058	0.000172225	4.3149e-05	0.000137959	5.44037e-05	0.000258297	2.76473e-05	7.37589e-05	7.6502e-05	0.000115956	0.000270792	0.000163823	5.70327e-05	2.30791e-05	0.00013533	0.000124328	0.000101066	0.000154946	0.000217967	7.95717e-05	0.000321006	8.37246e-05	9.31486e-05	0.00016115	0.000148983	0.000115069	0.000156277	0.000309406	4.07773e-05	0.000130292	8.38389e-05	0.00041779	0.000130899	0.000102075	0.000129087	9.84605e-05	0.000130756	0.00010672	4.33625e-05	0.000125222	0.000145808	0.000112497	0.00010264	0.000125914	0.000111554	0.000111061	0.000227246	4.47338e-05	7.49041e-05	0.000137419
K01631	2.52831e-06	1.79907e-06	1.10501e-07	2.9258e-07	5.61843e-06	1.15813e-06	2.72953e-06	2.02999e-06	1.34245e-06	8.56563e-06	1.60194e-06	2.66457e-07	5.39321e-07	1.21309e-06	9.30552e-07	2.12457e-06	3.50689e-06	7.40947e-07	6.34002e-07	3.73784e-07	1.29738e-06	3.72821e-06	3.3475e-06	2.00413e-06	2.26325e-07	3.08873e-06	2.52262e-06	1.29519e-06	3.65776e-07	4.24662e-07	3.23638e-06	4.19033e-06	1.23902e-06	3.53793e-06	2.12915e-06	1.69364e-06	7.32456e-07	5.94456e-07	1.63696e-06	2.30692e-06	7.41856e-07	3.42234e-06	5.23796e-06	1.06922e-06	1.12328e-06	1.08694e-06	7.381e-07	2.31149e-06	5.13499e-07
K01630	3.93564e-07	3.27243e-07	1.49637e-06	1.0456e-07	5.76327e-07	2.88591e-07	9.58344e-08	1.22735e-07	8.05849e-07	1.54894e-07	8.82665e-07	3.89872e-07	9.08931e-08	5.68564e-07	1.36766e-07	1.20715e-07	2.63146e-06	2.60134e-07	1.5798e-07	6.1056e-08	2.36831e-07	1.35329e-07	1.24924e-06	3.03135e-07	2.13067e-07	6.52821e-07	9.33915e-08	2.26853e-07	7.22496e-08	1.14076e-07	1.18709e-06	0	3.57238e-07	7.83789e-07	1.99765e-07	9.77254e-07	1.6205e-06	9.65348e-08	2.92954e-07	3.50047e-07	1.47809e-07	2.08528e-07	1.78683e-06	3.6292e-08	3.45408e-06	4.72911e-08	5.10329e-07	2.15106e-07	1.15508e-06
K03851	0	8.19342e-07	0	0	6.19978e-08	0	0	0	0	0	4.62954e-06	1.6213e-06	0	7.01372e-07	1.06765e-07	4.51153e-06	3.69485e-06	6.2504e-08	2.67315e-06	0	1.55389e-06	0	2.04448e-07	0	1.39084e-07	1.04339e-07	0	1.97996e-07	0	1.14956e-07	1.2872e-07	2.6758e-07	0	0	0	7.28195e-06	5.46782e-06	8.51409e-07	4.88431e-07	7.64812e-07	0	4.23917e-06	2.47693e-06	0	2.10236e-06	0	3.3314e-07	0	9.0458e-08
K03855	1.41326e-07	5.63191e-07	8.59161e-08	0	9.84845e-08	0	6.1829e-07	1.68073e-06	0	0	2.4827e-07	3.62987e-07	0	2.12473e-06	0	1.61185e-06	0	0	0	0	1.12601e-06	0	6.23958e-07	0	4.54933e-08	3.89594e-07	7.28365e-08	6.47634e-07	0	2.50675e-08	0	0	6.07494e-07	2.82869e-07	8.76176e-07	7.37941e-08	7.69035e-08	1.01387e-06	6.37372e-07	3.35221e-07	1.40164e-07	1.01145e-06	0	0	0	0	1.33388e-06	0	3.82017e-07
K08485	6.12684e-08	0	0	0	5.94892e-08	0	5.32216e-08	0	0	5.46159e-08	1.07631e-07	0	0	2.18438e-07	2.11779e-07	0	4.66448e-06	0	0	0	3.62963e-07	0	1.121e-07	0	0	0	4.39966e-07	0	0	8.82435e-08	4.32292e-07	1.62421e-06	4.07492e-08	0	0	0	9.29065e-08	1.8191e-07	0	1.18701e-06	5.06947e-07	1.92609e-06	8.25007e-07	0	1.59293e-06	0	2.07509e-07	0	0
K03856	0.000324937	0.000302006	0.000401354	0.000158949	0.000384346	0.000208586	0.000273198	0.000196552	0.000307591	0.00067173	0.000287501	0.000211104	0.000265617	0.000332488	0.000258687	0.000359566	0.000233209	0.000300377	0.000315958	0.000264146	0.000211646	0.00026362	0.000309639	0.000449256	0.000328051	0.000297575	0.000409314	0.000332599	0.000439893	0.000189578	0.000472961	0.000270463	0.000292413	0.00027478	0.000251907	0.000252572	0.000228867	0.000243746	0.000257598	0.000339918	0.000331819	0.000298919	0.000277997	0.000209834	0.000253782	0.000359621	0.000192693	0.000235691	0.000297186
K07300	7.18396e-06	6.4731e-05	2.69123e-06	4.16544e-06	5.3521e-06	6.92203e-07	2.14161e-06	2.08527e-06	2.63117e-05	5.77624e-05	7.36599e-06	2.8161e-06	6.99463e-07	5.09409e-06	1.90808e-06	3.64334e-06	2.9228e-06	8.85727e-07	1.11106e-06	8.13726e-06	4.74225e-06	1.14548e-05	3.49536e-06	2.63123e-06	1.31105e-05	6.00183e-06	2.25887e-06	3.02911e-05	1.19239e-05	2.40833e-06	7.24584e-06	6.66518e-06	2.01674e-06	2.51408e-05	1.43385e-05	6.86343e-06	4.66431e-06	3.12342e-07	3.41244e-06	4.62158e-06	3.0637e-06	1.99564e-06	1.91411e-06	3.7931e-06	1.52054e-06	3.34474e-05	2.6999e-06	3.97248e-05	1.59297e-06
K07718	0.000776597	0.000872749	0.00105425	0.000908794	0.000500513	0.000532163	0.000888254	0.000693439	0.000768036	0.00047886	0.00079856	0.000719403	0.000599697	0.000708653	0.000559318	0.000736006	0.000513043	0.00110038	0.000916783	0.000803826	0.000771336	0.00058313	0.000638383	0.00062056	0.000584064	0.000724028	0.000696582	0.000721159	0.00109937	0.000994689	0.000477676	0.000658837	0.00110246	0.000764732	0.00124111	0.000722012	0.000673722	0.000658251	0.000620217	0.000737877	0.000779679	0.000726729	0.000536618	0.000927852	0.000770625	0.000854793	0.000713497	0.000610689	0.000655995
K02588	5.8192e-05	0.000119694	6.99777e-05	3.4545e-05	7.38432e-05	5.45606e-05	6.40513e-05	0.000106521	0.000114733	2.18202e-05	0.000148883	7.57285e-05	8.65743e-05	5.18185e-05	6.32227e-05	8.14299e-05	8.24957e-05	3.83941e-05	0.000106368	5.54379e-05	8.41383e-05	0.000171466	5.34767e-05	6.47408e-05	9.25982e-05	7.4125e-05	7.17468e-05	8.48769e-05	7.91704e-05	4.94053e-05	3.55551e-05	4.27637e-05	5.89804e-05	9.93309e-05	0.000293877	0.000168807	0.000162684	0.00010139	5.48564e-05	5.05432e-05	0.000161272	6.82522e-05	0.000118946	3.95329e-05	6.98167e-05	7.72159e-05	9.79983e-05	0.000188753	4.93015e-05
K15669	2.88064e-05	3.43158e-06	7.46621e-05	1.29313e-05	8.60026e-05	2.00556e-05	5.19288e-05	2.80073e-05	2.54586e-05	9.40063e-05	3.33423e-05	3.32216e-06	1.89231e-06	1.04219e-05	1.12394e-05	1.0764e-05	2.39805e-05	1.57416e-05	2.29516e-06	4.33739e-05	1.35205e-05	4.15873e-05	2.10118e-05	3.13227e-05	1.02721e-05	2.42642e-05	1.97645e-05	2.37518e-06	3.00353e-05	1.06522e-05	2.55563e-05	1.97463e-05	2.04792e-05	1.84391e-05	1.47387e-05	4.08101e-05	4.28961e-05	3.16021e-06	1.74394e-05	5.17588e-06	4.17843e-06	1.5776e-05	1.63602e-05	7.31601e-06	4.98821e-06	8.72841e-06	3.26821e-05	5.2084e-06	8.50447e-06
K03523	0.000244771	0.000202013	0.000327567	0.000406234	0.000274663	0.000428153	0.000271885	0.000251853	0.000294035	0.000216206	0.00027809	0.000383789	0.0004131	0.00022067	0.000228804	0.000337348	0.000225879	0.000319421	0.000468136	0.000125466	0.000302178	0.00013259	0.000279592	0.000329877	0.000321545	0.000270572	0.000385691	0.00019614	0.000380701	0.000393943	0.000430328	0.000337613	0.000250282	0.000266279	0.000231969	0.000245268	0.00022653	0.000325725	0.000273877	0.00024024	0.000199914	0.000289051	0.000287533	0.000335109	0.000333842	0.000211167	0.000320966	0.000209487	0.000416786
K03522	0.000232559	0.000198463	0.000172535	0.000185241	0.000176469	0.000390588	0.000160715	0.000338631	0.000254642	0.000135955	0.000283688	0.000251966	0.00027636	0.000201821	0.000219088	0.000200931	0.000252439	0.00016277	0.000215208	0.000361039	0.000252285	0.00026098	0.000261009	0.000237085	0.000217729	0.000324519	0.000218625	0.00019063	0.000184104	0.000186577	0.000151214	0.000309535	0.000239767	0.000245858	0.000131727	0.000372434	0.000402189	0.000227447	0.000261318	0.00022147	0.00017625	0.000245887	0.000265559	0.000153664	0.000274937	0.000262866	0.00025392	0.000267394	0.000184708
K03525	0.000424537	0.000338777	0.000317933	0.000209932	0.000376483	0.000349625	0.000385313	0.000314257	0.000336183	0.000561114	0.000395656	0.00037322	0.000516038	0.000352517	0.000406727	0.000415271	0.000326908	0.000503067	0.000412166	0.000199573	0.000310582	0.000469025	0.000324752	0.000410993	0.000312807	0.00031378	0.000364697	0.000374854	0.000343741	0.000220474	0.000418316	0.000362367	0.000385112	0.000341985	0.000341832	0.00033136	0.000316379	0.000357478	0.000420565	0.000386763	0.000375907	0.000441166	0.00029171	0.00047106	0.000415663	0.000281521	0.000338588	0.000422234	0.000341748
K03524	0.000400579	0.000482167	0.000407775	0.000488628	0.000330962	0.00047425	0.000326768	0.000313598	0.000295469	0.000491179	0.000345616	0.00039987	0.000481871	0.000333185	0.000393713	0.00042955	0.000294324	0.000427485	0.000396542	0.000760297	0.000297804	0.000293268	0.000297499	0.000411211	0.00037712	0.000325703	0.00041567	0.000464494	0.000509681	0.000460034	0.000348427	0.00046496	0.000371556	0.000422384	0.00037956	0.000362277	0.000374496	0.000423087	0.000340787	0.000329169	0.000433348	0.000402849	0.000313953	0.000501381	0.00033245	0.000473977	0.000290663	0.000292996	0.00034568
K03527	0.000276895	0.000302993	0.000301485	0.000232452	0.000227778	0.000532058	0.000267936	0.00022777	0.000482896	0.0001911	0.000322374	0.000231357	0.000184933	0.000280627	0.000284317	0.000357567	0.000267894	0.000161691	0.000256674	0.000139184	0.000300389	0.000311055	0.000243614	0.000353993	0.000503037	0.000541539	0.000261211	0.000253147	0.000245312	0.000237032	0.000214915	0.000442803	0.000275537	0.000237875	0.000574924	0.0003151	0.00030363	0.00022631	0.000262607	0.000275554	0.000260699	0.000289267	0.000318876	0.000138283	0.000286104	0.000173341	0.000305537	0.000347696	0.000302302
K03526	0.000429941	0.000485272	0.000356356	0.000324544	0.000409849	0.00038234	0.000399496	0.000401468	0.000381368	0.000509201	0.000406453	0.000556	0.00053618	0.000389303	0.000317303	0.000385406	0.000400132	0.00049874	0.00054574	0.00065287	0.000466997	0.000538415	0.000379895	0.000469272	0.000418979	0.000501069	0.000508464	0.000597351	0.000310431	0.000362134	0.000546581	0.000371016	0.000375124	0.000412953	0.000413385	0.000373197	0.000373306	0.000415909	0.000374357	0.00040562	0.000420305	0.000379068	0.000357141	0.00045621	0.000376946	0.000461683	0.000447477	0.000641507	0.000498927
K03529	0.000814719	0.00116754	0.000766319	0.00122698	0.000808699	0.00106116	0.000761147	0.000616686	0.00071759	0.00096685	0.000757259	0.000987553	0.00108777	0.000827492	0.000795951	0.000868266	0.00071497	0.000762169	0.00115009	0.000528631	0.00088296	0.000734994	0.000923346	0.000753224	0.000928062	0.000657878	0.000809873	0.00111608	0.000664178	0.000992365	0.00102136	0.00102624	0.000759098	0.000659343	0.000694992	0.000700797	0.000704396	0.000869851	0.000767799	0.000848652	0.000922744	0.000819997	0.00065404	0.000815101	0.000877317	0.000594258	0.000895834	0.000602352	0.00105039
K02853	3.94398e-07	9.3516e-07	4.17592e-08	8.89974e-08	6.22285e-07	8.38976e-08	2.22689e-06	4.49894e-07	2.27993e-06	1.3184e-07	1.25578e-06	5.15775e-07	0	4.33219e-06	3.19276e-06	3.20315e-07	4.61225e-07	4.3433e-07	8.88675e-07	0	1.24589e-06	0	3.29236e-06	5.3723e-07	1.41749e-06	1.85287e-06	2.83215e-07	5.60529e-07	3.4206e-06	4.97037e-07	1.04353e-06	4.15682e-07	3.2461e-06	3.45189e-07	2.55517e-06	1.98214e-06	1.00922e-06	9.51429e-07	1.80177e-06	4.33038e-06	2.77915e-07	3.0973e-07	1.39846e-07	6.31987e-07	5.41074e-07	7.17065e-08	1.34543e-06	0	2.00214e-06
K13012	3.8651e-05	3.79901e-05	2.4167e-05	2.44154e-05	6.93051e-05	7.51342e-05	5.67175e-05	3.69007e-05	6.74926e-05	7.34216e-06	4.30031e-05	5.28061e-05	3.48845e-05	6.39783e-05	2.76406e-05	2.37481e-05	7.17278e-05	3.39872e-05	5.96255e-05	7.0291e-05	4.5346e-05	3.05799e-05	3.32637e-05	3.71514e-05	4.08654e-05	3.02992e-05	2.6175e-05	3.06535e-05	4.16352e-05	3.12664e-05	5.04794e-05	4.48326e-05	4.64001e-05	3.89052e-05	5.83385e-05	3.818e-05	3.68967e-05	8.02492e-05	4.56214e-05	5.6449e-05	3.99815e-05	3.18759e-05	2.97193e-05	2.70483e-05	2.88284e-05	5.23398e-05	6.09172e-05	2.04037e-05	4.03491e-05
K02851	8.53868e-05	0.000104665	0.000105651	4.79205e-05	7.70951e-05	6.79523e-05	7.17821e-05	7.3482e-05	6.50642e-05	7.11698e-05	0.000110994	9.06504e-05	7.16286e-05	6.56704e-05	0.0001024	6.80577e-05	9.61342e-05	7.64373e-05	0.000140983	8.85816e-05	7.68449e-05	8.40518e-05	9.66109e-05	7.29257e-05	4.88707e-05	4.83309e-05	8.68568e-05	7.10847e-05	0.000133305	4.62195e-05	6.33168e-05	7.4882e-05	7.74853e-05	8.46842e-05	4.73555e-05	0.000135873	0.000207166	0.00011324	7.96474e-05	5.47881e-05	0.000147453	4.95355e-05	0.000105481	6.38629e-05	0.000108975	8.45461e-05	6.79298e-05	0.000140126	0.000112251
K02856	2.25781e-05	1.46281e-05	2.97559e-05	8.88334e-06	2.17264e-05	8.80957e-06	2.49068e-05	1.75807e-05	9.37082e-06	9.72095e-06	1.83265e-05	2.72834e-05	9.64233e-06	1.91267e-05	2.02529e-05	1.94234e-05	3.53828e-05	1.9397e-05	1.90075e-05	3.52686e-05	3.468e-05	8.78377e-06	1.60053e-05	2.3728e-05	2.16003e-05	1.8616e-05	2.02158e-05	9.90196e-06	4.7145e-05	1.10214e-05	2.05761e-05	1.64239e-05	2.57971e-05	1.81816e-05	9.69034e-06	1.59781e-05	2.37309e-05	2.77683e-05	3.83855e-05	1.18418e-05	8.64692e-06	1.7192e-05	3.48871e-05	1.66753e-05	1.174e-05	2.37665e-05	2.18379e-05	8.74607e-06	6.96498e-06
K14058	5.84365e-06	6.41901e-06	1.66836e-06	7.78054e-06	7.95915e-06	1.25161e-06	4.75464e-07	2.03194e-05	4.76819e-06	8.29705e-06	3.37939e-05	6.22426e-06	2.28922e-06	1.28094e-05	5.10929e-06	5.06385e-06	1.46626e-05	4.28095e-06	5.11952e-06	1.11423e-06	3.97144e-06	4.53388e-06	5.07279e-06	1.52152e-05	3.39173e-06	4.42352e-06	4.98888e-06	4.10972e-06	8.82519e-06	4.83283e-06	4.46383e-06	4.60545e-06	1.02129e-05	9.31234e-06	1.27373e-06	4.64243e-05	5.40958e-05	7.24986e-06	5.23463e-06	6.67191e-06	4.25001e-06	4.94298e-06	1.18358e-05	6.16273e-06	3.06843e-06	1.21187e-06	2.50048e-06	5.97553e-06	2.7495e-06
K02586	4.79039e-06	2.12431e-06	5.3287e-08	1.06616e-05	1.18025e-06	2.02556e-06	4.46823e-06	1.82991e-06	8.33089e-06	1.39134e-06	3.29355e-06	1.8567e-06	8.51399e-07	1.26997e-06	3.55204e-05	4.50627e-06	1.37714e-06	2.14959e-06	8.89116e-07	5.69788e-07	1.22844e-06	1.00955e-05	2.60799e-06	4.46187e-06	1.80517e-06	2.94855e-06	7.15011e-06	1.05167e-06	2.36716e-06	7.34553e-06	1.79582e-06	1.9102e-06	5.5459e-06	9.83382e-06	3.56571e-06	5.60755e-06	9.57708e-06	1.95055e-06	2.39856e-06	1.44245e-06	4.95422e-06	1.55839e-06	6.36368e-06	3.74779e-06	9.15717e-07	3.72353e-06	6.84891e-07	1.75502e-05	1.04108e-06
K02587	1.99268e-05	3.46242e-05	1.15539e-05	1.12844e-05	1.54753e-05	3.87796e-05	1.75557e-05	3.26629e-05	1.46279e-05	5.5584e-05	2.20611e-05	9.66446e-05	0.000133344	1.85579e-05	1.33317e-05	2.36009e-05	1.57161e-05	6.87345e-06	7.00226e-05	1.48367e-05	1.94125e-05	6.01968e-06	1.03724e-05	1.6623e-05	7.82983e-06	1.5864e-05	2.69724e-05	3.61512e-05	1.17878e-05	1.87569e-05	1.02875e-05	3.5982e-05	1.49038e-05	3.39726e-05	3.30878e-05	2.61236e-05	2.19195e-05	3.61025e-05	4.83223e-05	1.64327e-05	7.45572e-06	5.35652e-05	1.69379e-05	3.27941e-06	1.96589e-05	2.61111e-05	1.93191e-05	9.84717e-06	8.86618e-06
K18910	2.20491e-05	1.24802e-05	4.46655e-05	1.31101e-05	3.45222e-05	2.14145e-05	1.58107e-05	4.92556e-05	3.33639e-05	1.48534e-05	2.16902e-05	3.22449e-05	6.8856e-06	3.73526e-05	3.78622e-05	1.68481e-05	2.83574e-05	1.48803e-05	2.28804e-05	2.08197e-05	4.01124e-05	2.17256e-05	1.55046e-05	2.67662e-05	1.54614e-05	2.53385e-05	2.2556e-05	1.12446e-05	3.23922e-05	1.4524e-05	2.36918e-05	3.43914e-05	2.14116e-05	5.27792e-05	1.34639e-05	2.4288e-05	2.25184e-05	3.51033e-05	3.08074e-05	3.02469e-05	3.40306e-05	2.87779e-05	1.93335e-05	1.7502e-05	4.48537e-05	3.56057e-05	2.59724e-05	2.89138e-05	1.86539e-05
K03432	0	5.52664e-08	0	0	0	0	3.442e-07	1.16259e-07	0	0	0	3.90507e-07	0	1.67401e-07	0	0	1.52826e-06	0	3.15116e-07	0	1.90788e-07	0	1.81246e-07	0	0	1.61872e-07	0	5.11953e-08	0	0	0	4.69827e-07	9.88264e-08	0	0	0	0	2.20587e-07	3.78877e-07	7.9102e-08	7.98904e-07	4.40211e-07	4.63852e-06	0	5.88902e-07	3.96229e-07	8.18065e-08	0	4.2101e-07
K03671	0.000417862	0.000278155	0.000386485	0.000420645	0.000456213	0.000443896	0.000378699	0.000369976	0.000390882	0.000499408	0.000326857	0.000696666	0.000433215	0.000407589	0.000712355	0.000350548	0.000410844	0.000360043	0.000392618	0.000653852	0.00044472	0.000513629	0.000394064	0.000377038	0.000284995	0.000397468	0.000359065	0.000338008	0.000293583	0.000434321	0.000375968	0.000390536	0.000390194	0.000383813	0.000493492	0.000335026	0.000367284	0.000856286	0.00049817	0.000389466	0.000341001	0.000386757	0.000398935	0.000472591	0.000414286	0.000403381	0.000473464	0.000570003	0.000438598
K05844	3.9834e-06	6.03104e-06	4.38376e-07	1.26233e-06	9.19935e-06	3.24364e-06	2.64879e-06	8.38726e-06	9.10423e-06	1.53124e-05	3.50355e-06	2.94491e-06	3.58096e-07	7.81737e-06	3.44675e-06	2.0174e-05	2.41771e-05	1.3926e-06	2.36225e-06	1.37096e-06	6.8295e-06	6.50094e-06	3.83136e-06	0.000262054	2.72519e-06	0.000273386	5.33899e-07	4.93768e-06	1.24111e-06	2.37555e-05	3.16974e-06	9.42943e-06	9.15572e-06	2.71436e-06	6.44532e-06	5.22878e-06	3.09885e-06	5.86782e-06	1.4757e-06	6.0366e-06	4.07006e-06	6.60206e-06	1.34107e-05	1.09702e-06	9.87771e-06	1.73895e-06	7.77531e-06	1.89226e-05	1.93226e-06
K03673	5.30644e-06	8.71904e-07	3.76905e-06	1.79704e-06	1.93487e-06	5.03717e-07	3.72509e-06	5.30759e-06	2.7794e-06	5.94664e-07	8.79567e-06	1.1202e-06	2.23418e-06	1.1261e-05	3.00325e-06	4.23946e-06	7.1656e-06	2.0555e-06	5.24656e-06	1.6212e-06	5.49029e-06	1.21975e-06	9.52408e-06	5.05415e-06	2.70571e-06	1.11691e-05	3.85429e-06	1.581e-06	3.45337e-06	1.61066e-05	3.95522e-07	7.15147e-06	2.02207e-05	3.34617e-06	6.17615e-07	7.85718e-06	1.0638e-05	4.84271e-06	3.10755e-05	7.18995e-06	5.17212e-06	2.86136e-06	2.77772e-06	2.01155e-06	6.55631e-06	3.55755e-06	2.96376e-06	2.23794e-07	1.1216e-05
K03672	1.40287e-06	2.26105e-06	0	0	7.46372e-07	0	0	9.48307e-07	0	0	8.48364e-07	1.84819e-07	2.87621e-07	4.55857e-07	1.21264e-06	8.83513e-07	4.53318e-06	3.05166e-07	1.10188e-07	4.15658e-07	2.91794e-07	1.80304e-07	1.14078e-06	4.11781e-07	3.16892e-07	3.46405e-07	7.46217e-08	5.37049e-08	4.14373e-08	3.7417e-08	2.92707e-07	2.7381e-07	6.91139e-07	3.18327e-07	0	4.71619e-07	3.93942e-07	4.19605e-07	1.19114e-06	3.11776e-07	0	0	5.32067e-06	0	0	1.33702e-06	7.87395e-07	0	2.94432e-07
K03675	1.42608e-06	1.06702e-06	1.51412e-05	5.57855e-08	3.03972e-07	1.60467e-06	1.96442e-06	4.86453e-06	2.4188e-06	0	2.21486e-06	0	2.07791e-07	1.20925e-06	1.43555e-05	5.81162e-07	2.43449e-07	5.49195e-06	5.44416e-07	5.25421e-06	5.78483e-08	1.38564e-06	3.82751e-07	1.50338e-05	7.8264e-08	1.38003e-06	2.66962e-06	6.64833e-07	5.64222e-06	7.78884e-08	3.11481e-08	2.82499e-06	1.37235e-06	3.55283e-06	5.40698e-07	1.26851e-06	1.34969e-06	1.44359e-07	5.17273e-06	8.70085e-07	2.52727e-07	4.5659e-07	3.75335e-07	2.78846e-06	1.88346e-07	1.08706e-05	1.32043e-07	4.18789e-07	1.72035e-07
K03718	5.86075e-05	3.38752e-05	5.30766e-05	4.22443e-05	5.06539e-05	4.7344e-05	5.76294e-05	6.08632e-05	4.8707e-05	6.04443e-05	7.63513e-05	4.71806e-05	1.57555e-05	4.07202e-05	3.61973e-05	1.78158e-05	4.17508e-05	2.84749e-05	3.581e-05	3.25087e-05	0.000108604	7.24547e-05	3.17954e-05	4.44563e-05	1.86031e-05	3.94332e-05	5.62668e-05	2.6667e-05	4.23468e-05	4.35538e-05	2.38766e-05	2.25642e-05	4.67018e-05	7.48263e-05	4.99784e-05	6.08902e-05	6.33976e-05	6.91761e-05	5.7516e-05	4.60435e-05	2.01262e-05	2.3969e-05	7.30157e-05	2.48705e-05	3.11108e-05	2.73878e-05	5.61873e-05	0.000143302	4.11957e-05
K03676	1.54361e-07	0	0	0	0	0	0	2.30743e-07	0	0	0	0	0	6.83662e-08	0	1.50202e-07	0	1.00735e-07	0	0	3.44106e-07	0	1.48041e-07	0	1.05746e-07	8.4079e-08	7.38972e-08	0	0	7.41074e-08	0	0	0	1.19391e-06	0	1.07467e-07	7.80234e-08	1.20116e-07	4.37322e-08	0	0	6.35419e-08	0	0	0	2.99357e-07	1.94837e-07	0	3.82087e-08
K09761	0.00024309	0.000344945	0.000352242	0.000196477	0.000369366	0.00030969	0.000330256	0.000254352	0.000332973	0.000303969	0.000234196	0.000441761	0.000231576	0.000276862	0.000212871	0.000323243	0.000244684	0.000273644	0.000356722	0.000167035	0.000284403	0.000498978	0.000343736	0.000257562	0.000305088	0.000257548	0.000227804	0.000261381	0.000202214	0.000196196	0.000224286	0.000285182	0.000239149	0.00024337	0.000418519	0.000234675	0.000216082	0.000406996	0.000245685	0.000266365	0.00030757	0.00027208	0.000242558	0.000291052	0.000269477	0.000189708	0.000278517	0.000636246	0.000274559
K09760	0.000228752	0.000189645	0.000169188	0.000415612	0.000197412	0.000198955	0.000162339	0.000174185	0.000159147	9.09958e-05	0.000176216	0.000264087	0.000374341	0.000233373	0.000207339	0.00016142	0.000225764	0.000245972	0.000317891	0.0001603	0.000177396	6.90498e-05	0.000189089	0.000172351	0.000105855	0.000206042	0.000276066	0.000203423	0.000202366	0.000324807	0.000269012	0.000156231	0.000172271	0.000233015	6.62681e-05	0.000156467	0.00015536	0.000254621	0.00021893	0.000218467	0.000207681	0.000154364	0.000264236	0.000255159	0.000169522	0.000199129	0.000161677	9.2505e-05	0.000263362
K09762	0.000416665	0.000360172	0.000524817	0.000202456	0.000656946	0.000343833	0.00047417	0.000557583	0.000382487	0.000751266	0.000316888	0.000375923	0.000392999	0.000417431	0.000366644	0.000504469	0.000300343	0.000511283	0.00034225	0.000712579	0.000339739	0.000325194	0.000397046	0.000764208	0.000330385	0.000686248	0.000691314	0.000336699	0.000282533	0.00029706	0.000784948	0.000353512	0.000332663	0.000439961	0.000168209	0.000295318	0.000252525	0.00035815	0.000362183	0.000357224	0.000421344	0.000398408	0.000341777	0.00036385	0.000311209	0.000439972	0.000289933	0.000294319	0.000380364
K09765	0.000235338	0.000180917	0.000153039	0.000123726	0.00022923	0.000127981	0.000232209	0.000209761	0.000244566	0.000143828	0.000252588	0.000256683	0.000191169	0.000348202	0.000198728	0.000145225	0.000317573	0.000152398	0.000227063	0.000187124	0.000253337	0.000306025	0.000249496	0.00020185	0.00023747	0.000176269	0.000220758	0.000188481	0.000164299	0.000148046	0.000232374	0.000176162	0.00026853	0.000285591	0.00016701	0.000243192	0.000249962	0.000292454	0.000239815	0.00035911	0.000185302	0.000172089	0.000280066	0.000126242	0.000213208	0.000222619	0.000239408	0.000219634	0.000205871
K09764	4.45518e-07	3.34097e-07	0	1.32186e-06	4.17228e-07	1.6224e-07	1.78021e-06	1.89785e-06	1.78789e-08	0	1.59685e-06	9.25488e-08	5.45642e-08	2.48709e-06	4.42407e-07	2.24991e-07	1.30264e-07	0	7.00985e-08	0	2.2169e-06	0	6.68736e-08	6.22165e-07	8.39372e-07	3.88648e-07	1.00483e-06	1.23794e-07	0	2.6081e-07	1.3327e-07	4.73104e-07	6.19223e-06	3.76093e-07	0	1.15064e-06	7.43493e-07	3.2249e-07	3.55859e-07	3.98704e-06	1.4197e-07	2.07667e-07	2.41918e-07	0	1.86595e-07	0	4.02901e-06	0	4.16245e-08
K09767	6.45931e-06	6.92021e-06	1.38191e-06	0.00020999	5.36109e-06	8.28623e-06	4.34457e-05	5.31047e-06	1.65495e-05	1.35493e-06	1.66878e-05	5.17775e-06	2.26936e-06	6.74543e-06	1.47877e-05	7.45084e-05	5.42953e-06	5.80091e-06	8.29995e-06	6.88609e-06	3.02004e-05	1.35729e-05	4.02902e-05	1.16586e-05	1.97727e-06	7.15236e-06	6.94369e-06	1.7794e-06	8.12231e-06	0.00013143	5.36949e-06	6.75002e-06	3.06297e-05	1.91687e-05	8.2974e-06	1.06273e-05	7.92842e-06	4.78601e-06	5.50495e-06	6.07696e-06	4.48923e-06	6.79659e-05	1.16317e-05	8.43743e-06	4.80183e-06	2.18639e-05	4.78387e-05	3.54564e-05	6.14041e-05
K02217	5.85526e-05	4.38403e-05	9.0231e-05	2.99171e-05	8.07436e-05	3.83586e-05	7.3875e-05	5.11605e-05	7.24962e-05	3.51206e-05	7.17492e-05	6.93229e-05	2.12082e-05	9.43987e-05	4.41695e-05	6.45294e-05	7.67643e-05	1.77461e-05	4.54893e-05	1.84357e-05	9.63512e-05	5.7235e-05	5.13761e-05	4.83046e-05	3.18624e-05	7.56522e-05	8.82444e-05	3.26678e-05	6.10236e-05	3.98672e-05	4.13416e-05	5.4359e-05	8.43451e-05	9.48138e-05	2.81659e-05	6.53588e-05	6.06675e-05	7.8519e-05	5.48133e-05	9.97103e-05	5.65023e-05	7.04518e-05	9.4443e-05	2.08638e-05	4.05816e-05	5.79716e-05	8.49606e-05	9.12946e-05	3.90544e-05
K09769	7.54717e-05	0.000301866	9.25083e-05	0.00031893	0.00010424	0.000306355	5.79186e-05	8.65329e-05	0.000114765	5.80979e-05	0.000121629	0.000218236	0.000330344	0.000141667	0.000196726	0.000226051	9.31864e-05	0.000165502	0.000226005	9.74606e-05	0.000146734	0.00021568	0.000156867	7.35488e-05	0.000248806	9.40533e-05	8.15695e-05	0.000351173	0.000116773	0.000222015	0.000123058	0.000206951	6.97141e-05	6.34442e-05	0.000208744	0.000135769	0.000126899	0.000196699	0.000116488	0.000146032	0.000286197	0.000224303	9.46221e-05	0.000264189	0.000211383	9.22306e-05	0.000176024	0.000106578	0.000192685
K09768	0.000113111	7.64625e-05	0.000108528	4.28245e-05	9.39166e-05	3.90034e-05	8.95186e-05	0.00014985	0.000231437	3.82504e-05	0.000192948	5.78668e-05	2.56715e-05	8.22256e-05	0.000121405	5.49649e-05	0.00014149	5.91358e-05	8.98056e-05	3.20548e-05	8.83699e-05	8.76428e-05	7.20957e-05	0.000175162	0.00015836	9.88272e-05	0.000140477	5.87764e-05	0.00012664	6.66585e-05	0.000167746	0.000100899	9.64616e-05	9.26827e-05	0.000431614	0.000196751	0.000170499	6.6893e-05	6.43765e-05	7.83263e-05	6.28401e-05	7.92757e-05	0.000147616	4.57674e-05	8.18545e-05	9.25034e-05	4.87252e-05	5.79467e-05	4.43308e-05
K18320	3.03782e-06	6.54467e-07	7.11167e-07	6.83373e-07	2.68159e-06	9.87794e-07	3.16841e-06	0.000157356	1.14663e-06	1.16961e-06	2.221e-06	6.60069e-07	1.18083e-06	1.27439e-06	3.55442e-07	1.82786e-05	1.34795e-06	6.05803e-07	7.49275e-07	8.31113e-07	1.48214e-06	3.0694e-06	1.01584e-06	0.000159135	9.67801e-07	2.91903e-06	3.49302e-06	2.86291e-06	8.05067e-07	2.59426e-06	8.38817e-06	3.97628e-06	4.43119e-06	1.02671e-05	4.92872e-07	1.31684e-06	1.16653e-06	0	3.08819e-06	2.32193e-06	9.3247e-07	2.00226e-06	2.86352e-07	6.72135e-07	6.92445e-07	1.62776e-06	2.83596e-07	6.27097e-07	4.76699e-07
K15548	1.62653e-05	1.77503e-06	1.00441e-05	2.56714e-06	2.29791e-05	2.89261e-06	1.05011e-07	2.20839e-07	1.69312e-06	1.32456e-07	8.92751e-07	1.39247e-06	1.64717e-06	1.36456e-05	3.66178e-07	5.10526e-06	3.45672e-06	4.26397e-07	2.37694e-06	1.84268e-05	4.81116e-06	0	8.79613e-06	1.919e-06	5.19427e-06	1.06769e-06	1.34253e-05	2.24687e-06	2.89493e-06	6.21434e-06	2.02754e-05	4.44319e-06	1.2876e-07	4.23605e-08	5.17466e-07	2.02176e-07	7.33919e-08	3.1614e-06	2.52558e-05	1.38517e-05	3.11408e-06	6.53281e-06	2.12584e-06	2.32667e-07	2.40193e-06	1.18093e-05	1.66502e-06	2.25862e-08	1.51081e-05
K15549	8.78581e-07	5.65022e-07	0	6.53267e-07	2.97568e-07	1.54497e-07	5.72708e-07	9.40077e-08	1.23505e-06	2.12845e-06	2.65724e-07	3.20689e-07	2.79343e-07	6.82158e-07	2.62154e-07	1.49092e-06	5.96293e-07	6.8331e-07	7.9899e-08	3.0198e-07	3.30926e-07	1.7894e-07	2.35513e-07	6.21387e-07	4.34866e-07	1.82558e-06	4.66557e-07	3.25713e-07	4.00626e-08	3.23699e-07	2.21654e-07	1.28087e-06	4.45351e-07	6.17553e-07	2.15183e-07	6.00494e-08	8.16844e-08	7.29417e-07	2.51118e-07	1.60376e-07	4.07146e-07	8.59895e-07	9.97481e-07	1.27378e-06	2.07764e-07	2.81402e-07	4.92764e-07	5.37184e-07	1.85205e-07
K02617	1.63068e-06	3.86504e-07	0	5.94043e-07	0	5.89477e-08	0	0	5.3397e-07	2.76188e-06	0	7.88897e-07	0	8.90194e-07	1.16534e-07	0	0	3.87066e-07	2.93833e-07	0	1.13475e-06	3.12527e-07	2.07535e-06	0	2.3262e-07	3.96215e-07	4.68394e-07	1.43213e-07	0	2.24502e-07	0	7.3016e-08	0	0	9.9192e-07	0	0	4.47768e-07	1.14683e-06	7.50221e-07	3.62639e-07	0	0	0	1.58403e-07	0	8.53781e-07	1.07174e-06	2.10582e-06
K00441	4.27176e-07	0	1.17107e-07	6.3165e-07	4.98676e-07	0	1.61532e-06	1.03013e-06	2.87376e-07	2.07136e-07	1.32054e-06	1.57316e-06	1.49974e-06	0	7.82004e-08	1.15101e-06	4.49721e-07	2.55708e-07	8.91994e-08	2.27423e-06	2.07011e-06	4.40674e-07	1.10552e-06	3.00534e-06	1.42161e-06	4.09579e-07	6.67667e-08	1.73902e-07	1.10259e-07	1.0718e-06	8.4792e-08	4.55823e-07	3.30395e-06	2.57981e-06	0	1.06536e-06	1.23834e-06	0	2.55895e-06	2.01522e-07	2.20851e-07	2.41221e-06	4.77253e-07	2.09293e-07	2.50819e-07	1.3884e-06	4.67933e-07	1.98758e-07	6.56256e-07
K00631	2.6439e-06	1.0828e-06	1.93052e-05	1.61251e-06	2.8578e-06	4.65716e-07	1.00544e-06	6.59665e-07	2.22928e-06	8.59818e-07	2.87374e-06	2.88482e-06	1.0805e-06	1.35867e-05	1.0243e-06	2.06782e-06	2.64109e-06	3.13117e-06	1.22252e-06	2.18721e-06	2.21345e-06	3.96572e-07	9.94157e-07	3.99819e-06	3.23683e-06	4.56553e-06	5.1249e-06	1.06732e-06	6.75604e-06	1.33101e-06	3.73545e-07	8.15983e-07	1.08733e-06	4.80768e-07	2.2882e-07	3.37909e-06	3.20904e-06	6.54834e-06	2.50125e-06	9.24051e-06	4.12777e-06	2.78202e-06	5.84648e-06	4.45395e-06	1.9867e-06	7.8485e-06	6.29515e-07	2.8304e-07	2.56562e-07
K03299	0.000128003	7.46442e-05	0.000141356	9.66423e-05	0.000106576	9.6972e-05	0.000115286	0.000119576	0.000119764	0.000193934	0.000108948	9.31367e-05	5.32185e-05	0.000127407	0.000133528	7.64704e-05	0.000164923	0.000117804	5.95343e-05	8.44477e-05	0.000113342	0.000170963	0.000115518	0.000112874	0.000103527	9.1755e-05	0.00010467	0.000114311	0.000107645	0.00010823	9.8664e-05	0.00012113	0.000108382	0.000165766	5.70358e-05	8.62339e-05	9.41198e-05	0.000119094	0.000109341	0.000130782	7.89867e-05	9.21846e-05	0.000100355	0.000133548	7.4515e-05	0.000126153	0.000129314	9.81061e-05	0.000123196
K12308	0.000514834	0.000296492	0.000330266	0.000353389	0.000429682	0.000311475	0.000406094	0.000743837	0.000417806	0.000525915	0.00041776	0.000366953	0.00014518	0.000393394	0.00034595	0.000359964	0.000454976	0.000213148	0.000314555	0.000419089	0.000420811	0.000602454	0.000418151	0.000438042	0.00027042	0.000474679	0.000273248	0.000275921	0.000255759	0.000313823	0.000369481	0.000309837	0.000364697	0.000438198	0.000412015	0.000430701	0.000445808	0.000470951	0.000411871	0.000395736	0.000300035	0.000302035	0.00044714	0.000205596	0.000348292	0.000391733	0.000420824	0.000759922	0.000382803
K01788	8.85222e-05	4.08165e-05	6.35793e-05	6.28604e-05	6.2326e-05	0.000134626	6.60177e-05	7.94072e-05	5.20299e-05	7.17091e-05	3.86643e-05	8.48638e-05	0.000145443	6.78436e-05	0.000111061	4.36579e-05	5.35465e-05	0.000117378	3.36225e-05	2.6481e-05	6.86783e-05	6.50769e-05	8.98581e-05	4.53634e-05	8.76471e-05	5.42271e-05	6.89678e-05	0.000138508	9.36828e-05	0.000137444	4.18835e-05	0.000126677	8.04598e-05	8.05436e-05	2.90473e-05	2.74788e-05	2.92671e-05	6.21136e-05	7.26672e-05	7.90741e-05	0.000118739	0.000112043	4.55371e-05	0.00016593	0.000118392	7.80751e-05	7.88438e-05	9.68062e-05	0.000119944
K03293	5.25546e-06	1.95939e-05	1.39321e-07	1.38569e-06	1.06292e-05	1.37927e-06	7.08222e-06	3.84861e-06	3.30014e-06	7.8057e-06	1.65872e-05	1.60449e-05	3.88394e-07	9.30394e-06	4.5011e-06	5.54165e-06	1.56315e-05	6.42094e-07	4.32225e-06	1.27667e-06	3.3475e-06	3.90736e-06	4.30689e-06	1.4536e-06	1.09231e-06	4.28813e-06	4.2113e-06	2.7895e-05	1.79029e-07	2.08661e-06	8.36517e-06	5.0345e-06	8.46427e-06	2.25622e-06	2.91442e-06	1.79507e-05	1.89343e-05	1.16743e-05	1.19352e-06	5.44187e-06	3.54293e-05	7.04573e-06	5.05031e-06	1.51019e-06	9.53482e-06	2.87628e-06	3.35152e-06	3.78297e-06	1.63729e-06
K03292	0.00015918	0.000117794	8.54753e-05	9.34526e-05	0.000129454	9.05306e-05	0.000197105	0.000165174	0.000224041	0.000180056	0.000166451	8.12859e-05	0.00015219	0.000134344	0.000152485	0.000128059	0.000145379	0.000154874	8.64588e-05	0.000110915	0.000126507	0.000215804	0.000142137	0.00011605	7.23899e-05	0.000165574	0.000145334	0.000124215	0.000100912	0.000136127	0.00011397	0.000109584	0.0001502	0.00018205	0.000253185	0.000148966	0.000135422	0.000134501	0.000189048	0.000127005	6.99095e-05	0.000150894	0.000145105	0.000195952	0.000113031	0.000135601	0.000136882	0.000232035	0.000152779
K03291	7.53442e-06	8.7888e-06	3.45291e-06	5.10595e-06	1.85485e-06	9.08714e-07	2.64517e-06	3.78684e-06	2.87128e-06	1.21461e-06	1.8991e-06	8.86276e-06	1.08606e-06	2.56846e-05	2.53615e-05	1.08296e-05	2.70583e-05	8.76511e-07	3.98482e-06	8.81422e-07	1.54029e-05	1.53644e-05	5.21332e-06	9.06924e-06	7.50442e-06	1.01884e-05	5.17184e-06	4.83962e-06	2.76513e-06	5.79734e-06	2.65408e-06	5.05853e-06	4.1607e-06	5.40329e-06	7.06546e-06	2.17777e-06	2.28988e-06	1.2847e-05	1.47393e-05	3.22959e-05	1.95463e-06	1.13318e-05	7.76841e-06	7.91614e-07	1.16637e-05	1.68529e-06	2.60111e-05	1.01053e-05	3.8579e-06
K03290	7.34359e-07	1.66646e-06	1.12934e-07	8.98331e-08	1.22303e-06	5.67232e-08	1.19278e-06	8.81166e-07	6.96141e-06	1.50935e-07	7.23598e-07	1.57615e-06	1.05642e-07	2.3688e-06	1.07198e-06	9.21409e-07	1.80378e-06	0	3.19806e-06	7.0272e-08	2.5202e-06	5.0698e-07	4.44225e-06	2.27831e-06	3.35331e-06	8.08439e-07	3.29969e-07	1.23299e-06	5.40141e-08	4.91349e-07	1.46333e-07	5.50452e-07	5.20517e-06	1.63904e-07	5.63824e-06	6.95679e-07	1.31456e-06	9.25286e-07	1.83627e-06	1.01174e-06	1.83477e-06	9.9317e-07	7.22742e-07	5.34109e-08	2.94272e-06	3.34753e-07	4.52263e-07	1.48617e-07	3.21225e-07
K03297	2.5615e-06	8.32201e-07	2.83133e-06	5.68909e-07	2.22656e-07	1.13673e-05	2.09165e-06	2.91276e-05	3.99944e-06	1.46152e-07	7.68245e-07	1.68597e-06	3.71036e-07	2.31887e-06	8.23905e-06	3.96811e-07	2.01699e-06	1.08197e-06	2.54592e-07	7.50198e-06	7.20878e-06	4.5288e-05	1.71209e-06	5.74263e-06	1.80434e-06	1.29669e-05	2.7387e-06	8.75229e-07	1.33908e-06	4.39435e-06	8.7603e-07	1.86531e-05	3.57732e-06	1.21102e-06	1.91282e-07	1.78761e-06	1.46352e-06	3.78564e-07	1.07833e-05	2.78537e-06	1.76021e-06	6.57151e-07	4.62997e-06	2.57429e-06	6.21789e-06	3.23628e-06	1.78201e-06	4.83063e-06	5.57991e-07
K02379	3.75484e-05	9.49375e-05	2.65948e-05	1.62996e-05	2.72438e-05	4.41361e-06	3.9696e-05	2.86336e-05	3.31418e-05	5.59074e-06	2.53696e-05	6.02455e-05	7.20534e-05	2.44962e-05	2.29929e-05	6.0211e-05	3.02119e-05	1.42567e-05	0.000106338	1.38518e-05	3.09634e-05	3.8994e-05	1.59135e-05	3.34232e-05	2.43941e-05	2.28039e-05	1.72104e-05	5.31164e-05	2.53658e-05	2.52401e-05	2.63949e-05	8.49035e-06	3.38415e-05	4.41434e-05	4.15368e-05	2.80719e-05	2.47531e-05	5.46986e-05	5.29451e-05	2.75225e-05	4.65678e-05	2.4584e-05	3.84841e-05	1.38507e-05	4.14196e-05	3.34767e-05	3.41141e-05	9.84231e-05	2.15575e-05
K03294	8.83524e-05	5.23648e-05	3.97595e-05	5.15444e-05	6.51054e-05	3.10026e-05	8.59509e-05	7.54117e-05	5.48842e-05	3.93611e-05	6.8247e-05	4.67732e-05	2.43882e-05	8.18297e-05	6.09664e-05	5.28079e-05	0.0001134	3.12091e-05	3.26406e-05	2.82766e-05	0.000104503	6.84921e-05	0.00010834	6.09451e-05	3.09088e-05	7.98478e-05	6.14978e-05	5.79622e-05	5.95083e-05	8.17321e-05	5.9733e-05	7.05514e-05	0.000147935	9.48154e-05	3.54514e-05	6.45558e-05	5.17778e-05	5.48155e-05	7.0123e-05	9.30927e-05	6.28052e-05	5.53123e-05	0.0001395	4.06395e-05	5.13141e-05	6.02042e-05	9.06548e-05	7.71194e-05	8.1864e-05
K03073	0.000123844	7.54122e-05	0.000123245	6.12484e-05	8.27131e-05	6.14583e-05	9.8511e-05	0.000108556	7.52644e-05	0.000100375	4.69382e-05	0.000113578	4.59715e-05	0.000129455	8.00619e-05	4.72451e-05	9.73828e-05	8.91826e-05	5.98828e-05	0.000290859	7.75727e-05	8.14923e-05	7.01856e-05	0.000128434	4.85558e-05	0.000158087	0.000120369	6.32182e-05	0.000116096	7.22723e-05	7.49649e-05	8.51055e-05	8.42738e-05	8.52172e-05	6.43446e-05	4.1652e-05	3.70804e-05	0.000112095	8.49514e-05	0.000121425	9.78239e-05	5.52878e-05	9.24561e-05	3.71339e-05	6.39471e-05	0.00011478	6.30868e-05	5.56084e-05	7.32839e-05
K03072	0.000122013	0.000244426	6.27068e-05	4.19572e-05	7.76001e-05	0.000102168	7.46024e-05	7.17334e-05	0.00013492	7.45728e-05	7.86513e-05	8.45836e-05	7.00412e-05	5.95589e-05	0.000107226	7.02162e-05	6.12031e-05	8.68962e-05	0.000230876	3.75198e-05	8.49214e-05	0.000147303	7.58983e-05	9.98189e-05	0.000125752	6.90073e-05	9.40887e-05	0.000255791	8.28971e-05	6.23378e-05	0.000103383	0.000105589	9.0055e-05	9.18928e-05	0.000182367	7.03169e-05	5.24103e-05	6.94858e-05	6.74501e-05	5.74475e-05	0.000145185	7.07732e-05	4.81029e-05	6.97101e-05	0.000197876	0.000106387	8.57985e-05	0.000263712	0.00012344
K03071	2.52322e-06	1.17859e-05	1.41085e-06	5.12933e-06	1.14144e-06	6.96563e-07	1.6146e-06	7.61585e-07	6.37961e-06	8.53944e-07	2.34665e-06	2.76499e-05	6.37217e-05	4.8492e-06	1.88071e-06	1.73555e-05	4.87262e-06	5.11884e-07	1.17594e-05	0	7.09268e-06	5.33332e-07	5.12973e-06	1.57302e-06	5.86349e-07	1.70749e-06	1.88764e-06	5.80645e-06	3.3228e-06	5.27002e-06	2.54662e-06	1.59889e-06	1.75048e-06	1.04448e-06	4.43538e-06	2.91226e-06	4.52047e-06	2.85526e-05	9.6067e-06	5.26553e-06	2.13385e-06	2.49076e-05	5.28976e-06	1.25266e-06	1.28768e-05	6.82164e-08	6.28874e-06	9.94843e-07	2.42026e-06
K03070	0.000630609	0.000881355	0.000744651	0.00060656	0.000789873	0.00113362	0.000576815	0.000625775	0.000756528	0.000685839	0.00084811	0.000903552	0.000988787	0.000782967	0.000772347	0.000924671	0.000767163	0.00111504	0.000831497	0.000633604	0.0007762	0.00108167	0.000770187	0.000687042	0.000962291	0.000768948	0.000739575	0.00091287	0.000847439	0.000650418	0.00108099	0.000975785	0.000647155	0.00065362	0.000983733	0.000869514	0.000778715	0.000848112	0.000658462	0.000796534	0.000973148	0.000955895	0.000754235	0.000827066	0.000862076	0.000711298	0.000935662	0.000683947	0.000923685
K03077	1.49215e-06	2.18672e-06	3.94647e-07	4.25413e-06	6.59141e-07	1.23141e-06	1.54248e-06	3.91402e-07	3.68775e-07	9.70675e-07	1.42985e-06	2.98242e-06	8.15222e-07	1.3284e-06	3.18184e-07	1.80977e-06	4.61485e-06	3.5247e-07	7.49934e-07	8.77766e-07	9.25561e-07	1.98644e-06	4.00358e-06	5.03838e-07	4.09074e-07	9.02478e-07	1.19509e-06	7.50531e-07	2.92358e-07	3.71085e-06	6.01841e-07	2.19712e-06	7.49508e-07	7.34867e-07	9.02785e-07	2.96732e-06	2.13781e-06	9.72696e-07	2.12941e-06	5.61368e-07	1.75068e-06	8.74237e-07	8.83325e-06	1.20787e-07	1.06012e-06	7.36417e-07	3.81611e-07	3.46067e-06	2.57336e-06
K03076	0.000442116	0.000366765	0.000374391	0.000172791	0.000507246	0.000486045	0.000368521	0.000360704	0.000591147	0.00044949	0.000496375	0.000645507	0.000736295	0.00043846	0.000415493	0.00055352	0.000395918	0.000404608	0.000611082	0.000521342	0.000507644	0.000382785	0.000456641	0.00042314	0.000652309	0.00031612	0.000558321	0.000474508	0.000357333	0.00025473	0.000577254	0.000425715	0.000341447	0.000453885	0.000854894	0.000431376	0.000389835	0.000540381	0.000475739	0.000441171	0.000621108	0.000679328	0.000460905	0.000457995	0.000519969	0.000426596	0.000532445	0.000310089	0.000536103
K03075	8.56907e-05	0.000100226	6.17079e-05	5.17493e-05	0.000143366	4.17325e-05	7e-05	5.16009e-05	0.000154525	0.000148741	0.000116288	0.000109164	3.96016e-05	0.000139628	6.09627e-05	8.94827e-05	0.000100854	0.000153991	0.000139916	3.7045e-05	0.000124838	5.5662e-05	9.77645e-05	9.36221e-05	6.89395e-05	8.10691e-05	0.000113211	7.89478e-05	7.37259e-05	6.34362e-05	0.000205527	6.02074e-05	7.93042e-05	0.000104821	0.000276839	0.000108333	7.7625e-05	8.85991e-05	7.3359e-05	0.000118849	7.21774e-05	8.21665e-05	6.4194e-05	9.61981e-05	0.000171848	8.33809e-05	8.78865e-05	0.000101549	7.06409e-05
K03074	3.2348e-05	2.72931e-05	2.72802e-05	9.05888e-06	1.51034e-05	7.86895e-05	2.28895e-05	2.33243e-05	5.3482e-05	4.79688e-06	4.52843e-05	0.000110328	0.000136316	5.75329e-05	7.27429e-05	2.76602e-05	4.46575e-05	0.000109919	6.38444e-05	0.000262993	8.57123e-05	5.93172e-06	3.66049e-05	3.18503e-05	1.90837e-05	7.13069e-05	3.58553e-05	5.58561e-05	1.48784e-05	1.91775e-05	1.66776e-05	5.80239e-05	3.09005e-05	4.20479e-05	3.71174e-05	4.83273e-05	5.74566e-05	0.000108607	4.8096e-05	6.19636e-05	3.78389e-05	2.1996e-05	5.79121e-05	0.000132922	8.14646e-05	9.13238e-05	7.75467e-05	8.48837e-06	2.48177e-05
K08965	3.08621e-05	1.76611e-05	1.35198e-06	2.64496e-06	7.54569e-07	2.82707e-06	2.64999e-06	5.62245e-07	6.72477e-07	2.22792e-07	3.34613e-07	1.41934e-05	2.05899e-06	1.99258e-05	3.70094e-05	1.0641e-06	2.14405e-06	6.69206e-05	1.0302e-05	1.04739e-06	5.32802e-06	6.54133e-06	4.91025e-06	2.39087e-06	6.84593e-06	1.56208e-06	2.03859e-05	6.56934e-06	2.37277e-06	7.81177e-06	3.46394e-07	4.60898e-06	6.72384e-06	2.04459e-06	1.45995e-07	2.2778e-07	2.35319e-07	1.11462e-05	1.67364e-05	1.81415e-05	2.78917e-05	2.18697e-06	1.32907e-06	0.000111292	5.42283e-06	1.39965e-06	6.45108e-06	5.35673e-06	1.16343e-05
K03079	4.08412e-06	2.91548e-06	9.04207e-07	7.28795e-07	3.59872e-06	7.02683e-07	3.97455e-06	7.15267e-06	9.43859e-07	1.74435e-06	2.79985e-06	2.28777e-06	3.04687e-07	3.36319e-06	3.8396e-06	3.65319e-06	1.5887e-06	2.28349e-06	1.42579e-06	4.89151e-07	6.08471e-06	1.12703e-06	1.90624e-06	2.40344e-06	1.34338e-06	3.72296e-06	3.38061e-06	1.48086e-06	4.02891e-06	1.37328e-06	9.90859e-07	2.69073e-06	4.32371e-06	3.66875e-06	9.3295e-07	1.6751e-06	6.79149e-07	2.96316e-06	1.68e-06	3.23061e-06	1.62438e-06	2.1482e-06	8.30004e-07	1.77552e-06	9.96162e-06	1.6513e-06	1.39874e-05	1.26082e-06	1.05372e-06
K03078	3.71186e-07	5.34576e-07	4.99567e-06	2.7929e-07	1.60181e-07	8.77505e-08	5.30982e-07	1.41139e-07	8.03088e-07	2.72446e-07	7.86298e-07	1.29451e-06	1.22547e-07	1.10487e-06	3.01969e-07	1.38618e-06	2.84335e-06	2.42233e-07	3.49856e-07	0	9.65076e-07	0	3.77449e-07	7.35437e-07	1.22757e-06	9.43517e-07	1.50171e-06	8.70175e-07	1.52949e-06	4.45625e-07	0	4.3511e-08	3.01734e-07	0	3.40776e-07	3.47057e-07	1.15864e-07	2.70662e-06	1.1815e-06	1.90044e-06	2.06311e-06	1.66808e-06	4.96139e-06	1.98264e-07	6.03532e-07	1.19976e-07	9.93137e-08	0	2.24117e-07
K07733	0	3.36473e-08	0	0	0	0	0	0	0	0	0	2.14922e-06	0	7.77119e-07	0	0	2.61964e-07	0	6.39495e-07	0	0	0	5.37937e-07	0	6.56838e-08	0	0	9.35061e-08	0	0	0	0	0	0	0	0	0	9.62464e-07	0	4.93628e-07	4.85688e-08	0	9.62313e-07	0	8.68758e-07	0	0	0	2.27839e-07
K08961	3.33722e-05	3.28955e-05	1.77665e-05	2.18929e-05	6.33093e-05	8.93337e-06	4.88389e-05	4.39487e-05	6.33278e-05	5.72501e-05	3.83212e-05	3.45011e-05	2.52659e-05	4.76442e-05	3.17458e-05	3.1028e-05	8.67088e-05	2.09595e-05	2.01858e-05	5.59494e-05	3.32947e-05	5.10346e-05	6.61439e-05	2.39361e-05	3.51373e-05	3.06299e-05	3.05369e-05	3.07284e-05	2.59668e-05	2.02705e-05	4.43692e-05	2.83244e-05	4.55992e-05	5.0086e-05	2.4429e-05	3.84028e-05	3.7325e-05	3.37544e-05	5.26765e-05	4.51064e-05	3.05861e-05	1.38323e-05	2.34576e-05	1.7038e-05	3.06401e-05	6.06313e-05	1.52388e-05	5.24391e-05	3.34606e-05
K08963	8.99906e-05	8.10716e-05	7.71261e-05	2.20928e-05	8.76066e-05	7.35956e-05	4.39725e-05	0.000116696	0.000119415	0.000125829	0.000114748	0.000156685	7.69872e-05	0.000117617	5.70267e-05	7.24029e-05	0.000118753	6.78929e-05	0.000104679	7.55413e-05	0.000116131	0.000101705	7.21855e-05	6.51218e-05	5.63145e-05	9.40431e-05	0.000110087	7.15858e-05	0.000114062	3.88151e-05	0.000137488	7.7989e-05	5.9647e-05	0.000109736	4.49967e-05	0.00011683	0.000129164	0.000157306	9.9151e-05	0.00010856	8.66492e-05	7.12981e-05	0.000106318	4.72832e-05	7.46748e-05	7.86476e-05	6.91844e-05	8.62307e-05	5.96683e-05
K20074	0.000324848	0.000228296	0.000275734	0.000167009	0.000344115	0.00011139	0.000345982	0.00027118	0.000278196	0.000399891	0.000336317	0.000343734	0.000323021	0.000421587	0.000259863	0.000375383	0.000386806	0.000327235	0.000341608	0.000438269	0.000328346	0.000189724	0.000358794	0.000339177	0.000223004	0.000359606	0.000416247	0.000193277	0.000273678	0.000223005	0.000450064	0.000238044	0.00026975	0.000304223	0.000164942	0.000280199	0.000262706	0.000385802	0.000328952	0.000396162	0.000373746	0.000284225	0.000310674	0.000231606	0.000290485	0.00032002	0.000340592	0.000207147	0.000417921
K03274	2.90711e-05	2.73733e-05	2.6282e-05	1.3165e-05	2.71607e-05	4.08938e-06	7.36812e-05	4.34799e-05	5.35692e-05	4.87007e-06	2.58518e-05	1.45127e-05	5.86952e-05	3.61145e-05	1.59513e-05	9.84549e-06	1.21328e-05	2.16034e-05	1.94886e-05	6.36508e-05	2.84354e-05	0.000115265	3.07956e-05	2.90935e-05	6.74278e-06	6.68605e-05	4.94085e-05	0.000100434	3.29999e-05	1.16249e-05	1.49347e-05	9.18184e-06	5.89407e-05	2.76686e-05	1.22272e-05	2.43916e-05	3.46192e-05	1.34792e-05	2.47247e-05	3.84328e-05	7.44596e-05	9.14621e-06	2.19106e-05	2.17588e-05	1.27133e-05	4.47638e-05	4.01008e-05	2.54698e-05	2.66469e-05
K17234	2.8362e-05	6.56519e-06	2.88724e-05	2.15434e-06	3.05184e-06	4.47294e-06	7.40205e-06	2.47435e-05	7.64547e-06	5.15639e-06	1.4449e-05	5.55977e-06	6.56883e-06	1.55595e-05	1.792e-05	8.14938e-06	2.25382e-05	1.45746e-05	5.61654e-06	9.34734e-06	1.59135e-05	1.41729e-05	4.10116e-05	1.0037e-05	2.98982e-06	1.52934e-05	2.9027e-05	5.65236e-06	1.58816e-05	3.35714e-06	7.99606e-06	9.00857e-06	1.23343e-05	1.23486e-05	1.60593e-05	9.90587e-06	1.37531e-05	9.11784e-06	2.70284e-05	1.66732e-05	6.33601e-06	1.57317e-05	1.10505e-05	9.47535e-06	7.73198e-06	7.94711e-06	7.99151e-06	9.32927e-06	5.89362e-06
K07654	6.09149e-06	9.14642e-06	1.06344e-05	7.9279e-07	1.72165e-06	7.43868e-07	5.52531e-06	6.0752e-06	4.6024e-06	3.53217e-07	3.42054e-06	3.27342e-05	8.85552e-07	4.79046e-06	2.18134e-06	4.31786e-06	1.59536e-05	4.89924e-06	6.51381e-06	2.10245e-06	4.21009e-06	1.19403e-06	8.82619e-06	3.10649e-06	3.29865e-06	7.40301e-06	3.62188e-06	4.04914e-06	7.8336e-06	1.22694e-06	2.82138e-06	3.1593e-06	9.58283e-06	7.40031e-06	1.13976e-06	5.90645e-06	7.80749e-06	6.10876e-05	6.31317e-06	2.90709e-06	5.14272e-06	3.7863e-06	6.55967e-06	9.58058e-06	1.2195e-05	5.1225e-06	1.54676e-06	2.74064e-06	4.2143e-06
K03271	4.60874e-05	0.000118509	1.57583e-05	0.000157956	4.80272e-05	0.000136008	4.4824e-05	4.28983e-05	5.4638e-05	2.97647e-05	4.12668e-05	8.96436e-05	0.000161691	6.89064e-05	9.02888e-05	0.000112298	3.42604e-05	0.000129692	6.24953e-05	1.80761e-05	6.63776e-05	5.54825e-05	8.72571e-05	2.59818e-05	0.000132005	3.31174e-05	4.78882e-05	0.000145583	2.43437e-05	0.000148364	7.72694e-05	0.000119326	4.63255e-05	5.4083e-05	2.51622e-05	3.56951e-05	4.48924e-05	7.15233e-05	7.50525e-05	6.59776e-05	0.000132979	0.000125861	6.1318e-05	0.000142114	0.000102675	5.10646e-05	9.4358e-05	4.6176e-05	9.73404e-05
K03270	7.02471e-05	0.000100603	4.41745e-05	3.03765e-05	3.03438e-05	0.000312095	1.97723e-05	0.000219969	3.17283e-05	1.43663e-05	1.85339e-05	4.66392e-05	0.000180536	5.11095e-05	0.000101604	7.10719e-05	4.28987e-05	5.46229e-05	0.000110855	8.73525e-06	0.000114036	2.27763e-05	6.2583e-05	5.26198e-05	0.000138295	2.31893e-05	4.16111e-05	8.69605e-05	5.5346e-05	3.43649e-05	2.68944e-05	0.000196631	3.56212e-05	3.22347e-05	4.19325e-05	1.77065e-05	1.3776e-05	6.55415e-05	6.196e-05	3.59052e-05	5.14936e-05	7.13842e-05	3.0636e-05	6.33907e-05	6.76911e-05	2.58197e-05	0.000161649	1.02719e-05	6.05133e-05
K03273	8.11724e-05	2.45247e-05	6.92357e-05	1.80026e-05	6.70814e-05	0.000106532	9.03919e-05	3.63266e-05	3.81741e-05	2.19485e-05	2.7856e-05	8.8983e-05	2.60492e-05	2.03017e-05	4.58273e-05	3.86897e-05	2.20626e-05	2.64405e-05	5.20213e-05	3.34054e-05	1.81508e-05	1.59439e-05	6.17325e-05	9.56678e-05	6.57083e-05	0.000109933	5.4466e-05	3.12566e-05	7.12882e-05	2.78311e-05	4.21383e-05	7.21195e-05	7.46344e-05	3.6125e-05	3.6644e-05	2.95353e-05	2.76008e-05	0.000138015	2.26632e-05	1.41248e-05	1.4126e-05	2.59585e-05	2.60702e-05	2.05246e-05	1.21847e-05	4.2441e-05	1.11539e-05	2.43136e-05	2.11429e-05
K03272	1.47773e-05	1.11933e-05	4.64502e-07	1.47912e-05	2.71526e-05	1.78043e-06	2.43754e-05	2.0326e-05	4.74315e-05	1.59421e-05	4.50338e-05	8.67459e-06	1.03749e-05	1.27061e-05	6.94524e-06	2.31657e-05	3.40933e-05	6.80264e-06	9.86944e-06	1.02494e-05	8.62648e-06	3.17857e-05	1.87634e-05	3.14475e-05	1.76699e-05	2.52515e-05	6.18732e-06	9.81791e-06	1.79627e-06	1.46101e-05	1.64355e-05	9.18608e-06	1.72924e-05	1.7622e-05	1.61531e-05	7.58142e-05	8.5647e-05	6.97801e-06	2.18171e-05	1.52467e-05	8.81277e-06	9.86845e-06	3.86412e-05	6.62126e-06	1.3119e-05	2.72971e-05	7.2816e-06	2.75442e-05	1.19779e-05
K06139	1.78517e-07	2.11812e-07	0	3.92898e-07	3.03332e-07	0	6.20284e-07	1.78182e-06	8.00687e-06	3.97834e-08	2.04836e-06	4.66627e-06	0	1.71491e-06	1.11683e-06	7.97631e-07	1.59482e-06	0	1.24303e-07	0	4.54941e-07	0	2.83258e-07	0	1.04382e-07	1.13038e-06	1.76264e-07	2.33102e-07	0	3.73673e-07	2.24922e-07	1.88151e-07	1.60286e-06	2.01659e-06	5.19611e-07	1.57298e-06	1.20123e-06	2.78992e-07	5.5482e-07	4.29874e-06	5.39113e-08	2.09171e-06	8.62951e-07	0	6.12267e-08	2.63988e-07	2.41358e-07	8.36877e-08	0
K16176	7.85143e-08	2.62823e-07	0	7.08683e-08	7.62343e-08	2.67229e-07	3.06911e-07	2.68687e-07	5.09614e-07	0	1.44824e-06	1.54016e-07	7.77641e-08	1.16096e-06	2.80652e-06	3.64379e-08	1.04935e-07	6.53282e-07	7.07649e-07	0	1.10233e-06	0	2.98083e-06	0	7.86698e-07	6.41492e-08	1.12762e-07	7.70964e-07	9.70553e-07	3.95789e-07	0	3.31006e-07	1.27937e-06	1.37436e-07	3.83345e-07	1.2299e-06	5.65525e-07	7.57619e-07	1.33464e-06	1.00313e-06	1.26459e-07	1.23318e-07	0	8.80686e-07	7.18091e-08	0	1.89064e-06	0	6.67379e-07
K06131	0.000715579	0.000536834	0.00055064	0.000813212	0.000624229	0.000441452	0.000652379	0.000570973	0.000636675	0.000591577	0.000632255	0.00058608	0.000556353	0.000586619	0.000621881	0.000607368	0.000695458	0.000579562	0.000673342	0.000761649	0.000529108	0.000519594	0.000532208	0.000541527	0.000514326	0.000553169	0.000631456	0.000469124	0.00059446	0.000640422	0.000461134	0.000456915	0.000532132	0.000553957	0.000541765	0.000687889	0.000702234	0.000611295	0.000541086	0.000560201	0.000472183	0.000650971	0.000575839	0.000542655	0.000620212	0.000639603	0.000558027	0.000324612	0.000529925
K09749	8.60633e-05	4.23668e-05	1.80381e-05	1.3215e-05	2.70173e-05	6.14482e-06	2.74656e-05	4.702e-05	8.93733e-05	8.42202e-06	5.11835e-05	2.33871e-05	7.06458e-06	2.21562e-05	1.45096e-05	4.50074e-05	3.91079e-05	4.27569e-05	4.67367e-05	4.73504e-05	5.62592e-05	2.57016e-05	2.87465e-05	2.60567e-05	2.99032e-05	1.54976e-05	3.59418e-05	2.99144e-05	9.21357e-06	1.84015e-05	9.71945e-06	4.24093e-05	2.69423e-05	3.13177e-05	0.000231826	4.48582e-05	3.88976e-05	1.41271e-05	1.69049e-05	2.35877e-05	1.02808e-05	4.72228e-05	3.6725e-05	4.93524e-05	4.39448e-05	6.27989e-05	4.20046e-05	8.63284e-06	2.51358e-05
K06133	0.000234236	0.000142532	0.000277427	8.51595e-05	0.000213929	0.000184357	0.000101908	0.0001575	0.000112672	0.000110068	8.03183e-05	0.00015082	0.000238316	0.000151698	0.000177655	0.000100081	0.000135568	7.22858e-05	0.000210153	0.000102262	0.000177877	0.000160342	0.000156871	0.000125737	0.000115433	0.00012135	0.000159965	0.00010906	0.000153544	8.2454e-05	9.04344e-05	0.000137306	0.000132732	0.000132797	5.91283e-05	8.92515e-05	8.52778e-05	0.000187282	0.000164349	0.000138111	0.000135	9.8232e-05	0.000128445	6.6254e-05	9.95415e-05	0.00011835	0.000110098	0.00024927	8.49264e-05
K15545	9.38492e-07	3.3707e-07	0	3.32864e-06	2.75288e-05	0	9.59098e-08	7.86683e-07	0	0	3.22706e-07	4.42344e-07	2.15606e-06	1.32376e-05	2.78589e-07	6.1489e-08	3.25284e-06	0	2.75956e-06	1.75056e-05	5.31383e-06	0	7.97441e-06	0	1.78457e-07	4.18364e-08	1.18928e-07	3.6565e-07	0	6.88145e-06	2.43366e-05	2.24306e-07	5.29466e-07	6.40452e-07	0	2.72049e-07	2.05521e-07	1.17426e-06	2.59761e-05	1.16104e-05	2.84135e-07	1.6085e-07	1.81773e-06	1.06154e-07	1.90915e-06	1.3494e-05	2.33826e-06	9.60185e-08	1.67512e-05
K03187	2.61921e-05	1.24752e-05	1.03964e-05	2.92406e-06	1.01806e-05	2.16117e-06	2.08301e-05	1.24731e-05	1.58741e-05	1.03412e-06	9.60222e-06	5.21596e-06	9.92554e-06	6.546e-06	1.20714e-05	8.39575e-06	5.07005e-06	6.49914e-06	4.43538e-06	2.94393e-06	3.15369e-06	2.57153e-05	4.21687e-06	4.99409e-06	1.86462e-05	1.38205e-05	1.20551e-05	7.29314e-06	1.08523e-05	9.52949e-06	9.69026e-06	2.56345e-06	1.58169e-05	1.18611e-05	6.64959e-06	1.09579e-05	9.28083e-06	1.80459e-06	2.48151e-05	6.25781e-06	3.11655e-07	4.8595e-06	7.42834e-06	1.39035e-05	1.0179e-05	1.11319e-05	5.39004e-06	5.09905e-06	5.05576e-06
K03186	3.67127e-05	1.62338e-05	2.68457e-05	2.81691e-05	8.32219e-05	1.31043e-05	3.88866e-05	3.10989e-05	2.27509e-05	4.08399e-05	3.53214e-05	1.13354e-05	7.79194e-06	4.05231e-05	1.10981e-05	3.51213e-05	2.83443e-05	9.86247e-06	1.4038e-05	3.02524e-05	2.3949e-05	3.01234e-05	2.60399e-05	2.18577e-05	1.13547e-05	2.92834e-05	2.35844e-05	1.23395e-05	2.62042e-05	3.77686e-05	3.99244e-05	1.51488e-05	2.53757e-05	2.91064e-05	8.02974e-06	3.00716e-05	4.20816e-05	2.4452e-05	4.04583e-05	2.46276e-05	1.24266e-05	2.62398e-05	2.17409e-05	1.64886e-05	7.60619e-06	2.67347e-05	8.90627e-06	2.39198e-05	2.67824e-05
K03185	0	5.39282e-07	0	0	0	0	0	0	0	0	0	8.13785e-07	0	2.67187e-06	4.67971e-08	2.24823e-06	3.67519e-06	0	2.47402e-07	0	4.21174e-07	0	1.84481e-06	0	8.57634e-07	0	0	1.53312e-06	0	0	0	0	0	4.8698e-08	0	0	0	2.00401e-06	0	1.37125e-06	0	1.15175e-06	8.98226e-07	0	5.43809e-07	0	2.67543e-08	0	1.51105e-06
K02279	4.4797e-05	1.62504e-05	2.75363e-05	4.11106e-05	5.01278e-05	1.03326e-05	3.73111e-05	1.45737e-05	2.80156e-05	0.000124747	5.11828e-05	2.83571e-05	9.2479e-06	3.48279e-05	2.96851e-05	3.09946e-05	3.35646e-05	9.13899e-06	3.37158e-05	2.19043e-05	7.30238e-05	5.30975e-05	3.08754e-05	7.32954e-05	3.40127e-05	3.23632e-05	3.39535e-05	1.19546e-05	3.03263e-05	3.08507e-05	3.16753e-05	2.70512e-05	4.21793e-05	1.97818e-05	5.00952e-05	4.16937e-05	3.4733e-05	3.29652e-05	3.80761e-05	3.10631e-05	2.19244e-05	2.34918e-05	6.18175e-05	8.90621e-06	2.74612e-05	3.5374e-05	7.61488e-05	3.8242e-05	2.24613e-05
K03183	3.47896e-05	1.25405e-05	1.76896e-05	1.22452e-05	3.64508e-05	6.27836e-05	3.8054e-05	2.12409e-05	3.98242e-05	5.66191e-05	3.95757e-05	3.76866e-05	1.68729e-05	2.21044e-05	2.03704e-05	3.55768e-05	6.07534e-05	2.00362e-05	1.96444e-05	1.40534e-05	2.9978e-05	5.20482e-05	2.89728e-05	1.54436e-05	2.24953e-05	2.12146e-05	3.35354e-05	8.50013e-06	1.28088e-05	2.30991e-05	7.56959e-05	2.85083e-05	2.94223e-05	3.1461e-05	2.96425e-05	2.93917e-05	2.64947e-05	6.30298e-05	3.90004e-05	2.40017e-05	1.24437e-05	3.52659e-05	7.17472e-05	1.69376e-05	4.92186e-05	2.64474e-05	3.97736e-05	0.000127828	4.80434e-05
K03182	1.30131e-05	1.27065e-05	1.004e-05	2.17033e-05	2.55484e-05	5.24369e-06	4.34926e-05	5.88346e-05	3.37832e-05	1.66278e-05	5.48242e-05	1.21739e-05	1.51009e-05	7.86603e-05	3.4653e-05	2.25535e-05	2.35811e-05	1.57102e-05	1.48787e-05	7.98757e-06	2.10267e-05	5.09662e-05	2.4446e-05	2.64068e-05	8.87277e-06	4.56814e-05	1.37838e-05	1.90612e-05	1.56632e-05	2.41356e-05	1.75467e-05	2.3882e-05	2.87161e-05	5.71915e-05	2.17774e-05	6.50984e-05	6.49175e-05	1.96448e-05	3.92909e-05	6.40207e-05	1.36798e-05	2.91888e-05	2.58604e-05	1.47017e-05	1.59468e-05	1.53457e-05	2.72364e-05	1.82114e-05	2.18137e-05
K03181	2.86262e-06	0	0	0	0	0	0	0	3.76631e-07	3.31044e-06	0	0	1.45595e-06	5.09902e-06	2.66795e-06	0	0	2.95366e-06	1.47667e-06	0	0	0	3.04348e-06	0	3.37049e-07	1.26425e-07	5.0002e-07	0	0	0	0	0	0	0	3.13822e-06	0	0	0	1.28886e-05	8.58748e-06	0	0	0	6.81866e-07	2.83043e-07	0	0	0	2.84976e-06
K03189	3.37553e-06	6.23519e-06	1.38876e-05	6.14729e-06	4.59868e-06	2.96284e-06	8.4255e-06	3.34276e-06	6.81778e-06	4.07056e-06	1.41525e-05	6.2097e-06	3.5765e-06	8.02648e-06	3.47494e-06	8.99024e-06	1.2151e-05	2.85366e-06	4.38583e-06	9.48188e-06	7.88199e-06	1.53559e-05	1.84711e-05	3.6876e-06	4.83271e-06	5.98163e-06	5.76528e-06	5.58917e-06	1.09737e-05	7.02964e-06	6.44138e-06	6.44001e-06	8.40341e-06	7.46992e-06	5.41865e-06	1.1223e-05	1.23897e-05	5.0562e-06	1.08292e-05	1.25249e-05	8.11378e-06	1.3086e-05	4.92313e-05	3.2907e-06	7.65125e-06	2.03965e-05	2.23111e-06	1.46285e-05	1.00798e-05
K03188	2.53226e-05	7.33527e-05	1.27904e-05	5.97895e-06	2.29143e-05	4.80338e-06	6.62224e-06	1.31253e-05	6.6562e-06	1.01396e-06	7.11858e-06	2.50773e-05	4.89881e-05	3.91302e-05	4.23598e-05	2.78595e-05	2.10305e-05	8.80505e-06	5.74997e-06	1.4337e-05	1.6282e-05	4.51897e-07	1.75235e-05	4.20995e-06	7.19747e-05	6.36691e-06	1.05872e-05	6.96573e-05	1.66626e-05	8.13378e-06	2.61262e-05	7.22436e-06	8.46043e-06	1.27493e-05	4.78736e-06	7.65359e-06	5.53888e-06	2.47977e-05	3.26593e-05	3.59269e-05	3.09935e-05	3.17677e-05	6.07316e-06	9.53683e-06	1.14897e-05	1.45976e-05	8.49258e-06	1.35358e-06	2.26171e-05
K07557	5.70739e-07	3.63908e-07	0	0	0	0	0	0	0	0	0	0	0	0	0	2.27036e-07	3.26912e-07	0	0	0	0	0	0	0	7.10396e-08	1.99849e-07	0	0	0	0	0	1.20308e-06	0	0	0	0	0	0	0	0	0	1.28061e-07	0	0	0	0	0	0	0
K16190	1.1276e-07	8.38796e-08	0	0	8.02893e-07	0	0	0	6.0991e-08	0	1.32058e-07	0	0	1.27035e-07	6.32258e-08	6.97748e-08	0	0	0	7.92429e-08	0	1.56519e-07	0	0	3.27488e-08	1.22839e-07	0	0	0	0	7.57716e-08	0	0	3.2897e-08	5.64665e-08	0	8.54937e-08	0	6.38925e-08	0	2.42155e-07	1.18071e-07	0	6.02293e-08	3.43767e-08	0	3.01698e-08	7.04816e-08	0
K02172	4.5374e-05	3.51967e-05	6.12969e-05	1.57914e-05	5.58945e-05	4.91641e-05	4.9221e-05	4.24643e-05	2.04529e-05	0.00013239	6.21507e-05	4.20391e-05	3.31121e-05	5.46021e-05	4.91981e-05	4.28307e-05	6.41751e-05	7.2094e-05	5.96486e-05	3.60197e-05	3.90181e-05	5.75524e-05	6.33374e-05	5.64605e-05	1.64472e-05	4.13999e-05	3.37738e-05	2.3795e-05	3.14739e-05	3.12329e-05	3.77864e-05	3.47609e-05	5.18905e-05	1.8157e-05	1.42871e-05	4.88351e-05	5.25397e-05	3.12269e-05	5.90137e-05	3.4515e-05	2.09882e-05	4.02671e-05	5.86496e-05	7.55998e-05	4.74155e-05	2.29517e-05	4.92561e-05	1.21151e-05	5.85277e-05
K20118	0.000103721	0.000297213	5.39127e-05	0.00039406	8.38504e-05	0.000260232	0.000130869	0.000139719	0.000200497	5.21478e-05	0.000223979	0.000235804	0.000313039	0.000156321	0.00023826	0.000275255	0.000127856	0.000192255	0.000252762	0.000290297	0.000164375	0.000208941	0.000223667	0.000147571	0.000332659	0.00014353	0.000107425	0.00027973	5.48176e-05	0.000256396	0.000104495	0.00022019	0.0001176	0.000139444	0.000346416	0.000235588	0.000238466	0.000209593	0.000137025	0.000170193	0.000226186	0.00024875	0.000141467	0.000272499	0.000244417	0.000157966	0.000178836	0.000138301	0.000267414
K07552	4.31401e-05	2.31528e-05	2.02265e-05	1.18614e-05	2.51702e-05	7.55884e-06	1.86127e-05	3.30134e-05	6.67775e-05	5.9584e-05	3.46415e-05	4.69427e-05	8.49049e-06	4.433e-05	2.07596e-05	1.58194e-05	6.48779e-05	1.05537e-05	2.15776e-05	1.60765e-05	6.19652e-05	0.000122653	2.23519e-05	1.80754e-05	6.63375e-05	2.83873e-05	3.80645e-05	1.84645e-05	2.71311e-05	1.44831e-05	2.15887e-05	3.26733e-05	1.97829e-05	5.29417e-05	3.43414e-05	4.222e-05	3.9719e-05	5.7779e-05	2.15374e-05	3.11236e-05	1.5867e-05	1.13976e-05	3.76962e-05	1.08156e-05	2.85599e-05	4.58217e-05	7.77925e-05	6.48502e-05	7.13178e-06
K12454	4.30677e-07	0	0	0	0	0	1.45488e-07	0	8.92975e-07	0	0	0	0	0	0	8.88329e-08	0	0	0	0	5.15085e-07	0	0	4.74059e-08	0	3.90977e-08	0	0	0	2.06765e-07	0	0	6.20621e-07	0	0	0	0	0	0	0	0	1.1274e-07	0	0	0	0	3.84103e-08	0	0
K12452	5.88706e-05	4.88871e-05	2.21614e-05	3.45177e-05	9.35718e-05	1.29188e-05	3.80252e-05	3.96708e-05	0.000102272	0.000194375	7.61494e-05	5.17942e-05	2.68295e-05	7.34078e-05	4.8801e-05	4.39142e-05	5.61699e-05	3.56209e-05	6.15323e-05	2.10582e-05	7.0504e-05	5.44449e-05	0.000122605	3.60414e-05	4.79799e-05	5.96665e-05	5.60564e-05	3.89523e-05	4.35943e-05	3.95655e-05	0.00012747	4.69585e-05	4.90201e-05	8.08409e-05	5.06936e-05	7.14863e-05	6.12837e-05	5.99523e-05	8.6696e-05	7.78873e-05	4.71661e-05	4.13965e-05	9.48615e-05	3.22274e-05	4.86958e-05	5.58365e-05	4.97109e-05	6.30912e-05	0.000102081
K07192	0.000109014	7.34576e-05	6.86679e-05	0.000155294	0.000155128	0.000121161	0.000105278	0.000120996	0.0001094	4.06705e-05	0.000162456	9.81296e-05	8.60112e-05	0.000137777	0.000114003	8.16773e-05	0.000128165	7.81668e-05	6.88906e-05	0.000232205	0.000107599	9.11263e-05	0.000115067	7.2972e-05	7.05431e-05	0.000113274	0.000106933	0.000123624	9.98783e-05	0.000140057	9.89721e-05	8.21132e-05	9.87457e-05	0.000147755	0.000104877	0.000141783	0.000155928	0.00014202	0.000109431	0.000112632	8.60779e-05	8.9117e-05	7.35979e-05	6.05008e-05	7.16225e-05	0.000143284	0.000113763	9.23313e-05	0.000114074
K16013	5.81503e-06	4.0783e-06	4.94319e-07	1.28526e-06	1.20094e-06	6.32606e-07	1.76957e-06	1.03568e-05	1.75813e-06	7.37081e-06	6.02771e-06	4.72259e-06	1.29006e-06	4.43791e-06	4.87923e-06	7.63014e-06	3.18314e-06	1.21236e-06	4.46668e-06	4.2553e-06	6.39988e-06	3.67942e-06	3.04673e-06	6.99308e-06	1.89865e-06	4.35342e-06	2.22628e-06	3.34324e-06	1.11066e-06	3.62551e-06	2.6075e-06	6.58958e-06	4.91043e-06	4.48203e-06	8.51845e-07	5.11114e-06	8.54004e-06	6.26772e-06	2.46603e-06	5.85742e-06	4.52647e-06	3.15331e-06	5.31858e-06	2.4419e-06	3.959e-06	7.78731e-06	4.14683e-06	5.55616e-06	2.33066e-06
K03481	0	4.71196e-08	0	0	0	0	0	0	0	0	0	2.76125e-07	0	0	0	1.17589e-07	2.82195e-07	0	0	0	3.55733e-07	0	0	0	0	1.3801e-07	0	8.72972e-08	0	0	0	0	0	0	0	0	0	1.2538e-07	7.17836e-08	0	0	9.949e-08	1.79683e-07	0	0	0	1.01688e-07	0	0
K06019	5.06051e-05	4.23152e-05	6.76657e-07	3.97901e-06	3.74686e-06	3.90389e-06	4.51273e-06	1.70018e-05	3.14385e-05	1.39427e-06	4.09239e-05	4.51978e-05	4.52249e-06	3.4922e-05	3.21972e-05	6.036e-06	6.97893e-05	7.17751e-06	2.77223e-05	3.85246e-07	2.40574e-05	5.3646e-06	6.9557e-06	2.12288e-05	3.91292e-06	1.475e-05	1.60172e-05	2.35648e-05	2.49976e-06	5.37341e-06	4.40766e-06	5.87649e-06	7.72555e-06	1.19017e-05	8.48025e-06	8.35212e-05	8.92127e-05	6.95508e-05	1.83092e-05	2.33273e-05	6.7686e-06	8.91813e-06	4.43085e-05	2.09109e-06	1.83083e-05	1.01658e-06	4.59234e-05	5.92402e-06	7.77744e-06
K16012	5.39699e-07	2.12954e-06	1.87441e-06	6.89197e-07	2.05833e-07	2.18948e-07	1.91166e-07	8.73233e-07	4.17682e-07	1.24714e-06	5.33494e-06	1.86676e-05	1.22775e-07	6.14574e-07	5.32601e-07	6.27995e-07	2.06871e-06	4.0064e-07	8.06037e-06	8.37993e-08	9.94273e-06	1.00067e-05	6.5979e-07	1.17553e-06	8.58222e-06	4.9061e-06	1.35636e-06	1.20538e-06	1.86581e-06	1.19028e-06	1.67076e-07	1.1827e-06	1.59283e-07	3.24694e-07	1.4874e-07	5.92077e-06	7.18951e-06	7.46063e-06	1.80504e-06	1.73612e-06	2.74934e-06	6.42517e-07	1.44483e-05	1.43938e-08	8.43103e-06	3.73411e-07	1.68521e-05	2.12349e-05	8.92082e-07
K02777	2.39935e-05	2.41087e-05	6.19014e-06	3.98113e-06	9.7035e-06	2.77882e-06	2.24219e-05	1.34717e-05	2.02908e-05	1.35702e-05	4.14467e-05	1.1581e-05	8.24687e-06	2.2087e-05	2.45742e-05	1.03998e-05	1.41595e-05	5.04159e-06	9.32306e-06	2.9377e-06	4.0972e-05	5.02425e-05	7.15004e-05	5.97607e-06	2.51357e-06	1.81703e-05	8.19984e-06	0.000248408	1.47319e-05	6.59192e-06	9.80805e-06	6.04837e-06	3.76813e-05	3.33144e-05	1.39758e-05	3.29248e-05	3.42416e-05	1.39389e-05	1.79165e-05	3.59027e-05	1.03018e-05	1.64578e-05	1.79712e-05	7.46122e-06	1.53845e-05	8.87839e-06	5.53858e-05	1.38765e-05	0.000132725
K07357	6.30919e-07	1.06871e-06	2.13767e-06	1.6687e-07	1.22519e-07	4.19488e-07	1.09611e-07	3.73908e-06	7.49977e-07	4.39467e-07	1.32744e-06	8.35027e-07	1.83107e-07	1.34494e-06	2.12258e-07	1.14398e-07	0	0	2.70822e-07	1.33015e-07	5.02026e-06	0	6.98182e-07	0	5.51036e-07	9.27872e-07	2.71836e-07	8.41868e-07	2.51583e-06	3.61366e-07	6.43602e-08	3.9898e-07	7.55316e-07	2.15743e-07	8.33209e-07	1.51541e-06	1.91343e-06	1.7944e-06	3.10265e-06	7.08969e-07	3.00129e-07	1.93581e-07	0	9.8748e-08	6.99398e-07	6.42371e-07	3.57545e-07	0	7.16485e-07
K09972	4.89487e-06	2.95945e-06	5.88937e-06	6.88693e-07	2.71472e-06	3.63614e-07	4.5348e-06	4.93472e-06	8.29035e-07	9.0162e-07	7.03194e-06	4.34118e-06	0	5.60894e-06	2.64101e-06	5.4388e-06	7.16742e-07	2.72058e-06	8.63784e-07	9.9846e-07	7.43488e-06	1.97047e-07	4.10969e-06	3.02481e-07	4.60745e-06	7.63076e-06	6.26707e-06	6.17076e-07	1.51753e-06	4.40683e-07	2.19289e-06	1.45483e-06	5.23463e-06	2.73422e-06	2.81022e-07	8.80025e-06	1.79547e-05	4.90362e-06	6.57972e-07	9.17082e-06	1.06494e-05	1.84398e-06	7.04169e-06	4.78702e-06	5.36695e-07	5.52586e-07	6.9209e-06	1.4197e-06	3.14158e-06
K07350	0	1.04099e-06	0	0	1.27846e-07	0	6.86261e-07	0	1.06829e-07	0	2.66003e-06	8.6096e-07	6.52059e-08	8.66975e-07	0	9.77714e-07	2.63966e-06	1.2889e-07	6.98082e-07	0	1.22794e-06	0	7.68287e-07	0	2.86806e-07	6.99266e-07	0	4.08291e-07	0	2.77566e-08	6.6359e-08	6.93879e-08	1.09466e-06	1.72863e-07	9.89041e-08	1.78756e-06	2.29612e-06	1.18951e-06	2.89341e-07	1.00783e-06	2.12074e-07	2.58509e-07	1.12051e-06	1.58242e-07	4.81701e-07	0	4.75595e-07	1.23452e-07	3.21518e-07
K07351	9.63585e-08	1.07518e-07	0	0	0	0	0	0	0	4.29479e-08	0	0	0	4.0709e-08	0	0	6.43918e-07	0	0	0	9.01908e-08	0	0	0	0	0	6.91946e-08	4.97991e-08	0	0	0	0	0	4.2168e-08	3.61899e-08	0	3.65291e-08	0	0	1.15417e-07	0	7.56727e-08	0	0	4.40647e-08	0	0	0	0
K09909	2.16973e-07	2.26354e-07	0	5.85151e-08	2.59915e-07	0	0	3.53653e-07	0	5.77893e-08	8.54139e-08	0	0	3.56891e-07	2.45635e-06	9.61392e-08	0	4.35033e-05	2.15103e-07	0	3.57454e-06	1.88742e-07	1.58787e-06	1.46575e-07	3.00819e-08	5.29672e-08	5.66543e-07	1.0484e-07	0	2.48634e-08	1.02237e-07	3.20711e-07	6.46753e-08	3.44104e-07	0	4.74011e-07	6.16157e-07	0	1.18506e-06	2.54255e-06	1.83509e-06	0	0	3.58522e-06	3.78928e-07	2.35732e-07	7.08257e-07	2.37749e-07	7.70053e-07
K09908	1.84461e-06	3.11008e-06	1.40825e-05	1.21863e-05	4.31943e-06	1.99671e-05	2.45948e-05	7.06766e-07	1.84499e-05	1.83398e-07	2.42008e-06	3.72578e-06	3.06261e-06	5.6315e-06	2.60068e-06	5.02304e-07	1.49069e-06	1.20946e-06	6.97432e-07	4.2974e-07	4.96204e-06	9.38333e-06	2.35891e-06	3.94737e-06	3.21886e-06	4.04554e-06	9.28475e-07	1.02512e-05	1.32477e-05	1.24482e-05	9.99059e-06	4.77657e-06	8.04343e-06	9.72941e-07	1.04868e-05	5.13464e-06	6.70097e-06	9.16044e-06	8.9207e-06	3.20151e-06	4.6888e-06	1.47398e-06	1.20972e-06	3.58129e-06	7.96002e-06	2.78475e-06	2.41167e-06	1.38768e-05	9.46018e-06
K12057	2.86241e-06	1.75654e-06	8.07815e-06	1.79066e-07	7.42979e-07	2.4115e-07	1.21877e-06	4.41305e-06	6.4383e-07	0	7.74214e-06	7.29711e-06	5.05259e-07	8.23421e-06	9.05786e-07	2.37066e-07	4.54531e-07	1.25008e-07	2.85667e-07	2.44975e-06	2.89449e-05	2.55941e-07	5.44465e-07	2.53022e-07	2.46929e-07	1.2967e-06	1.43777e-06	6.57067e-06	4.46406e-06	3.67367e-07	3.42796e-07	1.79221e-07	2.02663e-06	4.2174e-06	7.62623e-07	1.02039e-05	1.07661e-05	5.58009e-06	1.3886e-06	1.91833e-05	0	1.36959e-07	8.03929e-08	0	1.03682e-07	2.29848e-06	1.47629e-05	2.79166e-07	7.76229e-07
K12056	6.35043e-06	1.7174e-05	5.75065e-07	5.39138e-05	4.16004e-07	4.02712e-05	1.43715e-06	3.36816e-06	1.19388e-06	3.14662e-07	7.24537e-07	1.9106e-05	4.13141e-05	1.64201e-05	2.35252e-05	4.93081e-05	6.71837e-06	2.29334e-05	9.14802e-06	6.17306e-08	1.64908e-05	6.25411e-07	1.55039e-05	8.15311e-07	3.56069e-05	1.9569e-06	7.14685e-06	2.92799e-05	1.24964e-06	3.598e-05	5.76174e-07	2.63646e-05	4.53145e-06	8.83147e-06	1.30329e-06	9.6541e-07	2.10833e-06	1.34953e-05	5.55475e-06	1.70202e-05	3.1811e-05	4.91404e-05	3.11367e-06	3.30441e-05	1.87616e-05	1.13046e-06	1.76263e-05	2.75943e-07	2.90223e-05
K06221	1.0338e-06	5.04536e-05	1.42678e-07	0.000163378	2.60697e-07	2.54405e-05	2.12561e-06	2.75747e-06	6.561e-06	1.39831e-07	8.24386e-06	2.26384e-05	6.02363e-05	9.55763e-06	2.72686e-05	2.67608e-05	3.72141e-06	2.36469e-05	3.27824e-05	7.42134e-07	7.0274e-06	1.0457e-06	1.00824e-05	5.83151e-06	2.14623e-05	5.03338e-06	1.54591e-06	4.0925e-05	1.78715e-08	9.4141e-05	1.97997e-07	2.00523e-05	7.79879e-06	3.71868e-07	1.09689e-07	1.24253e-05	1.32504e-05	1.10348e-05	1.14617e-05	1.11127e-05	3.7061e-05	2.53606e-05	2.74821e-06	4.13262e-05	2.46487e-05	3.02756e-06	1.34738e-05	0	1.44715e-05
K09900	3.56141e-06	2.27878e-07	4.1659e-06	0	1.18165e-06	3.26208e-07	4.41952e-07	4.11091e-06	1.41036e-06	1.40637e-06	1.23261e-05	1.75709e-07	1.04508e-06	2.20948e-06	2.19832e-06	1.10853e-07	6.98653e-06	1.6186e-06	1.42468e-06	1.43018e-06	0	0	8.19436e-07	2.5621e-06	7.5338e-07	1.39733e-06	1.85718e-06	9.25842e-08	3.27984e-06	0	7.26498e-07	1.34057e-07	5.07572e-07	4.23029e-06	6.68789e-07	5.61251e-06	9.05511e-06	1.77298e-07	3.12594e-06	1.93263e-06	2.20733e-07	4.68957e-08	3.85365e-06	3.90647e-06	2.80832e-06	2.89838e-06	5.99146e-08	0	4.65285e-06
K09903	0.00024793	0.000276094	0.000252599	0.000131086	0.000185266	0.000133536	0.000236658	0.000271937	0.000365514	0.000342098	0.000273746	0.000280162	0.000212351	0.000291587	0.000164811	0.000218301	0.000341285	0.000154947	0.000224981	0.000225229	0.000277402	0.000349365	0.000312024	0.00024604	0.000196288	0.000221088	0.000208675	0.000206766	0.000192667	0.000175218	0.000181761	0.000210514	0.000241167	0.000265815	0.000219339	0.000356192	0.000313663	0.000274988	0.000261184	0.000281376	0.000207636	0.000221781	0.000505569	0.000161496	0.000219708	0.000275064	0.000259607	0.000481427	0.000185221
K16511	3.65101e-05	0.000161407	1.45072e-05	1.99782e-05	9.04531e-05	0.00018618	2.40719e-05	2.76612e-05	2.97609e-05	3.14081e-05	3.68984e-05	6.55153e-05	8.32848e-05	4.48347e-05	3.80357e-05	7.55855e-05	4.88029e-05	9.49778e-05	0.000113416	1.62839e-05	8.85987e-05	2.31038e-05	5.65973e-05	2.07654e-05	2.85036e-05	3.14728e-05	1.85365e-05	0.000115306	1.44391e-05	2.33768e-05	6.45469e-05	0.000133015	2.88947e-05	3.61424e-05	1.84574e-05	4.44041e-05	4.19585e-05	7.37271e-05	4.73973e-05	3.8449e-05	0.000130462	4.31656e-05	5.67417e-05	0.000146192	4.59643e-05	3.86849e-05	8.12544e-05	4.60908e-05	5.18023e-05
K09904	3.70691e-07	4.63743e-07	0	1.74615e-06	8.32329e-07	3.94273e-08	2.07229e-06	3.35531e-06	6.20309e-07	2.06526e-08	1.07855e-06	3.39464e-07	0	3.37864e-06	1.65631e-07	2.48968e-06	4.4614e-06	0	2.75244e-07	4.39603e-07	2.04129e-06	4.61058e-08	8.14057e-07	4.13131e-07	1.43363e-07	1.23871e-06	6.32204e-07	3.40147e-07	0	9.07251e-07	1.05087e-07	2.44185e-07	1.03034e-05	1.98409e-06	2.00132e-07	9.19402e-07	9.04645e-07	2.05977e-06	9.35344e-07	9.99964e-07	2.71871e-07	2.44308e-06	2.5936e-06	0	6.33093e-07	1.08677e-06	9.37602e-07	6.22851e-08	7.95987e-07
K09907	3.69963e-08	2.45048e-07	0	0	5.15871e-08	0	1.10427e-07	7.27273e-07	1.4839e-06	0	4.87441e-07	0	0	2.24461e-08	1.60378e-07	0	1.80681e-07	0	3.92291e-08	0	7.45939e-08	0	3.38453e-08	3.66506e-08	1.28937e-07	4.34092e-08	1.32834e-07	1.03938e-07	1.47525e-08	2.66425e-08	0	5.59972e-08	1.19885e-07	3.57888e-07	2.64003e-07	3.98993e-07	2.21597e-06	5.49221e-08	0	5.07553e-08	1.4897e-08	0	4.72255e-07	0	0	1.04183e-07	2.1323e-08	7.47211e-08	5.76532e-07
K09975	4.54911e-08	0	0	0	0	3.87081e-08	0	3.51026e-07	0	0	0	3.57715e-07	9.01129e-07	1.87787e-07	7.65223e-08	0	1.82397e-07	0	3.62552e-08	4.79538e-08	6.40064e-08	0	0	1.28715e-06	0	1.25712e-06	0	1.41062e-07	0	3.27599e-08	0	0	0	2.3342e-06	0	2.96918e-07	2.93174e-07	0	0	6.14317e-07	1.65212e-07	0	9.93108e-07	0	3.36171e-06	0	5.07728e-07	0	2.14822e-08
K06919	0.000312748	0.000343375	0.000276772	0.000138977	0.000223977	0.000137093	0.000317554	0.00035734	0.00032863	0.000158201	0.000259609	0.000290748	0.000242977	0.000338715	0.000216476	0.000263775	0.000254413	0.000219663	0.000329377	0.000234832	0.000315235	0.00025319	0.000289011	0.000241128	0.00017774	0.000300638	0.000275322	0.000255541	0.000273975	0.000190034	0.000179245	0.000228406	0.000350461	0.000310694	0.000567399	0.000254249	0.000253508	0.00032936	0.00034745	0.000354219	0.000315792	0.00021186	0.000251513	0.000199221	0.000263641	0.000243342	0.000273888	0.000209514	0.000247446
K06918	1.96571e-05	6.90812e-06	9.25113e-08	4.33879e-06	2.68288e-06	2.98889e-06	1.96772e-05	1.74383e-05	1.6685e-05	5.40653e-07	1.50538e-06	3.45623e-06	3.01951e-07	1.05042e-05	3.80994e-06	4.0193e-06	3.34066e-05	3.6702e-06	1.34264e-06	3.24714e-06	9.68861e-06	1.34377e-07	3.9352e-06	7.89669e-06	4.96501e-06	1.0255e-05	2.11884e-05	5.14562e-06	2.60858e-07	6.00878e-06	2.24545e-06	2.58555e-06	1.31241e-05	1.23484e-05	6.08241e-06	9.67039e-07	1.37222e-06	6.84686e-06	1.35107e-05	8.41945e-06	3.27948e-06	2.80705e-06	8.90787e-06	7.68851e-06	6.48128e-06	7.26342e-06	6.88256e-06	1.95055e-07	1.43884e-06
K06917	1.82584e-06	2.12466e-06	0	1.26764e-06	4.92452e-06	1.27737e-06	3.60652e-06	5.24314e-07	4.89471e-06	1.00845e-05	4.72417e-06	5.92624e-07	3.14853e-07	5.24295e-07	1.02164e-06	2.74448e-06	7.73667e-07	6.78802e-07	7.52108e-07	2.55159e-06	1.75441e-06	1.79889e-06	1.34764e-06	4.3485e-07	5.75249e-07	2.15543e-06	1.69344e-06	9.95533e-07	0	7.05043e-07	5.83971e-07	2.58467e-06	3.68028e-06	4.41924e-06	4.14203e-07	4.88901e-06	3.65818e-06	3.37665e-08	1.90123e-06	2.3239e-07	1.29712e-07	2.1332e-06	2.10477e-07	1.1112e-06	1.63616e-06	3.2991e-06	7.88725e-07	1.91114e-07	1.33267e-07
K06916	1.89071e-06	2.55719e-07	0	4.55089e-06	3.89413e-07	0	5.47463e-07	1.37248e-06	2.83559e-06	1.02146e-07	0	1.79824e-06	5.67468e-08	0	1.92753e-07	1.01041e-06	1.60806e-06	2.80423e-07	9.11281e-07	6.03959e-08	4.82642e-07	9.9411e-07	1.04829e-07	8.96791e-06	4.49277e-07	1.17029e-06	8.22855e-08	2.36882e-07	0	3.30078e-07	0	2.41545e-07	1.02886e-06	5.01457e-08	9.03769e-06	0	0	8.5055e-08	1.46089e-07	9.15018e-08	4.61403e-08	1.39483e-06	3.00669e-06	5.50854e-07	4.55891e-06	7.50011e-07	4.59885e-08	0	5.41118e-08
K06915	4.50853e-05	1.7557e-05	3.57e-05	1.71009e-05	3.16575e-05	5.87026e-06	2.56266e-05	5.54856e-05	3.56875e-05	2.09692e-05	7.16309e-05	2.22712e-05	5.44573e-06	3.59759e-05	2.80277e-05	3.80809e-05	4.52098e-05	2.35834e-05	2.1084e-05	3.13762e-05	4.72636e-05	3.50615e-05	3.11856e-05	4.32067e-05	2.12664e-05	2.66018e-05	4.19115e-05	1.73432e-05	2.93593e-05	1.86319e-05	2.35828e-05	2.41789e-05	4.56428e-05	3.4786e-05	1.85106e-05	8.50697e-05	8.56271e-05	3.07882e-05	3.44665e-05	2.53903e-05	2.33059e-05	2.49591e-05	6.10421e-05	2.39384e-05	4.31577e-05	5.89016e-05	2.37137e-05	4.34543e-05	3.1129e-05
K06914	0	0	1.55064e-08	0	1.59974e-07	3.11537e-08	0	0	7.42637e-08	0	2.41195e-07	8.85792e-07	0	1.56227e-06	0	3.43234e-06	2.569e-07	0	0	0	1.86768e-06	1.79781e-06	2.17714e-07	0	7.97508e-08	2.13138e-06	0	0	0	0	7.38086e-08	1.92944e-08	0	0	0	3.34559e-07	3.40055e-07	1.19576e-06	0	1.09636e-06	8.5507e-07	3.1197e-06	2.8561e-07	0	0	0	2.86535e-07	5.92155e-07	5.18688e-08
K06913	0	1.07518e-07	0	0	0	0	0	1.09917e-07	0	0	0	0	0	0	0	0	0	0	0	5.07875e-07	0	0	0	0	0	0	2.76779e-07	2.98795e-07	0	0	0	0	0	0	0	0	0	0	0	7.69447e-08	0	0	0	0	0	7.00768e-07	0	0	0
K06911	5.59209e-05	1.65225e-05	5.13441e-05	2.77969e-05	0.00014968	1.28305e-05	7.98353e-05	3.35155e-05	2.59866e-05	5.64715e-05	9.34918e-05	1.52196e-05	1.44944e-05	5.06103e-05	3.35262e-05	5.35194e-05	4.31313e-05	7.71593e-05	1.84741e-05	4.56505e-05	4.23988e-05	3.27279e-05	6.82695e-05	9.91904e-05	5.84917e-05	3.71611e-05	5.56142e-05	2.81928e-05	7.86458e-05	4.16137e-05	0.000134328	4.70949e-05	6.44186e-05	3.80617e-05	1.17509e-05	8.34315e-05	9.25317e-05	1.51355e-05	7.9815e-05	7.16683e-05	4.23465e-05	7.69036e-05	3.73758e-05	5.27341e-05	3.84159e-05	4.74351e-05	1.86527e-05	1.20161e-05	7.23732e-05
K06910	2.57856e-05	6.70681e-05	1.08086e-05	2.03766e-05	7.49675e-05	0.000161572	9.59377e-06	1.17622e-05	0.000153967	7.33393e-06	1.08974e-05	6.36382e-05	0.000258506	1.34979e-05	1.56992e-05	2.13316e-05	2.80258e-05	6.90482e-06	0.000129773	1.09815e-05	7.11234e-05	5.8296e-05	1.1626e-05	5.02851e-05	0.000164074	7.97702e-06	1.07879e-05	3.49555e-05	1.36888e-05	1.26587e-05	6.14908e-05	0.000103872	9.786e-06	3.51196e-05	0.000445434	1.20078e-05	1.36722e-05	5.24295e-05	4.71268e-05	1.81952e-05	0.00014934	1.98717e-05	3.97415e-05	1.02534e-05	5.0366e-05	2.67451e-05	9.2723e-05	4.67082e-05	1.50131e-05
K08744	6.5451e-05	3.39832e-05	3.61795e-05	2.41979e-05	4.99887e-05	1.7179e-05	3.96915e-05	2.62499e-05	5.1102e-05	4.90838e-05	4.88753e-05	2.64245e-05	1.74743e-05	4.49766e-05	2.17723e-05	2.938e-05	2.52333e-05	4.45576e-05	2.62008e-05	1.8953e-05	3.40007e-05	5.04829e-05	3.48927e-05	3.75785e-05	3.43533e-05	5.50193e-05	0.00012428	2.71289e-05	3.40231e-05	2.68799e-05	0.000115859	3.52191e-05	3.14637e-05	3.26165e-05	3.15972e-05	3.75078e-05	3.09539e-05	4.47127e-05	4.58967e-05	4.03922e-05	2.56214e-05	2.81208e-05	2.45649e-05	2.89325e-05	3.82328e-05	4.37479e-05	2.70321e-05	9.76498e-05	5.21367e-05
K03238	0	0	0	0	0	0	0	0	0	0	2.27076e-07	0	0	0	0	0	0	0	0	0	0	8.97124e-08	0	1.28054e-06	0	0	0	0	0	0	0	1.36237e-07	0	0	0	1.34989e-07	1.9601e-07	0	0	0	0	0	0	0	0	0	0	0	0
K00773	0.0004484	0.000547563	0.000417668	0.000606552	0.000441949	0.000543801	0.000449063	0.00042756	0.000560783	0.000569481	0.000600717	0.000588054	0.000936762	0.000456187	0.000623251	0.000623022	0.000394215	0.000659821	0.000546579	0.000389753	0.000408761	0.000401393	0.000570042	0.000475646	0.000665675	0.000420401	0.000513997	0.000607988	0.000510794	0.00072975	0.000746624	0.000514949	0.000395266	0.000418161	0.000924903	0.000584425	0.000534293	0.000404255	0.000514764	0.000490972	0.00067891	0.000812439	0.00047506	0.000685732	0.000593467	0.000393312	0.000452545	0.000239709	0.000660517
K00772	1.3931e-05	7.20382e-06	2.5102e-06	5.3261e-06	9.26604e-06	2.46838e-06	3.94042e-06	8.21953e-06	3.36752e-05	7.26869e-05	9.68299e-06	6.8589e-06	2.45006e-06	7.93322e-06	4.62207e-06	4.50941e-06	2.26579e-05	1.3713e-06	3.03341e-06	1.1641e-05	5.1231e-06	1.39904e-05	4.8789e-06	1.0115e-05	2.9514e-06	4.39709e-06	2.39125e-06	2.82678e-06	1.1674e-05	2.72287e-06	1.02694e-05	7.51068e-06	6.80009e-06	3.40641e-05	1.43511e-05	6.34094e-06	4.84003e-06	4.22455e-06	8.77497e-06	8.91348e-06	4.01372e-06	2.93807e-06	9.09153e-06	2.48281e-06	2.40927e-06	4.40666e-05	3.15161e-06	3.70582e-05	7.18399e-06
K19088	0	1.04896e-07	0	4.24267e-08	0	7.99911e-08	1.22492e-07	5.17812e-08	0	2.63022e-07	2.59168e-07	0	0	1.72599e-07	4.11717e-07	6.32007e-08	1.51672e-07	0	0	4.95487e-08	4.39955e-08	0	0	4.49696e-08	2.0477e-08	0	0	0	0	3.26898e-08	0	0	1.50955e-07	1.9865e-08	3.40975e-08	2.25175e-07	2.58129e-07	6.73883e-08	0	0	0	0	2.25341e-07	1.883e-08	4.15171e-08	3.40667e-07	0	0	8.57446e-08
K01299	6.29091e-05	0.000106024	5.9121e-05	9.1987e-05	5.08837e-05	0.000112114	5.85081e-05	6.48419e-05	9.69108e-05	8.85181e-05	5.90962e-05	0.000189462	0.000148042	9.83229e-05	9.93104e-05	4.56681e-05	9.37202e-05	8.38041e-05	0.000150748	3.6428e-05	8.95855e-05	9.98604e-05	8.13021e-05	9.57133e-05	0.00013053	7.39109e-05	6.31125e-05	8.28406e-05	7.03944e-05	8.35763e-05	3.94869e-05	0.000120081	7.44666e-05	7.72124e-05	6.45621e-05	6.49942e-05	6.29297e-05	0.000117468	7.70555e-05	9.18869e-05	7.07899e-05	3.77858e-05	8.47283e-05	5.58637e-05	9.3703e-05	7.61498e-05	9.1149e-05	0.000114994	5.09752e-05
K08984	6.78437e-07	2.11439e-05	0	1.12556e-06	6.86109e-06	5.74672e-05	1.04338e-06	7.4505e-07	5.00613e-05	1.85266e-07	9.45054e-06	1.94876e-05	7.23549e-05	4.647e-06	3.59384e-05	2.92453e-05	4.90412e-06	4.9883e-06	4.70507e-05	1.09542e-07	2.4609e-05	5.07053e-06	6.31743e-06	1.44084e-05	5.29464e-05	2.84332e-06	1.19789e-06	1.20022e-05	0	4.61092e-06	4.29044e-06	2.64551e-05	2.51702e-06	2.14434e-06	0.000137689	9.5853e-06	4.62427e-06	1.55773e-05	1.20414e-05	6.45696e-06	2.56818e-05	1.49807e-05	1.08748e-05	1.87971e-06	1.34476e-05	4.93341e-07	3.36121e-05	3.84904e-06	1.16522e-05
K05593	8.26779e-06	1.11241e-05	5.16524e-06	1.80068e-06	3.09968e-06	9.85697e-06	1.50316e-06	5.39055e-06	1.80817e-06	2.44079e-06	2.55224e-06	3.39085e-05	1.32866e-05	1.13535e-05	4.82565e-06	4.54987e-06	1.53343e-05	6.67542e-06	3.89595e-05	1.91451e-05	1.31772e-05	1.87564e-06	5.10068e-06	2.85625e-06	3.4882e-06	2.08065e-06	6.90512e-06	8.26089e-06	1.60918e-06	2.18105e-06	1.79786e-06	7.56401e-06	4.71477e-06	1.43905e-05	4.17393e-07	2.81999e-06	2.58169e-06	2.31114e-05	7.41338e-06	7.99793e-06	2.22592e-05	4.13014e-06	1.57049e-05	3.23238e-06	8.8005e-06	5.68723e-06	1.48546e-05	1.39358e-06	2.83852e-06
K05590	4.56743e-06	2.0994e-06	1.57292e-05	1.86225e-06	5.48359e-06	1.85635e-06	1.33425e-05	2.72733e-05	4.43486e-06	7.72543e-06	6.0303e-06	1.65017e-06	2.6857e-07	6.91378e-06	4.70148e-06	2.58592e-06	7.21097e-06	7.2332e-06	4.76792e-07	8.63182e-06	2.38222e-06	5.49378e-06	3.78898e-06	4.25264e-06	3.58225e-06	6.07951e-06	4.68128e-06	1.81355e-06	1.46033e-05	2.63058e-06	6.19481e-06	4.08206e-06	9.80317e-06	1.58414e-06	2.70357e-07	6.17334e-06	5.87096e-06	3.27494e-06	4.75854e-06	5.59734e-06	1.19369e-06	3.4239e-06	3.14829e-06	3.35951e-06	9.11862e-07	3.9392e-06	2.50292e-06	2.25091e-07	2.11322e-06
K02689	3.09276e-07	3.19649e-07	7.80715e-08	0	0	1.08991e-07	9.36336e-07	9.54758e-07	4.55478e-07	1.64323e-07	4.98574e-06	1.14165e-06	2.28221e-06	5.80233e-07	3.10081e-07	3.04389e-06	7.22695e-06	3.52596e-07	0	2.45627e-06	1.68542e-06	5.562e-07	4.96969e-06	0	2.54094e-07	3.45573e-07	1.174e-07	8.46008e-08	6.61555e-07	0	0	4.05007e-07	4.97862e-06	1.44524e-06	8.24269e-06	2.00212e-06	4.41438e-06	2.28335e-06	5.35478e-06	1.00648e-06	7.73652e-08	2.31369e-06	3.92176e-06	1.05295e-06	0	1.26319e-06	1.37965e-06	2.89496e-06	1.68854e-06
K08989	1.99764e-06	6.73691e-07	0	1.77171e-07	4.86114e-07	0	1.55776e-06	1.50428e-06	7.96272e-08	1.74973e-07	1.90851e-06	0	1.0871e-06	1.62702e-06	6.05503e-07	5.43686e-07	1.31169e-07	0	4.26802e-07	7.07167e-07	2.75583e-07	2.07794e-07	0	2.91678e-07	0	8.62258e-07	2.07012e-06	6.93405e-08	0	3.53383e-07	1.60595e-06	2.58598e-07	1.88138e-06	1.35044e-06	0	2.13416e-06	5.08634e-07	0	2.97127e-06	2.62439e-06	2.3711e-07	1.17953e-06	1.39199e-07	1.17949e-07	6.7037e-07	1.56121e-06	5.38473e-08	4.40287e-07	6.33588e-08
K09835	1.99763e-05	6.05394e-06	6.65801e-07	5.63424e-06	3.14792e-05	5.39829e-06	4.50709e-07	1.07188e-06	8.47307e-07	9.63448e-07	8.84934e-07	1.37763e-05	7.43919e-06	1.23194e-05	5.617e-06	1.29974e-05	2.98487e-06	1.96567e-05	5.32166e-06	1.80622e-05	3.09718e-06	2.685e-07	8.31232e-06	2.71766e-06	4.08679e-06	1.65094e-06	1.18927e-05	3.06429e-06	2.12e-06	6.41778e-06	2.16941e-05	5.24617e-06	1.37407e-06	7.12016e-06	4.60452e-07	1.83403e-06	3.18817e-06	9.47719e-06	2.28799e-05	1.09947e-05	1.33093e-06	8.99835e-06	6.6949e-06	3.56501e-05	1.91225e-06	1.36289e-05	1.15068e-06	5.58094e-07	1.59278e-05
K10439	0.000438668	0.000461944	0.000357394	0.000297014	0.000428574	0.000640892	0.000311116	0.000303696	0.000300353	0.000505223	0.000401435	0.00045357	0.0005406	0.000435511	0.000486207	0.000435316	0.000465296	0.000505144	0.000423325	0.000374606	0.00038702	0.000326527	0.000421973	0.000450533	0.000597502	0.000361741	0.000563547	0.000551304	0.000313369	0.000415063	0.000644146	0.000582726	0.000320824	0.000405309	0.000230217	0.000381458	0.000387552	0.000426686	0.00038445	0.000493435	0.000583998	0.00051283	0.0004347	0.000470972	0.000504668	0.000317983	0.000406774	0.000200286	0.000437508
K13628	6.86776e-06	6.56756e-06	6.20228e-08	4.41823e-06	1.01581e-06	1.47522e-06	2.43284e-06	2.51301e-06	1.80943e-06	1.42669e-07	3.06483e-06	3.88783e-06	3.35557e-07	9.50086e-06	6.71666e-06	4.42537e-06	3.58942e-06	9.33347e-06	6.18812e-06	0	1.14814e-05	1.37032e-06	6.26781e-06	6.83582e-07	1.81329e-06	4.7778e-06	4.28846e-06	4.05676e-06	3.56341e-07	6.07233e-06	8.9611e-07	3.21101e-06	3.36593e-06	1.11765e-05	7.85175e-07	3.28535e-06	3.00907e-06	4.8816e-06	4.78804e-06	6.18274e-06	3.71874e-06	2.32388e-06	4.02866e-06	2.53326e-06	9.77635e-06	2.70789e-07	6.419e-06	1.72439e-06	2.12392e-06
K07516	1.64758e-07	3.39369e-08	0	6.80941e-08	0	1.10923e-07	2.64199e-08	6.29699e-06	2.42137e-07	0	1.33574e-08	8.35267e-07	2.20869e-07	1.63972e-06	0	7.05756e-08	2.03245e-07	0	1.59988e-07	0	1.22411e-06	5.23588e-08	6.90154e-08	0	0	1.49098e-07	2.01959e-07	8.57595e-07	0	2.71639e-07	0	1.59024e-07	0	8.51972e-07	1.70002e-07	3.93919e-08	2.85993e-08	3.65636e-06	4.16779e-07	7.54003e-07	2.1264e-07	4.07145e-07	0	0	5.02292e-08	0	1.92861e-06	3.53662e-08	0
K10213	1.29667e-07	9.76136e-07	1.23646e-06	2.87123e-07	8.6058e-07	2.40506e-07	3.17118e-06	9.12382e-07	1.14425e-06	2.41755e-05	2.03592e-06	2.11202e-06	3.20043e-07	5.06573e-07	9.34771e-07	4.10016e-07	1.96145e-06	3.96449e-07	2.14538e-06	5.10774e-07	6.19075e-07	6.12816e-07	1.57381e-05	7.15325e-07	3.56115e-07	3.53328e-06	1.78847e-06	7.39146e-07	2.00959e-06	3.28331e-07	1.90411e-07	4.7964e-07	2.48277e-06	7.93676e-07	1.47536e-06	2.95145e-06	2.37206e-06	1.70567e-06	4.41845e-06	9.3347e-07	7.79469e-07	3.14909e-07	1.08888e-06	8.72398e-07	9.55359e-07	1.16498e-07	1.0453e-06	1.49908e-06	1.24064e-06
K10747	8.87754e-07	1.11535e-07	5.79939e-06	1.46576e-07	4.33454e-07	0	4.92371e-08	7.56845e-07	3.39429e-07	2.12687e-06	1.95797e-06	1.85314e-08	1.74969e-07	1.9798e-07	1.87169e-07	1.01126e-06	2.7287e-06	4.54409e-07	2.11063e-07	4.02648e-06	1.78349e-07	3.22885e-07	9.73518e-07	2.06708e-07	1.4266e-07	1.04471e-07	1.11529e-06	1.03319e-07	9.27299e-07	4.73704e-07	9.81825e-08	0	3.93854e-07	6.26216e-07	6.15788e-07	1.22008e-06	2.49181e-06	0	1.53539e-06	1.41065e-07	1.63225e-07	5.48437e-07	7.31556e-08	1.48971e-07	2.12282e-07	4.25413e-06	7.4484e-08	2.27744e-07	1.74584e-07
K10708	0	0	2.11252e-06	1.87593e-07	5.04492e-07	0	0	1.18538e-07	0	3.39654e-07	7.16163e-08	0	4.11692e-07	1.17072e-07	3.78735e-07	1.28605e-07	9.25895e-08	4.30885e-07	3.67292e-08	1.97175e-06	7.63153e-08	6.23132e-06	7.5321e-07	3.77466e-07	2.71622e-07	1.13204e-07	4.97478e-08	3.58033e-08	7.73496e-07	4.73948e-07	5.23716e-07	2.19048e-07	1.61266e-07	3.03169e-08	0	0	0	0	2.29637e-06	1.93619e-07	8.36859e-08	3.10528e-07	0	1.48584e-07	6.65291e-07	2.11605e-06	6.54452e-08	0	1.42435e-07
K10218	7.7937e-08	5.2178e-07	0	0	0	0	0	0	1.26467e-07	0	0	0	0	0	0	2.1702e-07	0	0	1.65281e-07	0	0	0	1.42598e-07	7.72089e-08	2.71622e-07	0	0	0	0	0	0	0	0	0	0	0	0	0	0	0	0	0	0	0	0	2.26719e-07	6.25579e-08	1.46146e-07	0
K10748	7.04281e-08	1.04371e-05	4.77248e-07	0	6.8383e-08	0.000235093	1.52946e-07	8.03383e-08	3.42847e-07	2.19734e-07	3.09306e-08	0.000253916	6.97552e-08	6.07411e-05	4.47815e-05	1.47105e-05	3.11545e-06	0.000527987	1.49357e-07	0	0.000107013	0	1.83203e-05	1.3954e-07	8.79333e-05	9.87364e-07	2.52871e-08	3.46669e-05	5.61675e-08	1.77513e-07	3.54943e-08	0.000160409	4.68413e-08	2.60102e-07	5.29022e-08	1.83872e-08	0	0.000148469	5.98594e-08	0.00011569	0.000279072	3.77708e-05	1.45536e-05	0.000903375	3.22068e-08	2.81704e-07	0.000237735	9.90489e-08	4.87877e-05
K01912	0.000190745	0.000175815	0.000183304	9.36809e-05	0.000157505	0.000256339	0.00025013	0.000225534	0.000178881	0.000296745	0.000290057	0.000184853	0.000100663	0.000190016	0.000166942	0.000134828	0.000189154	0.000110649	0.00022989	0.000183612	0.000250751	0.000324943	0.000158002	0.000177712	0.000144848	0.000197352	0.000162849	0.000125782	0.000209917	0.000121066	0.000108392	0.000215041	0.000269969	0.00029329	9.88467e-05	0.00029192	0.000302693	0.000200239	0.000182659	0.00017843	0.000153865	0.000128128	0.000240214	0.000112317	0.000171638	0.000297236	0.000222576	0.000463896	0.000150312
K01910	6.30786e-05	0.000103575	4.64911e-05	0.000155612	8.95644e-05	0.000123759	4.51467e-05	5.29525e-05	6.25566e-05	7.88767e-05	6.44235e-05	7.41023e-05	9.22527e-05	6.63197e-05	8.46243e-05	0.000133487	3.41688e-05	0.00012637	8.91153e-05	4.9469e-05	4.6252e-05	8.16723e-05	8.81826e-05	6.84193e-05	0.000159416	7.79081e-05	0.000105617	0.00011201	2.64129e-05	9.84015e-05	0.000163174	9.8712e-05	3.31301e-05	5.01018e-05	2.77036e-05	7.30572e-05	7.25165e-05	7.62539e-05	3.79347e-05	5.98146e-05	9.13139e-05	0.00012487	2.72283e-05	0.000123309	6.71383e-05	4.67191e-05	5.22053e-05	0.000104406	0.000104544
K01911	6.52397e-05	3.04083e-05	2.47829e-05	2.78523e-05	2.61493e-05	8.93268e-06	4.76376e-05	8.03109e-05	3.26004e-05	1.59931e-05	2.50647e-05	5.48215e-05	6.80234e-06	6.95104e-05	4.30469e-05	4.23261e-05	0.000108186	2.58306e-05	2.38207e-05	1.56605e-05	9.67953e-05	2.19779e-05	3.90445e-05	3.27451e-05	1.97723e-05	7.08821e-05	4.60526e-05	2.49353e-05	3.16976e-05	3.70568e-05	2.11518e-05	3.06455e-05	4.14488e-05	6.60798e-05	1.81059e-05	3.64377e-05	4.57519e-05	9.31178e-05	4.35315e-05	5.62129e-05	1.58425e-05	4.51748e-05	7.63053e-05	2.90465e-05	3.8291e-05	2.89146e-05	0.000115275	1.33101e-05	3.38982e-05
K01916	4.14669e-05	3.76445e-05	3.54801e-05	1.79198e-05	5.55655e-05	1.38203e-05	3.04431e-05	0.000195921	4.09627e-05	6.36854e-05	2.63171e-05	5.10396e-05	2.40057e-05	4.48875e-05	4.54452e-05	2.61237e-05	5.11831e-05	2.02848e-05	3.06453e-05	1.99958e-05	3.44273e-05	2.47238e-05	6.58481e-05	8.37454e-05	1.23162e-05	3.42677e-05	2.80901e-05	3.26497e-05	6.8884e-05	3.04708e-05	2.38695e-05	3.49754e-05	3.96376e-05	5.55531e-05	2.735e-05	2.31822e-05	1.9983e-05	4.33669e-05	3.16224e-05	5.13393e-05	2.1829e-05	3.5527e-05	5.5253e-05	2.19922e-05	3.3243e-05	5.256e-05	4.37813e-05	4.27033e-05	4.87157e-05
K01914	0.000196703	0.000160083	0.000181663	9.04469e-05	0.000195983	9.44312e-05	0.000119752	0.000199106	0.000165992	9.91926e-05	0.000193893	0.000189857	0.000263984	0.000175695	0.000186856	0.000217206	0.000195576	0.00016274	0.000207364	0.000297825	0.000194023	0.000245931	0.0001542	0.000200749	0.000193522	0.000169989	0.000183832	0.000163825	0.000155494	0.000110935	0.000272669	0.000130126	0.000188605	0.000220817	0.000114974	0.000206207	0.000231809	0.000194384	0.000225961	0.000178492	0.000241902	0.000211479	0.000222128	0.000206425	0.000215931	0.0002081	0.000244508	0.000337055	0.000122079
K01915	0.00127172	0.00107546	0.00138603	0.00115111	0.00136875	0.00113797	0.00137455	0.00109025	0.00108434	0.00119254	0.00118162	0.00112148	0.00128118	0.00123547	0.00135931	0.00111462	0.00117576	0.00149395	0.00114801	0.0010792	0.00115067	0.00131969	0.00133968	0.00137005	0.0011716	0.00105535	0.00137647	0.00104672	0.00116988	0.00121262	0.00128197	0.00118929	0.00124327	0.0011299	0.000796194	0.00111049	0.00109804	0.00115118	0.0012138	0.00117274	0.00117098	0.00135129	0.00111419	0.00145586	0.00102132	0.00096531	0.00112573	0.00114354	0.00133999
K01918	0.000120723	0.000426353	0.00020274	0.000269013	0.000170119	0.000228112	0.000180864	0.000109381	0.000148392	0.000170537	0.000135668	0.000267586	0.000327814	0.000208831	0.000147258	0.000256702	0.000163461	0.000262621	0.000117571	8.80804e-05	0.000204388	8.98868e-05	0.000191274	0.000189072	0.000343892	0.000127666	0.000170542	0.000451672	0.000191746	0.000200707	0.000265059	0.000168525	0.000158945	0.000124422	0.000181105	0.000122562	9.9448e-05	0.000203071	0.000166562	0.000218519	0.000109048	0.000233772	0.000144611	0.000265269	0.000106753	9.85316e-05	0.0002401	9.55381e-05	0.000261588
K01919	3.9816e-05	8.67851e-05	1.54968e-05	2.77956e-05	9.12768e-05	5.7535e-05	1.58061e-05	4.27523e-05	8.952e-05	0.000102537	4.34803e-05	5.16621e-05	0.000115803	3.49124e-05	5.311e-05	5.20896e-05	3.28524e-05	1.89235e-05	5.19988e-05	0.000259914	7.0235e-05	0.000104294	6.94864e-05	2.60483e-05	7.29683e-05	9.18284e-05	5.6353e-05	5.27612e-05	2.38008e-05	5.5279e-05	4.47082e-05	5.55772e-05	3.03072e-05	6.10949e-05	5.11729e-05	4.42816e-05	4.31446e-05	5.08201e-05	5.92059e-05	3.23965e-05	0.000104789	4.7316e-05	2.82694e-05	1.28179e-05	4.33958e-05	0.000144446	6.80609e-05	0.000149489	2.05493e-05
K00863	1.61029e-06	4.42777e-07	2.68537e-06	5.82857e-07	6.58393e-07	5.41777e-07	3.78801e-07	4.72233e-06	2.18635e-06	1.05654e-06	1.38172e-06	0	6.0421e-08	8.90982e-07	3.65306e-06	1.54709e-07	2.96927e-06	9.56062e-07	1.28224e-07	3.03088e-06	1.64203e-06	2.34733e-07	1.20579e-06	7.42863e-07	9.7288e-07	8.01851e-07	1.4833e-07	5.44768e-08	7.83987e-07	6.0613e-07	7.87336e-07	3.90262e-07	1.25663e-06	9.07423e-07	2.62594e-07	1.62592e-06	1.94058e-06	0	5.86841e-08	3.65629e-07	8.73823e-07	3.58134e-07	2.65296e-07	2.65963e-07	4.82038e-08	1.72806e-06	5.51386e-07	3.53422e-07	1.77369e-07
K02962	0	0	0	0	0	0	0	2.9928e-07	0	9.355e-08	0	1.37242e-07	0	0	8.82658e-08	0	7.01297e-08	1.02729e-07	0	0	0	7.28358e-08	9.60066e-08	0	0	0	0	0	0	1.5115e-07	0	0	0	9.18511e-08	0	5.47976e-08	3.58058e-07	0	0	0	4.22572e-08	0	8.18654e-07	0	0	0	0	0	1.98231e-07
K07775	6.56312e-08	0	0	2.96199e-08	0	5.58452e-08	0	0	2.66246e-07	0	5.76478e-08	1.71659e-07	0	5.5455e-08	2.76001e-08	0	4.38582e-08	0	6.95921e-08	3.45921e-08	6.14302e-08	0	0	6.5018e-08	1.71551e-07	5.36231e-08	0	0	0	9.45271e-08	0	6.9173e-08	2.18254e-08	3.73376e-07	0	6.85394e-08	0	0	1.11565e-07	0	5.28543e-08	0	0	0	9.00393e-08	1.19326e-07	1.05361e-07	0	0
K18682	0.000468094	0.00056646	0.000365277	0.000539374	0.000378967	0.000496246	0.00041334	0.000423636	0.000390908	0.000491582	0.000479473	0.000500712	0.000442155	0.00044896	0.000476746	0.000492341	0.000329417	0.000420746	0.000458886	0.000426254	0.000351969	0.000496935	0.000453876	0.000365452	0.00042646	0.000465728	0.000427774	0.000528382	0.00040065	0.000439329	0.000425349	0.000463058	0.000372117	0.00039607	0.000315284	0.000503573	0.000547876	0.000380633	0.000430625	0.000446103	0.00048159	0.000466683	0.000317767	0.000477123	0.000371558	0.000403187	0.000381887	0.000435521	0.000435926
K07777	5.93466e-06	6.87448e-06	2.86899e-06	8.80944e-06	2.30221e-06	2.61964e-06	3.46855e-06	1.78183e-05	9.42684e-06	5.27326e-07	1.66886e-05	3.06328e-06	2.68493e-06	9.8808e-06	9.15159e-06	1.36242e-06	1.03166e-05	6.1611e-06	5.49084e-06	1.00488e-06	1.46648e-05	2.53095e-06	1.12098e-05	3.09744e-06	3.31335e-06	7.55675e-06	4.77813e-06	3.23302e-06	3.98553e-06	1.23633e-05	2.33121e-06	2.08233e-05	7.10547e-06	1.78993e-05	5.75255e-06	1.83041e-05	1.98284e-05	2.47931e-06	1.36852e-05	1.10984e-05	3.88609e-06	2.18543e-06	2.65169e-05	4.77848e-06	2.01586e-05	9.81138e-07	1.96839e-06	9.02205e-07	5.16347e-06
K05934	0.000175402	0.000209563	9.02876e-05	8.93209e-05	0.000223586	5.62177e-05	0.00015421	0.000147354	0.00016471	0.000211802	0.000148625	0.000100453	5.42632e-05	0.000174211	0.000146741	0.000143135	0.000170302	0.00017368	9.85585e-05	0.000302286	0.000119184	4.97182e-05	0.000156058	0.000213989	0.000114755	0.000190166	0.000289994	0.00017507	0.000124585	0.000119219	0.000405323	0.000133254	0.000140087	0.000136858	6.36426e-05	0.000128997	0.00012815	0.000113676	0.000126555	0.000156775	0.000114708	0.000116091	0.000120908	0.000144837	0.000152822	0.00019972	0.000139866	6.88886e-05	0.0001407
K07771	1.91845e-07	0	6.12152e-07	1.73949e-06	0	8.16198e-08	3.13887e-07	6.3398e-07	3.12718e-06	4.27536e-08	1.53425e-06	0	0	4.05248e-08	1.62088e-06	0	6.8974e-07	0	0	0	0	9.68348e-07	0	5.68727e-06	2.76709e-07	2.20015e-06	1.72987e-07	0	0	8.67394e-08	0	5.05495e-08	8.81202e-07	2.44401e-07	7.77428e-07	3.71043e-06	3.64197e-06	0	0	3.82983e-08	1.4861e-06	0	6.19356e-07	0	1.17821e-06	0	0	3.60765e-07	0
K05936	0.000150875	0.000245103	0.000115806	8.90542e-05	9.1666e-05	3.12713e-05	0.000160626	0.000101236	0.000115508	0.000187024	0.000115031	0.000119394	9.44389e-05	0.000145466	0.000122756	0.00016809	0.000105401	8.74619e-05	0.000102013	0.000123226	0.00014561	0.000110131	0.000152735	0.000163888	8.5032e-05	0.000108241	0.000101956	0.000216235	0.000132002	0.00013262	0.0001147	0.000106637	0.000167716	0.000125095	7.16037e-05	0.00010627	0.000108084	0.000126639	0.000126898	0.000119456	0.0001728	0.000131726	0.000119289	7.34742e-05	0.000102132	0.000124295	0.0001566	8.14304e-05	0.00010154
K07773	9.5659e-07	3.56347e-07	1.10162e-07	1.80916e-07	0	9.47155e-08	9.00871e-07	2.26745e-06	2.8492e-07	1.49935e-07	4.71623e-06	8.46501e-06	1.60827e-07	3.51577e-06	3.80529e-07	8.04901e-07	8.23258e-06	1.05605e-07	9.85888e-08	4.79833e-07	1.27474e-05	2.43342e-07	4.57549e-07	7.11895e-07	1.64735e-07	6.89244e-06	2.32409e-07	1.24913e-06	4.43212e-07	6.39639e-06	0	9.70707e-07	2.06526e-06	2.53532e-06	2.28532e-06	7.12936e-06	9.41372e-06	1.24243e-06	4.10149e-06	4.73073e-06	1.93026e-06	1.07845e-06	1.93911e-05	2.7956e-07	1.36376e-06	3.08706e-07	1.23091e-05	4.19165e-07	2.83449e-07
K00720	6.03314e-06	5.26974e-07	2.08191e-07	7.41645e-08	5.27242e-07	6.99147e-08	0	5.73778e-07	1.08924e-06	0	7.21715e-08	3.76086e-07	5.71083e-06	1.28438e-06	1.8025e-06	4.57261e-07	9.33432e-07	4.82589e-07	2.61375e-07	0	8.07188e-07	1.15144e-05	5.54282e-07	2.43488e-07	2.50255e-07	1.81726e-06	1.26564e-05	1.5457e-06	1.96016e-07	3.21582e-06	7.20535e-06	1.0392e-06	0	7.18519e-07	3.23087e-07	0	6.22978e-08	2.43956e-07	8.67818e-06	1.14678e-06	4.96277e-07	1.26389e-06	4.35753e-08	1.31664e-07	1.48109e-06	9.69337e-07	1.72623e-07	3.93899e-07	1.93668e-07
K00172	2.93884e-05	9.64072e-06	2.56639e-05	1.28843e-05	1.68246e-05	7.14206e-06	2.66333e-05	4.24596e-05	1.42362e-05	1.61447e-05	2.85683e-05	1.6054e-05	9.70458e-06	4.0165e-05	1.17228e-05	2.14989e-05	4.56726e-05	4.31308e-06	7.99278e-06	1.53755e-05	3.99845e-05	1.47161e-05	2.34017e-05	2.15425e-05	8.48477e-06	3.32155e-05	3.48227e-05	9.20139e-06	3.45244e-05	1.72785e-05	1.51982e-05	2.10104e-05	3.55644e-05	3.63305e-05	6.95648e-06	3.11503e-05	3.11276e-05	2.01749e-05	1.90767e-05	3.27438e-05	1.52924e-05	1.92844e-05	5.33438e-05	5.46379e-06	1.77971e-05	1.52194e-05	2.32076e-05	4.5295e-06	1.79832e-05
K00171	2.15684e-05	7.87963e-06	6.13214e-06	3.06275e-06	2.80136e-06	7.96402e-06	4.79421e-06	8.28404e-06	1.56605e-05	5.6985e-06	3.02579e-05	7.97608e-06	2.25114e-06	1.24844e-05	9.98894e-06	8.41389e-06	3.03725e-05	6.34078e-06	4.85209e-06	2.46243e-06	1.1353e-05	8.82632e-06	6.39255e-06	5.53944e-06	2.83239e-06	8.95666e-06	2.57393e-05	5.67284e-06	6.09466e-06	2.82887e-06	3.79988e-06	4.13962e-06	5.58331e-06	9.91294e-06	3.72114e-06	1.25402e-05	2.0566e-05	1.43391e-05	1.24903e-05	1.17798e-05	4.26919e-06	7.55673e-06	1.57352e-05	1.32105e-05	9.09495e-06	9.27293e-06	3.73835e-06	5.01352e-06	9.08588e-06
K00170	7.92753e-05	4.37233e-05	0.000114151	5.14356e-05	6.38237e-05	2.5145e-05	6.62372e-05	6.10391e-05	8.62408e-05	7.25971e-05	9.92886e-05	2.35948e-05	4.13349e-05	5.85643e-05	3.71456e-05	3.38057e-05	5.20678e-05	6.3964e-05	2.92584e-05	4.04727e-05	4.22955e-05	3.91699e-05	5.95969e-05	6.46321e-05	2.8061e-05	5.5834e-05	5.17433e-05	8.35042e-05	0.00010032	4.44747e-05	5.92395e-05	5.46658e-05	4.89626e-05	7.52799e-05	3.81469e-05	0.000119692	9.85932e-05	2.40562e-05	4.99529e-05	6.28692e-05	5.24394e-05	2.62762e-05	3.32266e-05	7.96978e-05	3.1506e-05	4.84637e-05	3.69514e-05	2.25412e-05	6.74086e-05
K00177	8.79599e-05	4.94263e-05	0.000122552	4.41101e-05	8.86643e-05	3.77246e-05	9.85143e-05	6.74988e-05	5.09922e-05	9.64808e-05	4.32016e-05	0.000107804	9.42016e-05	8.94813e-05	7.96171e-05	9.32492e-05	9.44332e-05	8.08632e-05	0.000115744	3.51868e-05	9.14429e-05	4.15436e-05	6.44469e-05	8.68545e-05	8.60357e-05	7.4788e-05	7.33197e-05	4.43433e-05	0.000129998	5.93359e-05	5.56669e-05	6.83805e-05	0.000112351	6.45593e-05	2.81644e-05	4.21256e-05	4.57169e-05	7.7911e-05	7.63727e-05	8.48692e-05	5.55478e-05	8.5265e-05	7.44244e-05	9.4724e-05	9.07541e-05	7.76429e-05	7.12609e-05	3.79001e-05	5.2866e-05
K00176	5.02447e-05	2.33035e-05	2.86712e-05	1.69912e-05	1.52395e-05	0.000175677	4.1826e-05	4.11043e-05	2.47475e-05	1.95395e-05	3.68755e-05	2.10442e-05	9.36534e-06	2.98597e-05	1.83618e-05	1.98757e-05	4.30607e-05	1.75265e-05	9.89786e-06	0.000238376	3.0184e-05	2.91938e-05	6.1164e-05	2.05927e-05	0.000144553	7.92815e-05	4.79271e-05	3.26668e-05	3.02996e-05	2.3324e-05	1.25684e-05	0.00011191	4.5472e-05	6.31639e-05	1.22133e-05	4.4785e-05	4.8878e-05	4.35627e-05	3.32521e-05	3.71255e-05	2.15097e-05	1.81282e-05	4.46248e-05	2.40333e-05	2.57944e-05	8.4269e-05	2.37206e-05	2.84843e-05	3.73339e-05
K00175	0.000364274	0.000159722	0.000179393	7.42791e-05	0.000161537	8.88051e-05	0.000240241	0.000198138	0.000191738	8.92216e-05	0.000194434	0.00014493	2.03416e-05	0.000136382	0.000178952	0.000103207	0.000166215	0.000123164	0.000135093	8.22744e-05	0.000141129	0.000226232	0.00014033	0.000190314	0.000122898	0.00020691	0.000142347	0.00013856	0.000237179	0.000121943	0.000126382	0.000121693	0.000219661	0.000236926	0.000274044	0.000182531	0.000213407	0.000244924	0.000137696	0.000127974	6.90323e-05	8.43728e-05	0.000178761	0.000127476	0.000150281	0.000170844	0.000111244	0.000417327	0.000134304
K00174	0.000242112	0.000277196	0.00017851	0.000327446	0.000286425	0.000488655	0.000269899	0.00019475	0.000247727	0.000197359	0.000217458	0.000193188	0.000227413	0.000263749	0.000259765	0.00027638	0.000259771	0.000232572	0.000257178	0.000432872	0.000253267	0.000278045	0.000254903	0.000196228	0.000250941	0.000234648	0.000167067	0.000248703	0.000172394	0.000275498	0.000212499	0.000351813	0.000214923	0.000259892	0.000390762	0.000204517	0.00020362	0.00025846	0.00029573	0.000215542	0.000191389	0.000251369	0.000168475	0.000264019	0.000190421	0.000218959	0.000272857	0.000283577	0.00030939
K07177	8.74962e-06	1.06961e-05	1.76144e-05	3.27785e-06	3.28645e-05	1.52438e-06	1.0666e-05	5.59802e-06	9.31692e-06	3.45845e-06	1.51179e-05	8.55464e-06	1.15327e-06	8.84856e-06	4.84642e-05	7.16985e-06	1.33642e-05	6.68357e-06	4.02169e-06	1.02965e-05	1.64823e-05	4.1788e-06	5.18584e-06	1.02405e-05	5.46318e-06	9.29763e-06	9.50948e-06	5.03869e-06	7.91619e-06	5.36968e-06	1.6456e-05	9.07655e-06	9.19745e-06	4.04059e-06	4.77427e-06	1.41574e-05	1.37944e-05	8.50366e-06	4.14725e-06	5.85678e-06	2.96026e-06	6.67736e-06	1.18236e-05	7.47252e-06	7.62686e-06	2.21011e-05	1.36296e-05	1.29089e-06	7.00782e-06
K07175	5.44556e-05	6.0786e-05	2.6118e-05	2.81128e-05	4.2242e-05	7.15433e-05	8.95251e-05	8.80972e-05	0.000200888	8.98271e-06	0.000507686	4.76238e-05	3.20041e-05	9.13263e-05	2.67431e-05	4.67616e-05	3.57014e-05	2.42263e-05	0.000142873	1.27344e-05	0.000382765	7.0099e-05	7.78792e-05	2.31983e-05	0.000104143	7.74867e-05	5.93226e-05	5.84145e-05	2.72078e-05	4.5045e-05	2.80832e-05	3.9468e-05	8.73285e-05	7.34775e-05	0.000153901	0.000445242	0.000231052	5.02404e-05	3.7121e-05	7.91981e-05	0.000296521	5.48055e-05	3.40905e-05	1.65084e-05	8.75813e-05	3.14848e-05	0.000257692	3.08691e-05	2.26043e-05
K07172	9.2805e-07	3.76657e-08	3.80315e-06	2.4023e-07	1.30143e-06	3.03156e-07	2.1356e-05	5.66178e-07	4.6269e-07	1.62653e-07	8.05346e-06	3.44827e-07	2.79049e-06	5.67121e-07	5.82364e-07	6.1441e-07	1.89726e-07	7.54059e-07	3.13993e-07	6.39781e-08	7.16335e-07	1.52053e-06	3.47729e-06	9.24103e-07	1.0924e-06	6.64722e-07	2.57829e-06	4.38232e-07	1.31699e-06	1.48899e-06	7.38669e-07	9.32144e-07	8.35527e-06	3.37171e-06	8.77969e-06	4.38204e-06	6.19906e-06	1.02761e-06	7.52265e-06	9.251e-07	6.88819e-07	1.18104e-06	4.16555e-07	1.31473e-06	3.35104e-07	1.17537e-07	1.62449e-07	4.40994e-06	2.53027e-06
K07173	0.000146963	0.000116693	0.000192503	0.000234134	0.000177219	0.000195423	0.000184983	0.000153585	0.000161303	0.000102111	0.000137282	0.000172911	0.000141306	0.00015105	0.000155294	0.000225171	0.000136237	0.000197558	0.000175564	6.78923e-05	0.000181929	0.000158829	0.00019209	0.000113818	0.000120793	0.000127533	0.000140059	0.00012128	0.000180782	0.000203207	0.000184258	0.000181769	0.000176149	0.000184618	6.61343e-05	0.000139093	0.000135144	0.000173186	0.000154927	0.000137065	0.000165294	0.00020151	0.00010924	0.000213701	0.000187098	0.000108006	0.000173408	0.000159834	0.000205941
K07170	3.45418e-05	1.94963e-05	1.68391e-05	3.81914e-05	1.94199e-05	6.05219e-06	3.36534e-05	2.97773e-05	3.94841e-05	4.55662e-05	3.42888e-05	2.02777e-05	1.22873e-05	2.8706e-05	1.77237e-05	2.9977e-05	4.10179e-05	7.65602e-06	1.99718e-05	2.23563e-05	4.51497e-05	3.49946e-05	6.72093e-05	2.75488e-05	2.9685e-05	6.81528e-05	9.97134e-05	2.07894e-05	1.5957e-05	3.04107e-05	1.20546e-05	2.83526e-05	2.99221e-05	3.51416e-05	1.47758e-05	3.29603e-05	2.77497e-05	2.46641e-05	3.059e-05	2.28071e-05	1.4894e-05	2.93396e-05	2.85452e-05	8.40116e-06	3.81045e-05	2.78781e-05	4.95582e-05	1.10075e-05	6.03279e-05
K07171	0.000202522	0.000277601	0.000216726	0.000240265	0.000251665	0.000206929	0.000224038	0.000214817	0.000332091	0.000321787	0.000258431	0.000281117	0.000406295	0.000241902	0.000328461	0.000293765	0.000236417	0.000378268	0.000272163	0.000293028	0.000318884	0.000233376	0.000298985	0.000243011	0.000292492	0.000256164	0.000252021	0.000327894	0.000237807	0.000240412	0.000390044	0.000239085	0.000241715	0.000259498	0.00034387	0.000217797	0.00021508	0.000252013	0.000220519	0.000268273	0.000318996	0.000367779	0.000223766	0.000351768	0.000215253	0.000262419	0.0003892	0.000228657	0.000253514
K00375	0.000351181	0.000348166	0.000247634	0.000137372	0.000381958	0.000139856	0.000337883	0.000325598	0.000434887	0.000270442	0.000400872	0.000314644	0.000332341	0.000286854	0.000253812	0.000354714	0.000323581	0.000278819	0.000328597	0.00013565	0.000338772	0.000315494	0.000339106	0.000286453	0.000217552	0.000330067	0.000409062	0.000264008	0.00025579	0.000183091	0.000372942	0.000244425	0.000349077	0.000329331	0.000481295	0.000412839	0.000412654	0.000371282	0.0003527	0.000300181	0.000249456	0.000286057	0.000299803	0.000203851	0.000222541	0.000254252	0.000270155	0.000513914	0.000263499
K18889	4.74208e-07	4.0857e-07	2.3553e-06	2.98044e-08	2.72149e-07	5.90028e-07	5.91461e-07	5.64996e-08	8.03713e-08	8.5681e-07	4.06049e-07	1.29546e-07	4.14635e-07	8.37007e-08	0	3.98434e-07	1.5446e-07	1.1313e-07	1.96072e-06	6.96152e-08	6.1813e-08	5.7293e-08	4.93686e-06	8.17789e-08	7.19248e-08	2.05278e-06	4.55555e-06	2.10864e-07	9.45155e-08	8.32266e-08	0	1.7401e-07	2.05586e-07	9.82606e-07	1.24015e-06	2.77402e-07	1.52444e-07	1.51426e-07	8.13883e-07	2.76857e-07	1.40068e-07	2.59314e-08	7.44231e-08	1.98419e-07	6.49302e-07	6.29261e-08	1.35713e-07	1.08357e-07	1.1193e-07
K00376	1.57671e-05	2.5202e-05	3.7038e-06	6.2536e-06	5.59083e-06	3.92616e-06	5.12694e-06	3.05129e-06	4.92971e-06	2.113e-06	5.14521e-07	1.69016e-05	3.33308e-06	1.22934e-05	3.67368e-06	1.72834e-06	2.28219e-06	2.55206e-06	3.22568e-05	2.55597e-07	1.37505e-05	0.000109125	7.50508e-06	2.82305e-06	7.08897e-05	3.47299e-06	8.38276e-06	2.46201e-05	8.22136e-06	7.24022e-06	5.29585e-06	8.76753e-06	6.90707e-06	2.61094e-06	9.46693e-06	1.4954e-06	7.60201e-07	1.71547e-05	1.01333e-05	1.02642e-05	2.66829e-06	1.99715e-06	5.14845e-07	4.75241e-06	1.28563e-05	0	2.2893e-05	0.000216429	2.49578e-06
K00371	2.49337e-05	8.87421e-05	3.1653e-05	8.44197e-06	3.25892e-05	4.65041e-06	2.25772e-05	9.03605e-06	6.68516e-06	5.11977e-06	1.46955e-05	7.66084e-05	0.000100164	2.44899e-05	6.46181e-05	9.05882e-05	1.09266e-05	9.15599e-05	4.20085e-05	2.55785e-05	3.79126e-05	2.25614e-06	2.6178e-05	9.81425e-06	1.16534e-05	1.57987e-05	2.63717e-05	4.91995e-05	5.26316e-05	1.51859e-05	2.61421e-05	1.49925e-05	2.55927e-05	2.60583e-05	2.78581e-06	1.13685e-05	7.44682e-06	2.92538e-05	5.11293e-05	2.10896e-05	9.70636e-06	8.38238e-05	1.88041e-05	0.000139713	1.79758e-05	2.21586e-05	4.46503e-05	5.12331e-06	1.75033e-05
K00370	3.2611e-05	7.02725e-06	8.88914e-05	2.15022e-05	8.18917e-05	2.36228e-05	6.07088e-05	3.17279e-05	3.01063e-05	0.000109778	2.63022e-05	1.39131e-05	5.5299e-06	2.71592e-05	2.34885e-05	2.43875e-05	5.7726e-05	3.92747e-05	1.65235e-05	5.1017e-05	2.58128e-05	5.56543e-05	3.41949e-05	3.45903e-05	2.39813e-05	4.30102e-05	3.05455e-05	1.01e-05	5.15389e-05	2.1521e-05	4.14056e-05	2.31204e-05	2.87913e-05	3.23103e-05	2.02504e-05	1.83506e-05	1.24487e-05	1.4908e-05	2.89369e-05	1.85904e-05	9.53249e-06	2.53889e-05	4.20628e-05	5.12409e-05	1.73479e-05	1.47813e-05	2.10883e-05	1.92584e-05	1.1972e-05
K00373	7.13571e-06	3.05499e-06	1.74059e-06	5.63094e-07	1.42982e-06	3.92615e-07	1.46901e-06	5.23758e-06	9.5229e-07	1.67231e-08	7.55487e-07	2.58946e-06	3.66109e-07	6.5129e-06	1.88435e-06	3.40501e-06	1.94748e-05	6.16352e-07	1.38718e-06	8.01701e-07	5.50977e-06	1.371e-06	2.33857e-06	2.97071e-06	2.23112e-06	9.85193e-06	1.48857e-06	1.73389e-06	1.42018e-06	1.26508e-06	2.51771e-06	4.52942e-06	3.00997e-06	2.04639e-06	2.09044e-07	5.34552e-07	1.1467e-06	4.13474e-06	2.00139e-06	4.32438e-06	4.07491e-06	2.33627e-06	7.79872e-06	2.90142e-07	1.66923e-06	1.86459e-06	1.81419e-06	3.45302e-07	1.4561e-06
K00372	1.22892e-07	0	1.3587e-06	0	2.0232e-07	2.61948e-07	9.22592e-07	1.02033e-07	0	7.97346e-08	3.53549e-06	0	2.12621e-06	0	5.03065e-07	1.94563e-07	4.10615e-08	2.62675e-07	0	0	2.63103e-07	7.21902e-07	2.35659e-06	3.79101e-07	2.67685e-08	1.3968e-07	4.41241e-08	0	1.16189e-06	4.28044e-07	0	1.54854e-07	1.16187e-06	1.60487e-06	7.32349e-06	2.81835e-06	3.40357e-06	5.31145e-07	4.13993e-06	9.81324e-08	2.47419e-08	9.12565e-08	0	5.63786e-07	0	6.21649e-07	3.58982e-08	3.5511e-06	1.30941e-06
K01358	0.000360915	0.000526593	0.000484056	0.000817746	0.000462462	0.000605489	0.000370109	0.000415981	0.000484932	0.00025609	0.000293219	0.000437026	0.000726933	0.000387153	0.000510539	0.000588793	0.000307308	0.000477403	0.00042054	0.000585827	0.00040313	0.000258996	0.000402627	0.000369909	0.000487159	0.000832762	0.000467861	0.000494698	0.000385084	0.000639818	0.00030826	0.000478225	0.00029122	0.000347801	0.000520555	0.00026659	0.000219423	0.000589418	0.000561969	0.000414511	0.000652067	0.00059061	0.000315003	0.000658119	0.000443084	0.000435231	0.000486964	0.000246105	0.00045974
K00194	3.89438e-05	3.5648e-05	3.514e-05	8.40316e-06	2.6596e-05	1.22497e-05	1.50422e-05	2.9878e-05	2.67868e-05	3.83611e-05	2.76532e-05	5.35103e-05	4.02978e-05	3.65056e-05	3.21376e-05	4.19785e-05	6.58698e-05	2.85677e-05	2.60407e-05	1.73314e-05	3.84208e-05	3.78394e-05	4.42613e-05	1.65081e-05	1.25039e-05	2.35557e-05	3.2667e-05	3.87338e-05	5.41661e-05	1.75119e-05	2.10528e-05	2.72509e-05	2.34311e-05	3.85113e-05	1.52967e-05	2.82568e-05	3.3581e-05	6.50069e-05	3.12462e-05	2.96722e-05	6.01675e-05	3.6926e-05	5.85009e-05	1.92152e-05	2.38129e-05	2.30003e-05	3.89544e-05	3.76704e-05	2.90629e-05
K00197	7.18307e-05	2.23948e-05	9.9036e-05	2.56372e-05	0.000102321	7.88476e-06	7.6606e-05	7.94054e-05	8.42611e-05	0.000114475	3.27788e-05	3.24785e-05	2.25881e-05	4.71629e-05	2.22076e-05	3.78965e-05	4.92932e-05	3.4933e-05	2.30927e-05	2.7279e-05	4.97805e-05	6.30106e-05	4.19319e-05	7.55258e-05	3.31763e-05	6.05236e-05	7.39962e-05	2.42758e-05	5.15507e-05	2.72314e-05	4.97479e-05	3.81469e-05	7.34301e-05	7.1082e-05	4.51791e-05	3.97535e-05	2.96336e-05	2.4386e-05	5.73826e-05	3.90247e-05	2.37989e-05	2.868e-05	4.06625e-05	3.07268e-05	3.64467e-05	6.99478e-05	3.29407e-05	6.5688e-05	3.22341e-05
K00196	2.56464e-05	7.97581e-06	7.32724e-06	1.15145e-05	7.7013e-06	1.80447e-05	2.20697e-05	5.34938e-06	1.28532e-05	2.94399e-06	1.80929e-05	7.47968e-06	4.09534e-06	2.16189e-05	1.1711e-05	9.92004e-06	1.5129e-05	3.9094e-05	1.12912e-05	2.9703e-06	9.74871e-06	8.99407e-06	5.34813e-06	4.45318e-06	7.26527e-06	8.3826e-06	1.97174e-05	1.27727e-05	1.15337e-05	1.68878e-05	6.93605e-06	9.86713e-06	1.44455e-05	2.85355e-05	6.40502e-06	1.58386e-05	1.21787e-05	1.12733e-05	1.50795e-05	2.3422e-05	6.40253e-06	5.9271e-06	5.09602e-05	1.87425e-05	5.74292e-06	6.86101e-06	9.76479e-06	1.58191e-05	9.554e-06
K09163	5.73531e-05	0.000139169	7.64753e-05	0.000209369	5.86542e-05	1.73335e-05	4.10125e-05	7.43226e-05	7.39228e-05	4.94189e-05	0.000113921	7.26715e-05	0.000103921	7.80101e-05	5.91846e-05	6.64408e-05	6.09331e-05	2.20223e-05	8.51939e-05	0.000203891	9.80157e-05	8.78505e-05	8.53415e-05	4.47177e-05	0.000148595	7.75883e-05	3.62802e-05	0.000142092	4.78935e-05	0.000154727	8.79304e-05	6.15683e-05	6.8206e-05	6.23048e-05	6.4036e-05	9.66881e-05	7.44946e-05	7.11412e-05	9.67479e-05	7.91649e-05	9.28022e-05	4.34359e-05	7.16256e-05	3.13924e-05	8.46532e-05	9.86258e-05	9.3427e-05	3.62188e-05	5.38144e-05
K09162	1.82658e-07	5.54761e-07	0	1.11763e-07	6.19179e-07	1.41474e-07	1.44429e-07	2.22785e-06	2.56021e-07	0	2.33152e-06	1.25886e-05	1.23508e-07	8.19155e-06	4.01993e-06	1.40606e-07	2.71904e-07	2.44133e-07	2.49753e-06	3.30415e-05	2.50013e-07	3.5167e-07	3.79151e-06	2.10008e-06	7.18745e-06	1.17978e-07	9.84585e-07	1.91547e-07	1.22444e-06	1.49668e-07	8.37945e-08	8.76192e-07	5.80556e-07	1.05503e-06	3.12227e-07	2.11875e-06	2.05826e-06	5.46193e-06	1.0104e-05	8.4412e-06	1.89525e-05	4.88038e-07	1.50668e-06	6.66065e-08	1.35795e-06	2.11339e-05	1.64708e-07	3.89722e-07	1.2192e-05
K09161	1.03409e-07	1.93492e-07	1.1606e-06	0	0	0	0	0	0	3.61987e-07	1.5674e-07	8.67488e-07	4.87153e-08	4.36877e-08	6.31117e-08	1.89627e-07	2.6968e-07	0	5.21537e-08	1.63511e-07	2.63815e-07	1.99162e-06	1.63248e-07	1.02443e-07	4.50495e-08	2.11223e-08	0	1.45406e-06	4.74204e-07	5.58517e-08	0	1.63485e-07	6.87767e-08	0	0	0	7.45839e-08	3.45406e-07	4.39456e-08	1.23862e-07	4.16388e-08	3.04536e-07	7.15474e-07	2.0713e-08	7.09334e-08	1.50409e-07	3.29992e-07	0	9.76652e-08
K14623	5.63974e-05	6.79336e-05	8.84264e-05	4.42607e-05	0.000141352	1.82342e-05	8.53487e-05	7.16063e-05	8.78695e-05	0.00011824	8.75018e-05	9.81974e-05	3.47511e-05	7.32314e-05	5.0284e-05	7.32331e-05	6.59187e-05	5.62789e-05	9.95487e-05	2.79234e-05	5.78515e-05	3.10675e-05	5.79089e-05	0.000109049	5.21759e-05	8.14447e-05	0.000128362	5.65694e-05	0.000118572	5.7096e-05	0.00018312	5.18079e-05	6.00453e-05	7.43559e-05	2.69375e-05	6.64395e-05	6.09804e-05	4.49654e-05	5.98494e-05	6.36829e-05	9.20315e-05	4.44976e-05	7.27024e-05	4.64207e-05	5.46579e-05	7.05866e-05	4.32954e-05	4.34481e-05	5.6237e-05
K02910	7.94958e-07	1.13342e-06	0	0	8.57636e-08	0	3.83639e-07	6.54924e-07	0	0	5.4309e-07	5.77561e-08	0	7.09015e-07	3.34307e-07	2.45956e-07	0	0	9.36594e-08	2.79331e-07	0	0	0	0	0	5.41258e-07	5.07427e-07	2.28246e-07	0	0	0	0	5.87468e-07	5.41156e-07	0	6.45698e-07	3.34851e-07	0	0	6.7006e-07	0	1.38733e-07	0	0	8.07853e-08	4.81778e-07	7.08989e-08	8.28159e-08	0
K04784	2.0384e-06	1.34303e-06	3.44488e-07	3.30286e-07	9.40611e-07	2.17007e-07	1.26863e-06	9.22023e-07	7.10601e-07	1.68867e-06	4.46529e-08	2.04089e-07	4.43176e-07	2.09059e-06	2.91593e-06	6.62481e-07	1.75741e-06	5.34721e-07	5.50743e-07	0	2.75445e-06	5.44628e-07	5.2164e-07	1.75016e-06	9.08842e-07	1.0992e-06	4.88422e-06	3.96422e-07	8.21547e-07	8.29674e-07	4.10502e-06	1.58839e-06	4.04417e-06	3.2376e-06	2.67174e-07	6.32132e-07	1.53335e-06	4.31946e-07	2.2425e-06	9.82039e-07	1.85632e-06	2.00503e-06	2.42005e-06	1.61478e-07	1.85792e-06	1.41464e-06	1.28866e-06	4.76638e-08	1.13775e-07
K03809	1.73959e-06	2.81305e-05	1.65694e-06	0.000256899	6.19707e-07	5.15445e-05	5.45366e-07	3.67594e-06	3.60315e-07	6.09584e-08	7.51116e-06	3.92543e-05	5.41614e-05	7.44353e-06	5.57965e-06	1.08948e-05	1.05012e-06	9.24034e-07	3.32739e-05	4.8057e-08	6.38944e-06	1.118e-07	8.21094e-06	9.53494e-07	5.87472e-05	8.96057e-06	3.87017e-07	2.25096e-05	3.43839e-06	0.000138988	4.55515e-07	1.89105e-05	9.26461e-07	2.11114e-06	0	9.52722e-06	1.70212e-05	2.91516e-05	6.73007e-06	8.00852e-06	3.55529e-05	1.1808e-05	7.95495e-06	9.75794e-07	1.35695e-05	0	8.93406e-06	1.71176e-07	1.57601e-05
K01354	2.17191e-05	1.56083e-05	4.36921e-06	6.46313e-06	2.13485e-05	3.50899e-06	1.97829e-05	1.15556e-05	9.37469e-06	6.27415e-05	3.4905e-05	2.45152e-05	3.17479e-06	2.06371e-05	1.78122e-05	1.34416e-05	2.58552e-05	1.92124e-06	1.93515e-05	1.0668e-05	1.59958e-05	1.34308e-05	2.37234e-05	1.25792e-05	6.53729e-06	1.10245e-05	4.54507e-05	2.27988e-05	5.53761e-06	9.4413e-06	7.32702e-05	7.64408e-06	1.52106e-05	1.67744e-05	4.03799e-06	2.30385e-05	1.64959e-05	2.46114e-05	2.09245e-05	1.95339e-05	2.36976e-05	1.50079e-05	2.58817e-05	5.09871e-06	2.38078e-05	2.51137e-05	8.82145e-06	1.30225e-05	1.68374e-05
K00198	5.72175e-05	7.81243e-05	7.1284e-05	2.65747e-05	3.60349e-05	0.000166393	2.36212e-05	5.10328e-05	6.22233e-05	3.99844e-05	9.77493e-05	8.66129e-05	9.02491e-05	5.57224e-05	0.000113119	8.889e-05	4.53988e-05	6.31269e-05	0.000115697	3.89483e-05	0.000140457	3.09774e-05	6.71238e-05	5.59572e-05	9.08938e-05	4.21829e-05	4.83016e-05	8.65288e-05	8.03191e-05	3.03942e-05	2.43207e-05	9.67176e-05	4.33105e-05	6.25808e-05	0.000106541	7.86044e-05	8.90517e-05	6.96478e-05	8.59166e-05	5.79599e-05	6.55319e-05	9.22684e-05	7.18399e-05	6.86966e-05	0.000129447	5.58577e-05	0.000128599	2.28393e-05	9.53848e-05
K01356	0.000259366	0.000209795	0.000331614	0.000565093	0.000296544	0.000294511	0.000271889	0.000245052	0.000243206	0.000254138	0.000220285	0.000349237	0.000628266	0.000257466	0.000467646	0.000289531	0.000279362	0.000476224	0.000329791	0.000206294	0.000316591	0.000232342	0.000260125	0.000233456	0.000255645	0.000191618	0.000215836	0.000527066	0.000359231	0.0004343	0.000196747	0.000304323	0.000257552	0.000253744	0.00027373	0.00021326	0.000187139	0.000266788	0.000292455	0.000283179	0.000522745	0.000503798	0.000234548	0.000702312	0.000503237	0.000213903	0.000388841	8.63497e-05	0.000302425
K12503	0	0	0	0	0	0	0	5.41384e-07	0	0	0	8.27549e-08	0	3.47545e-07	0	0	1.69149e-07	0	0	0	2.96149e-07	0	0	0	0	0	0	0	0	0	0	0	0	1.96616e-06	0	0	0	4.69707e-07	0	3.53716e-07	0	0	4.4876e-07	0	0	0	1.01587e-07	0	0
K17076	5.79029e-05	0.000290723	3.74208e-05	0.000372594	8.79132e-05	0.000260809	5.73878e-05	7.00918e-05	8.6561e-05	0.000115722	5.36619e-05	0.000147104	0.000222508	0.000140788	0.000184756	0.000234417	6.76005e-05	0.000151838	0.000167242	5.15371e-05	0.000108548	7.21778e-05	0.000135319	9.03907e-05	0.000267187	4.42957e-05	5.05273e-05	0.00026989	3.71006e-05	0.000229679	6.5097e-05	0.000192606	7.16203e-05	7.21601e-05	4.83313e-05	6.1183e-05	6.06683e-05	0.000147065	0.000112455	0.000130646	0.000199105	0.000196525	5.613e-05	0.000244953	0.000164814	8.60124e-05	0.00014272	6.78232e-05	0.000187719
K02921	0	0	2.91975e-08	0	0	2.3464e-07	1.04799e-07	2.5558e-07	2.79666e-08	1.22908e-07	7.87197e-07	2.25389e-07	5.63315e-07	5.82502e-08	0	3.19943e-08	3.45517e-07	0	0	3.08854e-07	0	1.4354e-07	3.43719e-06	6.82953e-08	1.05116e-07	1.40815e-08	0	3.56286e-08	0	9.92919e-08	8.68601e-08	5.44949e-08	3.66809e-07	4.52535e-08	1.55352e-07	9.62923e-07	1.13686e-06	0	5.12698e-07	0	7.0786e-07	2.30094e-07	1.71113e-07	0	2.52208e-07	1.25341e-08	4.15018e-08	0	9.76652e-08
K05851	1.21145e-05	5.73167e-06	2.14298e-06	4.69937e-06	1.34218e-05	8.02403e-07	2.99514e-05	2.24479e-05	8.9886e-06	4.37184e-06	6.60256e-06	4.7988e-06	1.62514e-05	1.34857e-05	1.71132e-06	1.70651e-05	8.20956e-06	1.21472e-05	1.71023e-05	2.35131e-06	6.00056e-06	4.73961e-05	8.36482e-06	3.78867e-06	1.50478e-05	1.87461e-05	1.31568e-05	7.21787e-06	2.91682e-07	1.3791e-05	1.46749e-05	4.79273e-06	3.18335e-05	8.88208e-06	1.47844e-05	1.03227e-05	6.43985e-06	1.47256e-06	4.07639e-05	1.92554e-05	5.70319e-06	7.6374e-06	4.72511e-06	8.67034e-06	7.21754e-06	5.78635e-06	9.98795e-06	2.77041e-05	4.18906e-06
K03807	3.54839e-06	1.93372e-06	1.11017e-06	9.61579e-07	1.17956e-06	1.05364e-07	2.37294e-06	3.90525e-06	3.52047e-07	0	2.01292e-06	2.96411e-07	1.20323e-07	2.89252e-06	2.11865e-06	2.9079e-06	5.61093e-06	3.81458e-07	8.42368e-07	9.4289e-08	1.2558e-06	5.20027e-07	8.0698e-07	3.08427e-06	2.17819e-07	1.31898e-06	1.52545e-06	3.33298e-07	2.17991e-06	1.70764e-06	5.51027e-07	2.41029e-06	3.73694e-06	3.29414e-06	6.7188e-08	1.98423e-06	1.33396e-06	4.00134e-07	2.2157e-06	1.35521e-06	6.3835e-07	8.48288e-07	9.90744e-07	0	9.42082e-07	1.62626e-06	5.92668e-07	2.1545e-07	1.18743e-06
K10107	7.91906e-07	2.22767e-06	0	4.10086e-07	3.35726e-07	8.92825e-06	5.92897e-07	1.05942e-06	1.32557e-06	6.44219e-07	1.19e-06	3.67076e-06	1.12155e-06	1.26627e-06	1.01629e-05	7.73048e-07	1.74601e-05	3.08854e-07	7.1508e-06	3.80906e-06	5.8984e-06	0	8.65354e-07	2.40698e-06	2.93601e-06	1.42117e-06	1.22855e-06	1.02723e-05	1.60099e-08	8.96885e-07	9.55552e-07	1.41039e-05	6.40874e-07	1.12982e-06	9.17896e-07	1.18481e-06	2.71144e-06	1.25214e-06	1.37644e-06	1.52316e-06	1.0675e-05	8.37444e-07	1.40233e-05	4.18183e-07	3.89199e-05	1.53293e-06	2.40632e-06	1.88218e-08	8.16022e-07
K05606	1.27988e-05	2.60721e-05	4.21364e-05	5.94504e-06	1.64355e-05	3.43891e-06	3.62713e-05	5.62551e-06	8.13462e-06	7.66523e-06	1.53006e-05	1.65434e-05	4.43997e-06	1.99957e-05	1.52828e-05	1.04931e-05	3.09514e-05	6.42439e-06	1.69987e-05	1.98841e-06	2.61452e-05	1.14115e-05	2.20804e-05	1.88501e-05	9.4009e-06	3.05312e-05	1.9506e-05	1.72333e-05	6.54654e-05	1.45851e-05	4.57223e-05	6.95945e-06	3.18797e-05	1.25827e-05	3.80174e-06	9.25365e-06	7.64394e-06	1.83216e-05	1.62486e-05	2.18611e-05	1.69003e-05	6.71108e-06	2.05272e-05	1.42537e-05	6.73547e-05	8.42093e-06	2.68571e-05	4.71854e-06	2.16164e-05
K03804	2.33116e-06	2.19594e-07	0	4.01415e-06	5.52574e-07	6.1387e-07	2.75729e-06	1.24358e-06	2.45264e-06	1.69901e-05	7.93709e-06	1.24318e-07	2.35385e-07	1.16282e-06	1.15159e-06	3.22423e-06	3.77456e-06	1.01534e-06	1.00799e-07	6.32268e-07	2.96517e-07	2.65824e-06	1.61107e-06	2.59913e-06	2.29416e-07	1.45106e-06	1.73454e-06	0	0	2.603e-06	0	6.22255e-06	1.76664e-06	2.09054e-06	2.03179e-06	5.2683e-06	5.08845e-06	3.15328e-07	3.93486e-06	8.91766e-07	1.46172e-06	2.70081e-06	1.77631e-06	1.41539e-07	0	7.44571e-07	9.59048e-07	1.46718e-06	2.30003e-06
K14333	2.05814e-07	5.83145e-07	9.86048e-07	1.13691e-06	2.18897e-07	1.1805e-07	0	6.11811e-07	6.58939e-07	0	1.57257e-06	5.38309e-07	3.02303e-07	1.53872e-07	1.45203e-06	4.59331e-07	5.87228e-07	2.91402e-07	2.08906e-07	1.08478e-07	0	9.47631e-07	8.13379e-07	0	2.26987e-07	3.02892e-07	1.10846e-07	3.19101e-07	3.909e-07	1.77667e-06	2.47024e-07	1.74389e-06	3.82924e-07	3.65962e-07	3.55172e-07	8.4734e-07	5.98745e-07	1.1699e-07	7.31084e-07	0	1.91029e-07	2.6557e-07	4.34493e-07	4.33187e-07	2.88304e-07	5.96984e-07	6.32555e-08	0	1.10277e-07
K15555	1.65618e-05	5.51383e-07	6.47746e-06	3.07187e-06	1.04088e-05	1.5841e-05	8.35343e-06	2.03382e-05	2.20223e-05	2.26719e-06	1.68446e-05	1.87111e-06	3.2851e-06	8.49285e-06	1.23465e-05	3.74628e-06	1.75319e-05	4.4794e-05	1.12593e-05	3.82912e-06	3.57116e-06	2.37767e-06	3.85745e-06	5.47424e-06	2.24254e-06	3.93142e-06	1.04255e-05	1.40471e-06	4.41164e-06	5.91331e-06	1.98192e-05	3.14521e-05	1.2358e-05	2.105e-05	8.43862e-06	4.09092e-05	5.57193e-05	5.41896e-06	7.30592e-06	4.3228e-06	7.46982e-06	4.80887e-06	1.65469e-05	2.06027e-05	6.71138e-06	2.46481e-06	2.21847e-06	7.85156e-06	6.4985e-06
K15554	2.0485e-05	4.84171e-06	8.53798e-06	6.92676e-06	1.98236e-05	4.89856e-06	1.53177e-05	1.57843e-05	1.6356e-05	4.1574e-05	2.13232e-05	2.10019e-05	2.55329e-06	2.64068e-05	1.21853e-05	1.84852e-05	2.57984e-05	4.87212e-05	3.28846e-05	1.62729e-05	2.91873e-05	2.52599e-05	7.24343e-05	3.11482e-05	3.18786e-05	2.37717e-05	5.75522e-05	8.09217e-06	9.66674e-06	1.19867e-05	8.52975e-05	2.22853e-05	2.1751e-05	1.40239e-05	6.08933e-06	1.16957e-05	8.90443e-06	2.15891e-05	1.16978e-05	2.4497e-05	1.68699e-05	2.53051e-05	3.42549e-05	2.5891e-05	2.36124e-05	3.53875e-05	1.37155e-05	2.80362e-05	2.88428e-05
K15553	5.46347e-05	1.00752e-05	1.66933e-05	2.0596e-05	2.95818e-05	5.49806e-06	2.49552e-05	2.86545e-05	2.47658e-05	2.03149e-05	2.59021e-05	1.90064e-05	1.02553e-05	3.1621e-05	2.99195e-05	3.11458e-05	5.12678e-05	1.89956e-05	8.34978e-06	1.18448e-05	2.54113e-05	7.80536e-05	1.12435e-05	5.94245e-05	1.37818e-05	5.03046e-05	0.000123573	1.5395e-05	1.39937e-05	3.43642e-05	0.000116616	5.06699e-05	4.40855e-05	2.04159e-05	8.8861e-06	2.52572e-05	2.39634e-05	1.31962e-05	2.87995e-05	2.68658e-05	3.65085e-05	6.15071e-05	4.72602e-05	1.91645e-05	3.12586e-05	3.73159e-05	1.60185e-05	1.87467e-05	6.41876e-06
K15552	1.12142e-05	3.76968e-06	3.13002e-07	3.14451e-06	2.52885e-05	2.22446e-06	1.34065e-06	5.34477e-06	1.64016e-06	6.14392e-07	1.39567e-06	4.92528e-06	2.74635e-06	2.07777e-05	4.89814e-06	7.1191e-06	1.03527e-05	5.04298e-06	8.80795e-06	1.4804e-05	6.22256e-06	1.873e-06	9.00884e-06	2.95891e-06	4.23145e-06	5.80987e-06	8.05548e-06	2.42297e-06	5.30087e-07	7.1864e-06	1.70951e-05	4.29966e-06	2.30755e-06	3.62957e-06	3.9506e-07	2.69523e-06	2.37661e-06	5.40962e-06	2.04903e-05	1.57166e-05	1.86765e-05	5.31552e-06	1.39141e-05	7.43828e-06	8.1493e-06	1.47528e-05	2.21061e-06	2.26856e-06	1.6474e-05
K15551	5.01502e-07	7.43059e-07	1.71589e-06	3.0682e-06	3.41814e-06	2.57685e-08	3.06911e-07	2.43961e-06	7.90769e-07	3.37168e-06	1.16552e-06	1.41517e-06	0	1.17171e-05	2.35391e-06	1.04963e-06	1.0366e-05	8.54673e-07	8.2381e-07	2.82527e-07	1.88069e-06	2.20991e-06	5.74617e-07	5.72219e-06	9.16116e-07	4.10739e-06	2.30834e-07	5.16242e-07	4.74689e-07	6.41395e-06	6.00328e-07	6.067e-07	1.91447e-06	6.91795e-07	1.12549e-06	2.76345e-07	4.77467e-07	3.74141e-06	6.14911e-07	4.61519e-06	2.28911e-07	1.64446e-06	4.08849e-06	5.68291e-07	6.9027e-06	3.7469e-06	3.60721e-06	2.06181e-08	3.38151e-07
K15550	1.3589e-07	0	2.87764e-07	0	0	5.78141e-08	0	1.40832e-06	6.48363e-07	6.05676e-08	4.17762e-07	7.87583e-08	0	0	0	0	0	5.34353e-07	1.27717e-07	7.16234e-08	0	2.35783e-07	1.55395e-07	0	9.18268e-07	1.04719e-07	4.87911e-08	0	2.70936e-08	9.78598e-08	0	1.43224e-07	1.19753e-06	5.53455e-07	0	1.95129e-07	1.03031e-07	1.34107e-07	0	8.13838e-08	7.89676e-08	3.46833e-07	0	2.02658e-06	3.17068e-07	4.94131e-08	0	0	0
K01826	1.08157e-07	0	0	0	0	0	0	0	0	1.92828e-07	0	0	0	0	0	0	0	0	0	0	0	7.50655e-08	0	2.14294e-07	4.71181e-08	0	0	0	0	0	0	0	1.4387e-07	0	0	0	0	0	0	0	0	0	0	0	0	7.86577e-08	0	0	0
K18350	4.86124e-05	9.98692e-05	3.96947e-05	2.39903e-05	3.56209e-05	2.57049e-05	7.33632e-05	7.83812e-05	8.77754e-05	6.88373e-06	7.5318e-05	5.13492e-05	5.31786e-05	6.61936e-05	8.06472e-05	2.94529e-05	9.12411e-05	3.09559e-05	2.93926e-05	1.91885e-05	7.42206e-05	2.2654e-05	5.36299e-05	7.08197e-05	0.000152318	7.72662e-05	5.76763e-05	5.78858e-05	5.44642e-05	3.06918e-05	1.59779e-05	4.47582e-05	7.55587e-05	7.7766e-05	2.46876e-05	0.000102082	0.000116772	8.40486e-05	5.61744e-05	6.08995e-05	4.06884e-05	2.44698e-05	0.00011021	3.26957e-05	4.56145e-05	4.59033e-05	4.81485e-05	7.72573e-05	5.78291e-05
K01825	4.21007e-06	5.98531e-07	2.71041e-06	6.09393e-07	2.91273e-06	2.38939e-07	9.4515e-06	6.85523e-06	7.9507e-06	4.53168e-08	5.47293e-06	9.45287e-06	9.63608e-07	1.27675e-05	6.43945e-06	1.69639e-06	4.13376e-05	1.3861e-06	8.99459e-07	9.36592e-07	1.78807e-05	6.84985e-07	5.26573e-06	7.11673e-06	1.16237e-06	9.87996e-06	1.17119e-05	1.39257e-06	2.55191e-06	1.15199e-06	2.18499e-06	1.18121e-06	5.17508e-06	5.83975e-06	3.00444e-07	5.62312e-06	5.91368e-06	3.06002e-05	5.5667e-06	1.1563e-05	3.53063e-07	4.12037e-07	3.2989e-06	0	7.46467e-07	5.63165e-06	2.86468e-05	1.41761e-06	3.07993e-06
K01823	8.83757e-06	1.14031e-05	4.12944e-05	1.41872e-05	1.68244e-05	1.07052e-05	9.26458e-06	1.84895e-05	2.0269e-05	9.25009e-06	3.73974e-05	1.19541e-05	2.55463e-05	2.07173e-05	1.29982e-05	2.15413e-05	4.20264e-05	1.19371e-05	1.94277e-05	3.29795e-05	2.38352e-05	1.94358e-05	2.6157e-05	9.17513e-06	1.03417e-05	1.74247e-05	2.04296e-05	8.71505e-06	1.77778e-05	2.04007e-05	1.93743e-05	1.32116e-05	1.2165e-05	2.59922e-05	7.14362e-06	5.35549e-05	9.685e-05	3.05923e-05	2.60312e-05	1.57949e-05	1.24648e-05	1.35465e-05	0.000274519	1.54083e-05	1.03712e-05	1.7466e-05	2.70724e-05	1.56353e-05	1.2248e-05
K01821	3.41729e-06	3.86483e-06	5.61139e-08	3.90476e-06	5.20831e-06	1.29577e-06	4.43376e-06	3.19899e-06	5.1484e-06	1.14058e-07	4.39888e-06	6.56576e-06	4.02974e-07	6.38748e-06	1.47497e-05	2.99582e-06	1.33076e-05	8.05435e-07	1.59118e-06	1.25613e-06	1.95701e-06	2.87342e-06	8.86464e-06	2.65968e-06	2.67843e-06	4.51236e-06	4.59726e-06	2.3908e-06	2.1133e-07	4.17606e-06	1.97344e-06	1.35208e-06	8.45494e-06	5.97481e-06	4.03222e-06	4.67442e-06	4.09382e-06	1.6178e-05	3.72229e-06	4.93188e-06	8.41569e-07	2.66619e-06	7.85686e-06	5.92189e-07	1.51938e-06	2.68373e-06	1.38563e-06	7.30697e-06	3.84867e-06
K13923	1.97199e-07	6.22058e-07	4.17592e-08	6.67481e-08	1.02916e-06	4.19488e-08	0	0	5.39983e-07	2.43904e-06	4.33029e-08	0	1.95314e-07	2.45369e-07	0	1.2134e-06	0	0	1.03118e-07	0	1.38432e-07	1.0778e-06	1.23409e-07	3.17454e-07	6.32544e-08	9.43262e-07	1.7701e-07	1.25997e-07	0	3.55026e-08	4.47229e-07	1.1691e-06	1.63944e-08	4.31487e-08	2.96252e-07	1.28711e-08	0	0	1.67606e-07	3.29227e-07	1.56633e-07	5.83528e-07	0	1.38247e-07	1.32798e-07	1.79266e-08	3.16572e-07	2.54226e-07	9.94212e-07
K13479	5.44623e-05	0.000189277	3.65817e-05	0.000363586	5.1002e-05	0.000283658	4.59526e-05	8.78843e-05	9.80462e-05	1.03838e-05	3.65122e-05	0.000115662	0.000307379	7.63447e-05	0.000199373	0.000201628	3.91651e-05	0.00013131	0.000122904	2.98908e-05	9.61112e-05	2.39978e-05	0.000105139	0.000105799	0.000243194	7.06734e-05	6.15499e-05	0.000212611	3.25198e-05	0.000241616	2.60491e-05	0.000197108	6.46208e-05	9.41095e-05	6.82526e-05	4.21093e-05	4.78865e-05	8.62574e-05	8.82161e-05	8.40453e-05	0.000186123	0.000204211	5.03708e-05	0.00021914	0.000116848	5.38535e-05	0.000120254	1.66219e-05	0.000182053
K04078	0.000168772	9.56202e-05	9.21112e-05	0.000279914	0.000113937	8.93566e-05	8.88213e-05	0.000102137	0.000150939	0.000110798	0.0001658	0.000103071	0.000100116	0.000112749	0.000115873	9.28894e-05	0.000132877	9.3468e-05	0.000137133	8.06008e-05	0.00012195	8.86668e-05	0.000153349	0.00010434	0.000311926	0.000113306	0.000135184	8.32184e-05	6.59336e-05	0.000209551	7.45513e-05	0.000112719	0.000135251	0.000120591	0.000308816	0.000165174	0.000182448	0.000115767	0.000103501	0.000106874	0.00012012	0.000117413	0.000305417	0.000107067	0.000104543	0.00010518	9.77875e-05	5.92502e-05	0.000115556
K04079	0.000422731	0.000215111	0.00045554	0.000187462	0.000364553	0.000503951	0.000490429	0.000457223	0.000558755	0.000245916	0.000476469	0.000327061	0.000368806	0.000331098	0.000294533	0.000319276	0.000445572	0.000198763	0.000356094	0.000541905	0.000484817	0.000398419	0.000399227	0.000556236	0.000213253	0.000468396	0.000472214	0.000224362	0.00037977	0.000244448	0.000306572	0.000434217	0.000461422	0.000449919	0.000361628	0.000561017	0.000574838	0.00040246	0.000408345	0.00035127	0.000251102	0.00028996	0.000444175	0.000208706	0.000365857	0.000388247	0.000440854	0.000465793	0.000280667
K04076	6.61156e-06	1.98509e-05	7.2752e-06	5.97638e-06	1.73364e-05	1.41822e-05	1.66154e-05	1.76444e-05	1.60716e-05	5.67673e-06	1.03423e-05	1.87849e-05	2.70771e-06	8.60123e-06	7.713e-06	9.48499e-06	1.5586e-05	1.84084e-06	6.00389e-05	8.59516e-06	1.67845e-05	9.77967e-05	3.4156e-05	1.57485e-05	6.9957e-05	1.37987e-05	1.79579e-05	1.28223e-05	8.76564e-06	6.68713e-06	1.05433e-05	7.27385e-06	1.74252e-05	5.73675e-06	5.00926e-06	1.41284e-05	1.26987e-05	2.37747e-05	7.5176e-06	3.33894e-05	9.58841e-06	7.72131e-06	2.00262e-05	1.7186e-06	1.8168e-05	1.96539e-05	2.41335e-05	0.000195826	9.25259e-06
K04077	0.000662034	0.00031818	0.000842152	0.000269969	0.000745172	0.000320942	0.000656389	0.000627936	0.000735678	0.000808275	0.000580759	0.000376598	0.000234191	0.000480479	0.000439226	0.000342138	0.00072118	0.000524611	0.00045957	0.000482758	0.0004688	0.000751275	0.00044499	0.000557978	0.000393469	0.000534684	0.000559864	0.000270531	0.000746727	0.000390097	0.000632094	0.000441099	0.000677497	0.000549947	0.000720302	0.000645245	0.000647466	0.000470263	0.00055411	0.00048036	0.000392192	0.000402025	0.000534611	0.000401915	0.000458212	0.000559417	0.000396427	0.000536477	0.000377781
K04074	4.34429e-05	1.56012e-05	0.000122731	0.000101683	7.03967e-05	8.88217e-05	6.18777e-05	4.35304e-05	3.33525e-05	0.000153938	1.63461e-05	5.56292e-05	6.46518e-05	2.66225e-05	5.31469e-05	5.16142e-05	3.78001e-05	5.82805e-05	2.61947e-05	4.49987e-05	4.5979e-05	5.91975e-05	4.88994e-05	5.00223e-05	4.88059e-05	3.97953e-05	3.63408e-05	3.13558e-05	5.72701e-05	6.99857e-05	3.3145e-05	6.58825e-05	3.31187e-05	3.01148e-05	3.15877e-05	9.86332e-06	1.17055e-05	3.11707e-05	4.00295e-05	2.5523e-05	5.6697e-05	5.98063e-05	3.20597e-05	7.73602e-05	5.21579e-05	1.79948e-05	4.50812e-05	2.22394e-05	5.41679e-05
K04075	0.000350558	0.000462638	0.000416806	0.000469372	0.000313807	0.000387758	0.000295697	0.000268359	0.000425254	0.000297321	0.000338085	0.000431773	0.000561717	0.000346145	0.000432204	0.000505914	0.000258664	0.000344106	0.000402161	0.00020425	0.000297512	0.000443024	0.00035838	0.000279001	0.000546463	0.00025667	0.000363493	0.000429507	0.000274208	0.000411571	0.000349927	0.000371953	0.000285684	0.000309209	0.000556301	0.000314754	0.000307382	0.000384531	0.000442517	0.000323561	0.000471682	0.000474463	0.000318505	0.000484015	0.000428521	0.00026561	0.000336267	0.000254615	0.000424925
K04072	0.000191062	0.000213206	0.000305975	0.000181957	0.000225314	0.000297562	0.000190634	0.000238546	0.000215666	0.000175767	0.000325939	0.000213342	0.000139806	0.000335433	0.000226889	0.000287522	0.000381645	0.000368047	0.000273501	0.000184242	0.000309875	0.000151337	0.000297616	0.000315607	0.000236178	0.000222931	0.000224114	0.000210921	0.000255282	0.000177694	0.000322882	0.000314128	0.000212257	0.00024995	0.000272905	0.000313194	0.000313901	0.000296496	0.000219869	0.000336997	0.000250069	0.000305125	0.000269982	0.000295597	0.000290924	0.000202541	0.000284592	9.23579e-05	0.000283802
K04073	5.47637e-06	1.16522e-07	1.50158e-06	5.02711e-07	4.06687e-07	4.5551e-07	5.2312e-07	6.028e-07	4.16796e-07	6.20594e-08	0	2.67623e-07	5.02547e-07	7.73344e-07	2.02034e-07	4.23547e-07	4.74414e-07	4.19962e-06	4.03778e-07	3.5732e-06	2.89288e-07	1.30459e-06	6.31285e-07	6.11836e-07	5.08365e-07	1.32998e-06	2.43269e-06	7.38156e-07	4.74058e-07	7.86993e-07	1.00532e-06	1.59172e-06	4.36469e-06	9.70126e-08	2.6147e-08	3.63518e-08	3.61187e-08	5.16754e-08	1.166e-06	4.86403e-07	4.23096e-06	2.0316e-07	4.90722e-07	1.23155e-06	7.84356e-07	2.39349e-06	3.05183e-07	3.26368e-08	9.86274e-08
K04070	0.000279156	0.000351491	0.000424238	0.000548065	0.000248718	0.000222774	0.000400846	0.000395451	0.000193019	0.000267296	0.000385933	0.000287011	0.000334944	0.000254913	0.000351114	0.000301468	0.000301187	0.000328494	0.000253733	0.00136518	0.000249453	0.00017644	0.000282367	0.000342332	0.000227055	0.000279852	0.000237826	0.000298034	0.000555591	0.00041837	0.000196421	0.000267047	0.000324225	0.000223239	0.000134516	0.000345414	0.000317126	0.000293708	0.000293493	0.000257083	0.000347667	0.000246344	0.000306337	0.000310284	0.00022906	0.000587987	0.000209756	0.000182807	0.000262243
K05342	1.00973e-05	3.8539e-06	2.9564e-05	8.34887e-06	6.08423e-06	1.08787e-05	1.42214e-05	1.37617e-05	1.58531e-05	1.45953e-06	2.24305e-05	1.00739e-05	1.60665e-06	7.14685e-06	1.43017e-05	5.1457e-06	1.69993e-05	8.78738e-06	4.83988e-06	9.59714e-06	9.42235e-06	1.08746e-05	6.93664e-06	1.60986e-05	3.86713e-06	9.51955e-06	1.61454e-05	8.05766e-06	4.4595e-05	7.48818e-06	6.54579e-06	2.2954e-05	2.40299e-05	9.17091e-06	5.15663e-06	1.49914e-05	1.13044e-05	1.29854e-05	1.05595e-05	7.50587e-06	3.33697e-06	1.52421e-05	1.15496e-05	7.41946e-06	3.42408e-06	1.22639e-05	4.50803e-06	2.41003e-06	1.48929e-05
K00507	6.92896e-07	1.25375e-07	1.67192e-08	0	5.17456e-07	0	3.42918e-08	0	0	2.28736e-07	0	2.23057e-07	0	1.01269e-06	1.66012e-08	7.3283e-07	0	5.79646e-08	1.39e-07	8.32271e-08	0	6.4986e-08	3.75407e-05	0	4.89495e-08	6.29803e-07	3.24235e-06	1.74209e-07	6.29661e-08	0	1.19372e-07	1.24821e-07	2.62555e-08	0	0	0	0	1.43507e-07	0	1.92906e-06	6.03248e-08	1.55009e-07	0	3.16288e-08	3.08297e-07	1.43547e-08	4.59457e-07	1.06297e-07	8.38884e-07
K02929	0	0	2.12922e-07	0	4.06784e-08	0	0	0	0	4.48152e-07	0	6.32118e-07	0	4.37588e-07	3.52365e-08	0	0	0	0	8.8326e-08	6.14002e-07	0	2.23219e-07	1.66014e-07	0	0	0	3.2118e-07	1.00236e-07	7.45902e-08	0	4.41559e-08	2.78641e-08	0	0	0	0	6.58815e-07	0	3.85977e-07	0	0	0	0	5.68392e-07	3.04682e-08	1.38565e-07	7.85606e-08	3.26081e-08
K00998	2.36159e-06	3.11742e-07	1.40285e-07	3.07189e-07	6.43227e-07	1.40922e-07	6.3506e-06	8.52717e-06	8.06225e-07	2.6136e-06	1.16377e-06	5.22943e-06	8.57729e-07	9.0624e-06	3.76095e-06	1.02793e-06	1.01605e-05	2.4318e-06	1.13409e-06	3.49164e-07	6.42662e-06	1.72416e-06	2.99803e-06	4.92207e-07	3.30417e-08	1.66262e-06	1.12482e-06	5.13553e-07	3.96244e-07	2.69071e-06	0	2.14523e-07	4.16513e-06	4.70078e-06	2.48806e-06	7.78297e-07	1.6324e-06	3.69026e-06	1.05707e-05	1.02668e-05	6.88132e-07	1.25991e-06	1.39454e-05	8.11348e-07	9.13441e-07	0	1.92215e-06	3.1056e-07	4.7372e-06
K04691	4.03736e-07	9.16662e-07	1.38127e-07	7.47439e-08	3.12464e-06	0	7.96024e-08	5.98441e-07	1.12374e-06	2.03337e-06	0	8.64178e-07	8.27972e-08	1.04538e-06	3.48236e-07	4.36164e-07	2.52331e-06	1.8364e-07	5.01274e-07	0	3.08201e-06	1.9804e-07	2.86697e-07	4.63597e-05	3.82123e-07	1.95214e-07	4.65663e-07	1.00448e-06	4.06404e-07	1.54874e-07	2.88077e-06	3.55779e-07	1.13808e-06	2.16254e-06	1.27738e-06	6.06672e-07	1.23637e-07	1.31708e-06	2.80671e-07	6.77082e-07	1.40461e-06	2.07362e-06	5.37945e-06	6.10603e-07	1.18905e-06	1.42311e-06	1.49376e-06	0	0
K00995	0.000212731	0.000242579	0.000333379	0.000180919	0.000173103	0.000204917	0.000237903	0.000443012	0.000219891	0.000168097	0.00031002	0.000278392	0.00020597	0.000213619	0.000203509	0.000193082	0.000205028	0.000157067	0.000285172	0.000401473	0.000257661	0.000346775	0.000173405	0.000181874	0.000264916	0.000233836	0.000223656	0.000189286	0.000406796	0.000186657	0.000125077	0.000197768	0.000278955	0.000293601	0.000185251	0.000315762	0.000319935	0.000227822	0.000224056	0.000214824	0.000164064	0.000171152	0.000272971	0.000136861	0.000177237	0.000283011	0.000296821	0.000398079	0.00019153
K00997	8.21992e-05	3.40234e-05	0.000158453	2.90725e-05	5.84862e-05	0.000176137	3.55367e-05	0.000140918	5.21893e-05	1.93743e-05	4.75442e-05	4.94694e-05	0.000102503	6.80365e-05	6.14877e-05	4.72673e-05	8.115e-05	0.000142337	3.29835e-05	2.70538e-05	6.67513e-05	5.37455e-05	7.12452e-05	7.69387e-05	3.08248e-05	0.000119556	5.56316e-05	4.23765e-05	0.000195881	5.31539e-05	3.36255e-05	0.000135332	5.25993e-05	0.000103456	3.6729e-05	5.65245e-05	4.28693e-05	6.53236e-05	7.0953e-05	6.74213e-05	3.88557e-05	3.38535e-05	7.84785e-05	5.94098e-05	4.66079e-05	0.00031495	4.80412e-05	4.44091e-05	6.9684e-05
K11934	0	0	0	0	6.66125e-08	1.16751e-07	3.27769e-07	0	0	0	8.73765e-07	4.03732e-07	2.65002e-06	9.24581e-06	1.15402e-07	3.1839e-08	0	0	4.83755e-06	0	3.21067e-08	0	3.16946e-06	2.03891e-07	7.17293e-07	2.80263e-08	0	0	0	0	3.45754e-08	2.89228e-07	4.10657e-07	0	0	7.70181e-07	8.84265e-07	4.07383e-07	3.73182e-06	4.57435e-06	1.38122e-07	2.69385e-08	0	0	7.21577e-07	0	0	0	1.87903e-06
K00991	0.000479865	0.000210379	0.000424792	0.000260335	0.000544992	0.000286424	0.000284428	0.000308526	0.00033788	0.000394428	0.000408013	0.000228637	0.000229433	0.000315668	0.000395765	0.000369163	0.000328337	0.000271085	0.000174777	0.00142505	0.000300806	0.000314102	0.000273773	0.000398064	0.000326473	0.000280598	0.000738951	0.000269407	0.000421627	0.000316577	0.000448182	0.000368329	0.000305808	0.000339122	0.000182531	0.000400389	0.000368312	0.000226577	0.000378388	0.00028082	0.000456476	0.0003659	0.00031607	0.000248033	0.00027143	0.000733992	0.000299542	0.000228056	0.000279564
K00990	3.34132e-05	0.000123176	4.94282e-06	0.000210708	1.11874e-05	0.000354572	1.38642e-05	1.13122e-05	9.65454e-06	1.39745e-05	7.88055e-06	0.000259437	0.00013167	9.54111e-05	0.000132648	0.000130493	2.17722e-05	0.000554136	6.86553e-05	5.57466e-06	0.000138399	6.48207e-06	7.44151e-05	8.30977e-06	0.000262469	7.94377e-06	2.18674e-05	0.000149007	1.64565e-06	0.000123022	6.77384e-06	0.000236833	1.77356e-05	1.06883e-05	3.05459e-06	8.74797e-06	8.8648e-06	0.000178716	2.62788e-05	0.000141681	0.000352259	0.00014963	2.52325e-05	0.000983982	7.36738e-05	5.97898e-06	0.000238982	6.79958e-06	0.000139267
K00992	1.5924e-06	5.85496e-08	4.44089e-07	4.02723e-07	1.20067e-06	2.28615e-07	3.38623e-07	1.15837e-06	8.15213e-07	1.15344e-06	1.4362e-06	0	9.50059e-08	3.51537e-06	7.38663e-07	7.10279e-07	1.04978e-06	5.53982e-07	1.80509e-06	7.52787e-06	1.11954e-06	8.03287e-07	3.01407e-06	3.32301e-07	1.39479e-06	1.21405e-06	2.08768e-06	1.17201e-07	1.46376e-07	2.91668e-07	8.27716e-07	7.29749e-07	1.52704e-06	1.18508e-06	6.48647e-07	4.86986e-07	5.11611e-07	9.49332e-08	1.52487e-06	2.93576e-06	3.4505e-06	7.67501e-07	2.08819e-06	3.20886e-07	6.10321e-06	2.4222e-06	1.98017e-07	1.61481e-07	3.01981e-08
K18231	2.52618e-05	9.89455e-06	1.33473e-05	1.1321e-05	1.21323e-05	5.76422e-06	2.63595e-05	2.06406e-05	4.949e-05	3.41424e-07	2.92182e-05	2.76023e-05	2.88954e-06	1.41578e-05	6.36614e-06	7.95175e-06	2.59806e-05	5.84e-06	1.23117e-05	3.15688e-06	6.04922e-06	2.94399e-06	7.90366e-06	2.58426e-05	9.96936e-06	2.59793e-05	6.32903e-05	8.09053e-06	1.34233e-05	1.28924e-05	8.02626e-06	7.07018e-06	1.38326e-05	8.5767e-06	1.93485e-05	6.44472e-05	7.81767e-05	2.29577e-05	1.20703e-05	1.18616e-05	8.81069e-06	4.3471e-06	1.55583e-05	6.90732e-06	1.68874e-05	7.97311e-06	4.4408e-06	8.93987e-07	4.91495e-06
K05582	6.47477e-07	9.83251e-08	2.18095e-07	1.97086e-07	2.78104e-06	1.41808e-07	2.8685e-07	6.40683e-07	1.76922e-05	2.37699e-07	9.26597e-07	2.71793e-07	6.5004e-08	1.49266e-06	3.60925e-08	3.14743e-07	1.36216e-05	1.29501e-07	3.88556e-07	0	5.804e-07	2.67395e-07	3.49907e-07	8.2176e-07	6.00428e-07	2.35139e-06	1.32325e-07	0	6.50246e-07	1.08297e-06	7.82385e-07	1.05391e-07	5.48038e-07	1.91808e-07	1.35727e-06	1.47875e-06	1.3024e-06	4.62799e-07	2.23568e-07	1.45433e-06	2.91114e-07	8.85489e-07	6.55872e-06	3.4345e-07	1.00044e-06	0	3.42728e-07	6.25026e-08	2.02645e-07
K18234	3.24946e-05	9.57901e-05	1.40287e-05	1.64352e-05	3.18854e-05	5.07793e-05	2.52704e-05	9.16932e-05	3.22681e-05	4.11165e-05	3.96806e-05	4.10272e-05	0.000107066	4.86075e-05	1.6801e-05	5.60236e-05	7.92063e-05	1.49304e-05	4.6721e-05	5.25003e-06	2.61343e-05	4.37251e-05	3.70525e-05	3.27853e-05	2.66056e-05	1.99842e-05	2.82989e-05	5.45254e-05	2.89086e-05	2.08919e-05	4.21233e-05	3.0476e-05	2.63339e-05	1.46856e-05	3.17503e-05	6.52992e-05	8.91543e-05	6.19445e-05	6.29178e-05	4.2355e-05	2.11816e-05	6.73328e-05	0.000220703	1.13594e-05	6.49574e-05	2.62036e-05	4.05425e-05	6.77722e-05	1.47081e-05
K05587	1.54736e-07	3.45314e-07	0	4.75981e-08	0	1.55573e-07	6.72069e-08	8.82548e-08	1.25544e-07	0	6.79571e-08	6.89625e-08	0	8.49837e-07	3.90431e-07	2.43125e-07	6.31993e-07	0	3.56108e-07	0	4.1468e-07	0	2.1392e-07	0	9.1892e-08	2.52851e-07	0	1.09013e-07	0	4.1773e-07	7.79839e-08	2.74245e-07	1.54371e-07	6.7715e-08	0	4.03982e-08	0	3.44566e-07	2.63032e-07	1.23561e-07	0	6.07591e-08	2.80475e-06	0	1.89752e-07	3.93862e-07	1.04429e-07	0	2.70652e-07
K05589	5.50139e-07	5.07078e-07	1.87207e-05	1.0286e-05	2.20693e-05	8.35445e-07	1.86363e-06	4.46834e-06	1.87158e-06	4.56025e-06	6.50036e-06	4.23827e-06	6.10971e-07	5.75218e-06	4.08349e-06	3.79352e-07	7.38598e-07	3.0372e-06	6.47264e-07	1.22137e-05	2.00925e-05	2.12606e-06	1.02266e-06	1.7664e-06	6.94228e-07	2.801e-06	1.09949e-06	1.35959e-06	3.5589e-05	5.59737e-06	1.07222e-05	1.29474e-06	1.15217e-06	1.05079e-07	6.46168e-07	5.66672e-06	2.78915e-06	1.05048e-05	4.48847e-06	3.59951e-06	2.95436e-06	9.6811e-07	4.50109e-07	4.31956e-06	3.84526e-06	1.44111e-05	1.16339e-05	3.76897e-07	1.27421e-06
K03622	1.20448e-07	0	0	0	0	0	5.23144e-08	2.74793e-07	4.88621e-08	1.61055e-07	0	0	0	0	0	0	0	0	0	6.34843e-08	0	0	4.40758e-07	0	0	0	1.72987e-07	0	4.80296e-08	0	0	0	1.60218e-07	2.1084e-07	0	3.14463e-08	0	0	1.02373e-07	0	0	0	0	0	0	3.50384e-07	0	0	0
K03623	7.57102e-08	1.58327e-08	0	0	0	0	6.57667e-08	0	0	3.37448e-07	0	0	0	0	6.36774e-08	3.51366e-07	0	1.48224e-07	0	0	2.08134e-07	1.08327e-06	2.59616e-07	0	0	3.94335e-07	0	7.3332e-08	0	0	0	8.77756e-07	1.1078e-06	0	0	1.97663e-07	2.29612e-07	0	0	0	1.29533e-07	1.78371e-07	3.22146e-07	0	1.10791e-06	0	6.83363e-08	6.65188e-07	1.20611e-07
K02931	0.000183992	0.000301883	0.000234851	0.000216056	0.000173085	0.000332002	0.000180385	0.000242687	0.000307834	0.000194953	0.000256494	0.000262572	0.00029638	0.000239956	0.000229608	0.000222641	0.000264964	0.000270383	0.000195568	0.000293403	0.000302173	0.000138976	0.000250032	0.000263276	0.000333612	0.000240931	0.000190626	0.000359887	0.000173601	0.000219514	0.000236698	0.000292444	0.000229151	0.000222048	0.000506478	0.00029765	0.000283138	0.000308011	0.000227042	0.000264685	0.000140794	0.000225426	0.000197926	0.000231911	0.000227973	0.0002006	0.000266186	0.000155208	0.00028211
K02930	0	5.45024e-08	0	0	4.74269e-08	0	0	1.11437e-07	2.77411e-07	0	2.14519e-07	0	0	0	0	5.89388e-07	0	0	0	0	9.14376e-08	0	0	0	2.12791e-07	1.51652e-06	0	0	0	1.40702e-07	1.47702e-07	1.02963e-07	0	0	2.93522e-07	1.27524e-07	2.59239e-07	0	1.66062e-07	0	0	2.68516e-07	7.62065e-07	7.82703e-08	0	0	0	0	0
K02933	0.000228381	0.000125694	0.000304543	0.000112324	0.000200712	0.000246038	0.00022161	0.000222755	0.000220517	0.000341016	0.000236561	0.00016071	0.000236198	0.000210972	0.00012557	0.000147132	0.000248446	0.000196057	0.000136296	0.000346972	0.000136376	0.000270463	0.000164247	0.000229042	0.000174195	0.00023629	0.000209098	0.000142993	0.000267955	0.000118861	0.000239586	0.000236528	0.000224122	0.000225172	0.000137232	0.000240104	0.000251269	0.000198928	0.000211966	0.000207892	0.000134397	0.000160793	0.000182376	0.000127344	0.000166498	0.000246509	0.000129695	0.000295398	0.000177488
K02935	0.000156555	0.000176529	8.59587e-05	8.18571e-05	0.000194427	0.000355944	0.00013908	0.000144824	0.00018197	0.000221704	0.000212385	0.0001268	0.000197059	0.000162503	0.000109272	0.000176961	0.000199123	0.000122873	0.000151088	5.45699e-05	0.000132221	0.000114018	0.000129144	0.000213255	0.000230295	0.000160917	0.000209535	0.000174333	0.00011443	0.000119999	0.000244642	0.000226887	0.000127923	0.000191419	0.000120588	0.000230006	0.000233992	0.000113932	0.000166941	0.000170943	0.0001313	0.000152847	0.000243894	0.00011761	0.000153646	0.000128208	0.000109623	0.000211073	0.00019838
K03152	0.000239083	0.000216063	0.000176975	0.000364028	0.00023887	0.000317559	0.00020336	0.000217119	0.000158128	0.000227166	0.000172195	0.000281116	0.000286137	0.000158153	0.000196025	0.000262674	0.000214327	0.00020726	0.00028185	0.00037282	0.000202211	0.000179109	0.000269364	0.0002074	0.000234041	0.000268347	0.000267611	0.000261733	0.000132806	0.000338169	0.000250948	0.000275813	0.000173528	0.000215106	0.000121752	0.000187932	0.000210866	0.000228278	0.000233564	0.000174081	0.000281508	0.000279476	0.000185831	0.000225012	0.000326229	0.000171962	0.000272365	0.000179029	0.000304199
K02936	7.36809e-07	5.79756e-07	2.83505e-06	1.11059e-07	2.50851e-07	4.42107e-08	1.40108e-07	7.7176e-07	8.26428e-07	1.57476e-06	2.37705e-07	0	5.14615e-08	4.04271e-07	1.96651e-07	5.54607e-07	2.15566e-07	8.83035e-08	1.10188e-07	2.41563e-06	3.40426e-07	6.26078e-08	2.13897e-07	3.27782e-07	0	1.48581e-07	6.4778e-08	1.61115e-07	1.06732e-06	5.11896e-08	4.50618e-07	5.4762e-08	4.11816e-07	1.05764e-06	1.60315e-06	1.8841e-07	4.78765e-07	0	2.35838e-07	3.4719e-07	3.76587e-07	1.42814e-07	0	2.16825e-07	3.08885e-07	1.41386e-06	2.08526e-07	0	1.34269e-07
K02939	0.000266126	0.000139956	0.000136222	9.9537e-05	0.000188815	6.34774e-05	0.000290145	0.000177902	0.000150129	7.45904e-05	0.000187936	0.000166245	0.000183534	0.000234566	0.000165212	0.000155992	0.000182737	0.000168078	0.000181718	0.000529806	0.000209392	0.000363977	0.000167504	0.000182992	0.000142869	0.000168019	0.000230579	0.000111691	0.00011071	0.000134622	0.000167454	0.000127397	0.000223268	0.000183733	0.000113104	0.000192417	0.00018231	0.00015694	0.000233716	0.000221675	0.000166266	0.00010542	0.000184058	0.000142467	0.000140337	0.000310197	0.000178178	0.00029179	0.000139389
K15888	1.12731e-06	0	1.16449e-08	3.72265e-08	1.33484e-07	2.33956e-08	0	4.23417e-07	0	0	4.98713e-06	0	0	1.27777e-07	0	1.14843e-06	0	0	0	1.88394e-07	1.02941e-06	0	5.65953e-07	1.6343e-07	1.43738e-07	1.51637e-06	4.73862e-07	2.84197e-08	0	2.97006e-07	1.38571e-08	3.04281e-07	0	5.11376e-06	0	5.03924e-06	5.20126e-06	0	2.10323e-07	9.88006e-08	0	4.64243e-07	0	0	0	1.9796e-06	1.10349e-07	0	0
K03153	0	1.79197e-07	0	0	0	0	0	1.83196e-07	0	0	0	0	0	0	0	0	0	0	0	0	1.50318e-07	4.45843e-07	0	1.59097e-07	0	0	0	3.31994e-07	0	0	0	0	3.20437e-07	0	0	0	0	0	0	1.28241e-07	0	1.26121e-07	0	0	0	1.16795e-07	0	0	0
K14205	1.38811e-05	2.25853e-05	1.30489e-06	6.56781e-06	3.17673e-06	9.45903e-06	8.59543e-06	1.10484e-05	3.53049e-05	6.2356e-06	3.18747e-05	2.20878e-05	5.38827e-06	1.02665e-05	1.06407e-05	5.08925e-06	1.6993e-05	1.23715e-05	2.4337e-05	1.36706e-05	1.85991e-05	6.33298e-06	9.71313e-06	1.86878e-05	6.26852e-06	1.59254e-05	8.07567e-06	2.53131e-05	3.71319e-06	6.28652e-06	4.96355e-06	1.7789e-05	1.5845e-05	1.1483e-05	1.9917e-05	5.04567e-05	5.96969e-05	2.05328e-05	2.77556e-05	1.91789e-05	2.23367e-05	2.95085e-06	2.51901e-05	5.60154e-06	1.38042e-05	1.4205e-05	3.549e-05	1.11366e-05	8.46478e-06
K02363	4.14628e-06	7.62239e-07	1.37522e-07	2.34625e-06	3.40183e-06	4.43133e-07	4.46048e-06	4.62296e-06	9.17054e-07	1.73047e-06	8.5789e-06	1.62047e-06	1.8643e-06	1.16324e-06	4.19556e-06	3.87388e-06	1.94514e-06	3.73686e-06	6.71277e-07	0	1.18336e-06	6.89898e-07	4.72405e-06	4.14006e-07	4.88024e-07	9.73074e-06	6.52674e-06	7.86043e-07	1.48674e-07	1.17001e-06	3.95376e-06	8.62628e-07	4.98174e-06	3.66447e-06	4.04262e-07	1.09792e-05	2.14817e-05	2.51298e-06	9.78353e-07	1.02827e-06	7.40522e-07	2.08757e-06	1.08197e-05	7.57129e-06	2.80328e-06	2.04575e-07	1.46563e-06	1.99112e-06	5.50477e-06
K00205	0	1.05285e-07	0	0	0	2.67626e-08	5.4643e-08	0	0	0	0	1.61144e-07	0	1.27942e-06	0	0	0	0	4.86542e-08	0	1.24549e-06	0	3.51385e-07	6.23169e-08	2.7404e-08	4.12387e-07	0	9.75294e-08	0	4.53001e-08	0	3.31497e-08	4.18375e-08	0	0	0	0	6.81176e-08	0	3.07779e-06	0	4.94006e-08	2.6032e-07	0	1.67866e-07	0	3.02011e-06	0	0
K00201	0	1.21807e-06	0	6.35696e-08	0	0	0	7.23045e-07	0	0	0	0	3.48776e-08	2.97541e-08	8.88522e-08	2.28796e-07	4.70638e-08	0	0	0	0	4.30143e-06	6.44297e-08	0	0	1.15085e-07	0	2.11108e-06	0	1.26795e-07	0	0	0	7.39691e-07	0	0	0	0	3.89086e-07	1.96835e-07	2.83587e-07	2.21236e-07	0	0	0	0	0	1.98098e-07	6.9842e-07
K00200	2.18783e-06	0	0	0	0	0	0	0	0	0	0	3.37651e-07	0	0	3.2002e-07	0	0	7.58221e-07	0	0	0	0	5.22128e-07	8.07724e-08	0	9.99246e-08	3.90329e-08	0	0	0	0	0	0	0	0	0	0	0	0	0	8.31709e-07	0	0	1.6658e-06	3.30598e-06	0	0	0	2.56684e-08
K00203	0	0	0	0	0	0	0	0	1.16455e-06	0	0	3.60975e-08	0	0	2.32157e-08	0	3.68911e-08	0	0	0	0	0	5.05035e-08	0	0	2.25524e-08	0	5.70615e-08	0	1.98778e-08	0	2.90923e-08	3.67167e-08	2.41588e-08	8.29352e-08	0	0	2.04885e-07	2.34605e-08	0	0	0	3.91497e-08	0	0	0	0	0	5.2139e-08
K00202	0	3.25846e-06	0	9.76247e-08	2.10033e-07	9.27403e-08	9.4677e-08	0	0	1.45736e-07	2.32936e-06	1.27299e-06	4.85776e-07	2.01052e-06	5.27613e-06	7.02732e-07	1.83241e-05	0	6.8811e-07	0	8.60884e-07	1.89111e-08	2.07938e-06	0	6.59653e-07	3.00454e-06	0	3.9171e-07	0	1.17133e-07	3.81985e-07	8.61551e-08	1.26857e-07	9.53929e-08	4.09346e-08	1.28731e-06	1.27707e-06	1.92676e-06	4.86338e-07	1.42605e-06	1.9749e-07	5.52429e-07	9.39621e-06	0	7.4305e-07	3.96321e-08	5.86503e-07	5.10947e-08	2.30034e-07
K00209	1.46403e-05	4.88997e-06	1.69443e-05	8.80071e-07	9.33722e-06	2.1546e-06	3.56203e-06	1.08712e-05	7.41246e-06	1.31544e-06	7.91888e-06	8.25248e-06	1.93223e-06	7.94794e-06	1.10068e-05	8.5479e-06	9.23383e-06	3.47028e-06	1.12601e-06	5.19753e-06	1.20561e-05	5.54507e-06	2.01755e-06	4.74306e-06	8.63951e-06	3.02887e-06	9.85849e-06	1.04868e-05	2.93481e-05	1.43548e-06	6.06694e-06	1.36083e-05	8.28622e-06	1.93171e-06	5.70565e-06	6.61671e-06	4.12589e-06	2.78525e-05	1.19512e-05	8.24633e-06	4.83137e-06	9.98489e-06	8.93477e-06	4.51674e-06	6.05064e-06	1.76054e-05	9.18731e-06	2.56783e-06	2.70269e-06
K00208	4.17828e-05	8.75434e-05	3.33183e-05	2.27691e-05	7.85505e-05	9.88094e-06	4.64871e-05	4.69596e-05	0.000105649	0.000175564	9.58437e-05	0.000128065	6.17824e-05	5.39984e-05	2.40289e-05	3.68286e-05	3.74041e-05	1.73408e-05	0.000118548	4.70824e-05	4.72504e-05	3.68478e-05	5.18222e-05	2.38983e-05	5.1297e-05	5.75863e-05	3.06675e-05	5.76999e-05	5.18969e-05	1.8754e-05	0.000101032	4.52545e-05	4.37287e-05	8.57855e-05	0.000210283	9.19412e-05	6.8013e-05	4.9399e-05	3.93009e-05	6.22262e-05	5.49161e-05	2.43234e-05	4.25149e-05	1.88053e-05	4.65724e-05	7.15595e-05	3.312e-05	6.52681e-05	5.76962e-05
K01000	0.000437723	0.000259588	0.000325331	0.00017151	0.00030417	0.000328679	0.000404742	0.000350914	0.000361052	0.000454804	0.000383824	0.000250119	0.00022131	0.000333592	0.000260355	0.000252978	0.000471581	0.000340958	0.000292616	0.000296247	0.00038893	0.000482804	0.000384323	0.000387676	0.000320071	0.000358455	0.000348683	0.000234836	0.000349888	0.00029249	0.000312436	0.000339189	0.00041519	0.000412562	0.000206189	0.000337349	0.000318046	0.000321632	0.000422723	0.000328485	0.000210528	0.000268312	0.000397859	0.000244458	0.00031377	0.00032514	0.000325662	0.000357591	0.000304152
K14591	2.57139e-05	0.000131769	6.22459e-05	0.000226892	6.00884e-05	0.000176385	4.39317e-05	0.00018474	1.64721e-05	7.27174e-05	3.51792e-05	5.02895e-05	0.000137138	3.93716e-05	9.51136e-05	0.000119772	2.31307e-05	9.4122e-05	7.18143e-05	3.11158e-05	2.7155e-05	3.59539e-05	5.48997e-05	2.1049e-05	0.000136872	2.17954e-05	2.09025e-05	0.000120342	3.2472e-05	0.000125507	1.86326e-05	0.000108048	2.12589e-05	4.7084e-05	2.42451e-05	3.0378e-05	1.72456e-05	4.57098e-05	3.53512e-05	3.30867e-05	0.000108972	0.000112892	1.40498e-05	0.000154678	6.58416e-05	8.45506e-06	4.79065e-05	1.08406e-05	9.48972e-05
K01002	2.58754e-05	7.4662e-05	1.61997e-05	8.19867e-06	3.93651e-05	1.06077e-05	1.80436e-05	2.76513e-05	1.57441e-05	3.02101e-05	2.18414e-05	5.08369e-05	3.22923e-05	2.40399e-05	1.51081e-05	3.73233e-05	2.63278e-05	1.27737e-05	3.16285e-05	6.7692e-06	2.78784e-05	1.7264e-05	2.51494e-05	4.13359e-05	2.66273e-05	2.08204e-05	4.91356e-05	4.66515e-05	8.19289e-06	1.72333e-05	4.71837e-05	1.6747e-05	3.37679e-05	4.47477e-05	7.82551e-06	1.85759e-05	1.84526e-05	3.85955e-05	2.24419e-05	2.76334e-05	6.17779e-05	3.11109e-05	3.75746e-05	1.05075e-05	2.19792e-05	1.63877e-05	3.19855e-05	9.23697e-06	1.68065e-05
K01006	0.000661215	0.00072881	0.000748532	0.00109612	0.000635647	0.000926179	0.000733782	0.000695472	0.000557259	0.000585767	0.000585203	0.000644061	0.000649202	0.000679995	0.000731748	0.000724637	0.000589367	0.000620324	0.000726011	0.000411159	0.000605615	0.00046537	0.000733712	0.00057134	0.000730543	0.000657513	0.000558826	0.000700447	0.000652918	0.00103575	0.000514726	0.000716822	0.000755958	0.00071655	0.000713046	0.000599071	0.000582247	0.000609944	0.000625391	0.000672638	0.000614132	0.000675823	0.000592069	0.000644791	0.00058781	0.000519142	0.000599793	0.000461919	0.000779641
K01007	2.44859e-05	1.97259e-05	4.03918e-06	8.5014e-06	3.43645e-05	1.13447e-05	3.70491e-05	1.67177e-05	2.10095e-05	1.61111e-05	3.61048e-05	3.08281e-05	1.69629e-05	3.96216e-05	3.42171e-05	2.62479e-05	2.52887e-05	4.96172e-06	2.27432e-05	2.30841e-05	2.89463e-05	8.70688e-06	2.17008e-05	1.40461e-05	1.13166e-05	1.54621e-05	1.37626e-05	2.34867e-05	5.74271e-06	1.78889e-05	2.37851e-05	1.43201e-05	2.91601e-05	2.83604e-05	1.56893e-05	3.53503e-05	2.55715e-05	3.55666e-05	3.8391e-05	3.80519e-05	1.5449e-05	1.55858e-05	1.90116e-05	4.95157e-06	2.98069e-05	2.20015e-05	2.57979e-05	6.01464e-06	2.55462e-05
K01008	0.00024897	0.000545048	0.000178848	0.000204169	0.000311817	0.000183958	0.000145086	0.000193272	0.000307977	0.000338813	0.000257954	0.00028559	0.000282141	0.000233682	0.000175437	0.000252146	0.000186875	0.000208371	0.000593718	0.000240233	0.000342282	0.000422545	0.000303004	0.000240388	0.000290612	0.000196734	0.000315281	0.000451443	0.000201182	0.000204837	0.000551783	0.000238621	0.000161637	0.000196913	0.000417693	0.000264906	0.000240023	0.000218851	0.000245181	0.000235162	0.00100807	0.000372154	0.000184266	0.000209237	0.000397647	0.000285008	0.000327015	0.000303556	0.000272203
K12500	0	5.3036e-08	4.02611e-08	0	0	0	4.12885e-08	0	2.50665e-07	0	1.25248e-07	8.70226e-07	0	2.40968e-07	0	9.04413e-07	0	4.65276e-08	0	0	6.00598e-06	9.89652e-08	3.26121e-07	0	3.72719e-07	0	0	4.91291e-08	7.58135e-08	8.55725e-08	0	1.47784e-06	0	2.08004e-08	0	0	0	0	2.01992e-07	2.65684e-07	3.82779e-08	1.08249e-06	0	0	2.1736e-08	0	1.25138e-05	1.78258e-07	1.34673e-07
K00581	6.60401e-08	3.68443e-08	0	0	0	0	0	2.25998e-07	1.07162e-07	0	0	0	0	5.58005e-08	8.05391e-07	0	2.64789e-07	0	2.80103e-07	0	1.23626e-07	0	6.04154e-08	0	1.4385e-07	1.07914e-07	4.74231e-08	0	0	0	3.32829e-08	1.04406e-07	0	5.78004e-08	1.48818e-07	0	5.00711e-08	0	0	3.69143e-07	2.12734e-07	0	4.68332e-08	0	6.04002e-08	0	2.65043e-08	0	0
K14055	8.25571e-07	1.87828e-07	1.17367e-07	3.29117e-07	2.30273e-07	1.18671e-07	2.02287e-06	3.97775e-06	5.63491e-07	1.04494e-06	3.55193e-06	4.33448e-07	1.95314e-07	4.01245e-06	1.57646e-06	1.02805e-06	2.28613e-07	2.69498e-07	1.93507e-07	0	2.23583e-07	1.78151e-07	8.64479e-07	1.90124e-06	3.6534e-07	7.82207e-07	4.82224e-07	4.82695e-07	1.6684e-07	7.89277e-07	7.45381e-08	1.21574e-06	2.65966e-06	5.31009e-06	2.06799e-07	1.83439e-06	2.18726e-06	6.83337e-07	1.18633e-06	2.10279e-06	7.7923e-07	5.24299e-07	4.71521e-07	9.19188e-07	4.55014e-07	4.92652e-07	2.11188e-07	4.62228e-08	7.80053e-07
K03628	0.000303078	0.000465881	0.000233174	0.000720556	0.000291019	0.000601952	0.00031536	0.000506555	0.000274479	0.000132589	0.000286044	0.000442307	0.000642211	0.000402449	0.000443454	0.000514053	0.000231656	0.00053321	0.000444021	0.000217703	0.000309574	0.000341391	0.000385087	0.000575473	0.000492499	0.000609555	0.000322384	0.00054791	0.0003395	0.000581423	0.000312636	0.000503124	0.000327457	0.000350577	0.000345382	0.000297925	0.000285502	0.000360147	0.000345006	0.000408163	0.000528647	0.000487117	0.000221988	0.000713156	0.000381957	0.000293706	0.000375484	0.000115311	0.00052853
K13483	1.00272e-06	5.47547e-08	2.02326e-07	2.65756e-07	3.33525e-07	0	2.07489e-07	6.74083e-07	0	5.32313e-08	4.35334e-06	5.56685e-08	2.10806e-06	7.30346e-07	3.11482e-06	9.30707e-07	4.72523e-07	3.50727e-07	0	2.29352e-07	8.26749e-07	0	4.41889e-06	7.16323e-07	0	2.01602e-06	7.47641e-07	2.74139e-06	0	4.97722e-07	9.86857e-07	3.65436e-06	4.17019e-07	3.93605e-06	0	4.56088e-06	4.34319e-06	2.52774e-07	5.72451e-06	7.1281e-06	1.24792e-06	5.94773e-07	6.82577e-07	7.17662e-08	8.56519e-07	3.47825e-06	0	0	3.93995e-06
K13480	2.6591e-05	1.14573e-07	7.15638e-05	4.80051e-06	2.32286e-05	1.68465e-05	3.33964e-05	2.11057e-05	1.06886e-05	6.59729e-05	1.033e-05	5.87765e-07	9.64495e-07	4.83374e-06	6.88248e-06	1.94679e-06	1.23641e-05	1.70755e-05	4.36857e-07	2.69263e-05	1.22698e-06	3.80818e-05	1.59581e-05	2.15203e-05	4.99285e-06	1.76184e-05	1.46476e-05	0	2.62258e-05	9.38624e-06	2.28106e-05	1.38112e-05	1.94348e-05	2.78637e-06	2.2924e-06	5.63234e-06	4.23119e-06	7.22817e-07	1.21521e-05	3.58508e-06	1.96056e-06	6.23564e-06	3.13419e-06	8.22225e-06	2.98284e-08	5.62426e-06	5.07188e-07	9.13024e-07	5.09378e-06
K14115	3.9501e-07	0	0	0	0	0	0	0	0	0	0	8.6096e-08	0	1.11254e-07	0	0	0	6.44451e-08	0	0	0	0	0	0	0	0	0	2.04145e-07	0	4.74103e-08	3.31795e-08	0	2.40825e-07	0	0	5.15642e-08	0	0	2.23822e-07	5.25709e-08	0	2.58509e-08	0	0	0	0	0	0	2.48713e-07
K14441	0.000430863	0.000442281	0.000411241	0.000519081	0.000441188	0.000434586	0.000483588	0.000419257	0.000455795	0.000206031	0.000420638	0.00049996	0.000303099	0.000426294	0.000439096	0.000381002	0.000435563	0.00036661	0.000474742	0.000381716	0.000440113	0.000496237	0.000395735	0.000332281	0.000318182	0.00047172	0.000425368	0.000436907	0.000450328	0.000575402	0.000318612	0.000404318	0.000522651	0.000397465	0.000672388	0.000370186	0.00034115	0.000449796	0.000419781	0.000387088	0.000358433	0.000442568	0.000352629	0.00041368	0.000472442	0.000380852	0.000492727	0.000503152	0.000467723
K14446	9.02079e-08	2.01311e-07	0	4.07116e-08	6.13119e-07	1.91893e-07	0	2.67544e-06	1.46378e-07	1.44744e-06	0	5.89849e-08	0	3.04884e-07	0	7.53568e-07	0	4.41517e-08	0	9.50914e-08	1.13986e-06	2.50431e-07	0	5.36191e-07	0	7.37033e-08	0	9.32409e-08	0	1.94887e-07	2.72778e-07	6.17995e-07	0	9.07958e-07	2.03279e-07	0	0	0	0	3.2415e-07	0	1.41685e-07	6.39722e-08	1.08413e-07	0	4.92029e-07	2.17222e-07	2.96023e-07	0
K19670	0	0	2.36269e-07	6.29422e-07	0	0	2.42298e-07	1.59091e-07	0	0	6.12508e-07	1.82388e-07	1.38134e-07	5.89209e-07	2.34601e-07	9.06154e-07	0	0	0	0	1.04431e-06	0	1.27588e-07	0	0	2.27898e-07	0	0	0	6.0261e-07	0	0	3.71032e-07	1.22065e-07	2.51425e-06	2.18469e-07	4.22969e-07	0	1.65952e-06	7.79572e-07	0	7.66684e-07	0	1.45264e-06	0	2.02854e-07	0	0	0
K14445	4.22372e-05	4.00214e-05	3.03201e-05	3.27589e-05	3.19227e-05	1.52514e-05	2.45936e-05	3.0076e-05	4.35169e-05	7.83252e-05	3.52051e-05	5.91679e-05	4.83939e-06	2.48304e-05	1.68537e-05	2.61405e-05	3.57282e-05	3.54273e-05	5.654e-05	3.53727e-05	3.88517e-05	0.000120642	8.3791e-05	3.54176e-05	7.32452e-05	3.18417e-05	2.82129e-05	2.67301e-05	2.57031e-05	2.30222e-05	2.7452e-05	1.80454e-05	3.48708e-05	3.3904e-05	5.93342e-05	3.7393e-05	3.2321e-05	8.64817e-05	1.50411e-05	2.25777e-05	1.41382e-05	2.29119e-05	4.88659e-05	2.63821e-05	4.97776e-05	2.83012e-05	5.18629e-05	0.000215938	2.17018e-05
K08194	4.87765e-06	7.99123e-06	5.20477e-07	9.28856e-08	7.45771e-08	0	0	2.49055e-06	8.84165e-07	2.752e-07	9.54884e-07	3.05059e-06	2.07531e-05	8.50733e-07	3.0205e-06	7.40993e-07	5.80687e-06	4.36516e-07	2.43008e-06	8.09655e-08	1.16064e-05	5.33074e-08	7.48777e-08	6.79638e-08	0	8.45122e-07	3.43127e-06	1.82738e-05	1.2251e-07	0	4.12502e-08	1.91477e-06	1.3274e-07	9.58634e-08	8.75062e-07	3.54779e-07	5.15155e-07	1.03281e-06	1.87829e-06	3.41431e-06	8.92835e-06	3.15451e-06	5.80443e-07	1.649e-07	1.03305e-05	1.67942e-06	1.01344e-05	0	0
K19778	5.97151e-07	0	0	3.36874e-07	7.24763e-08	0	1.16713e-06	6.81178e-07	0	1.33078e-07	0	0	0	6.30702e-08	1.50673e-06	0	0	8.76816e-07	0	0	0	0	3.41432e-07	4.43679e-07	0	0	9.11225e-07	7.71535e-08	0	5.3754e-07	1.50476e-07	0	6.45387e-07	5.22646e-07	0	0	0	0	0	0	0	0	0	4.78441e-07	0	1.03141e-06	0	0	4.22987e-07
K08191	4.29526e-05	2.72195e-05	2.36195e-05	1.9867e-05	3.35237e-05	1.61891e-05	4.63097e-05	4.95973e-05	5.87913e-05	3.4235e-05	3.74787e-05	1.15445e-05	8.79174e-06	3.92706e-05	2.6113e-05	2.42394e-05	4.96802e-05	2.1646e-05	1.95922e-05	2.06219e-05	1.38559e-05	1.8976e-05	3.28078e-05	4.41482e-05	1.14854e-05	3.52482e-05	3.39689e-05	1.88321e-05	3.28222e-05	1.05157e-05	2.18196e-05	1.20662e-05	3.16497e-05	6.77865e-05	3.18686e-05	4.96996e-05	5.26985e-05	3.27155e-05	4.10079e-05	3.69339e-05	8.81658e-06	1.37195e-05	3.99423e-05	2.92771e-05	1.71739e-05	3.37138e-05	9.40387e-06	2.94928e-05	2.52413e-05
K18120	7.89755e-05	2.5569e-05	7.6479e-05	2.73239e-05	8.03393e-05	3.14439e-05	7.32335e-05	4.40016e-05	5.58908e-05	7.29122e-05	4.73639e-05	3.52799e-05	9.58562e-06	4.26709e-05	4.64902e-05	3.19487e-05	4.69253e-05	6.53461e-05	4.85599e-05	5.61299e-05	5.07257e-05	5.6289e-05	4.60115e-05	4.63381e-05	1.9272e-05	5.9474e-05	7.34443e-05	1.86973e-05	5.62785e-05	2.70162e-05	5.32593e-05	5.07619e-05	6.59286e-05	4.62755e-05	4.14067e-05	4.62185e-05	6.03024e-05	2.93811e-05	5.10844e-05	4.70607e-05	1.69994e-05	4.08209e-05	8.49512e-05	4.99854e-05	4.06891e-05	4.29574e-05	4.16198e-05	3.20624e-05	3.18053e-05
K13643	2.49998e-06	7.34621e-07	6.13564e-07	4.63472e-06	4.74894e-07	3.12955e-07	1.73073e-06	5.21168e-07	2.16159e-06	4.01052e-07	7.31963e-07	3.31631e-07	0	5.43068e-07	1.63694e-06	7.8376e-07	1.56263e-06	1.12318e-06	1.25117e-06	1.88369e-06	4.33943e-07	1.59489e-07	1.97245e-06	1.77834e-06	3.75484e-07	9.92229e-07	1.62637e-06	6.68476e-07	3.54622e-07	2.97478e-06	6.27641e-07	6.06421e-06	1.79115e-06	1.03467e-06	3.05669e-06	1.37965e-06	6.33866e-07	4.37152e-07	2.94696e-06	1.30682e-06	1.64645e-06	9.65442e-07	1.64176e-06	9.50576e-07	7.47597e-07	1.7088e-06	1.2637e-06	5.10436e-07	6.11386e-07
K10189	5.922e-05	6.67164e-05	0.000157015	2.01117e-05	3.44259e-05	9.97111e-05	8.95626e-05	7.02248e-05	4.30099e-05	0.000130894	2.10187e-05	4.63501e-05	4.09315e-05	5.89841e-05	6.9079e-05	6.92098e-05	3.08149e-05	4.69127e-05	3.87219e-05	0.000368439	4.28615e-05	6.06684e-05	5.81916e-05	6.8613e-05	8.26552e-05	6.32249e-05	4.18676e-05	7.84081e-05	7.56653e-05	2.68714e-05	2.85417e-05	8.73137e-05	5.37282e-05	6.47943e-05	2.92961e-05	2.44014e-05	2.46488e-05	3.74243e-05	5.98928e-05	5.8568e-05	4.35308e-05	7.21078e-05	1.9805e-05	5.07282e-05	6.82896e-05	0.000143814	3.57285e-05	3.27491e-05	7.28291e-05
K08717	1.97059e-05	6.34105e-06	3.33282e-05	1.05797e-05	9.87757e-06	5.94427e-06	2.39416e-05	1.00836e-05	1.61609e-05	7.67984e-06	2.17492e-05	1.69934e-05	4.48045e-05	1.4959e-05	1.12016e-05	5.12332e-05	5.10994e-06	3.8267e-06	1.85583e-05	8.95592e-06	8.97457e-06	5.60819e-05	5.13548e-06	4.49299e-06	4.26386e-05	1.33879e-05	9.15863e-06	3.82984e-06	1.68382e-05	8.15375e-06	1.71663e-05	1.08037e-05	2.28311e-05	1.02008e-05	8.49664e-06	2.74719e-05	2.52575e-05	1.69943e-05	2.87385e-05	1.65281e-05	1.48864e-05	4.98703e-05	5.45321e-06	5.12556e-06	2.02917e-05	5.68044e-06	1.27669e-05	1.06578e-05	7.93161e-06
K01130	5.44596e-05	4.93752e-05	2.26921e-05	2.06929e-05	2.00382e-05	3.37618e-05	5.94408e-05	6.58472e-05	4.2837e-05	4.63211e-06	1.94501e-05	6.20088e-05	5.77616e-05	2.82938e-05	4.64881e-05	5.09905e-05	4.37519e-05	4.16166e-05	4.57831e-05	1.25114e-05	4.87942e-05	2.29694e-05	6.38255e-05	3.57492e-05	4.80865e-05	4.90496e-05	7.1094e-05	3.87196e-05	2.22428e-05	3.07142e-05	1.70936e-05	3.65549e-05	4.46483e-05	6.0049e-05	2.20727e-05	1.88852e-05	1.80421e-05	6.9347e-05	4.27108e-05	2.48345e-05	4.15106e-05	5.44129e-05	4.70035e-05	3.75316e-05	4.7534e-05	2.39183e-05	6.99585e-05	3.93369e-05	6.62039e-05
K14681	0	0	5.94585e-08	4.75193e-06	1.36313e-07	0	1.21952e-07	0	0	0	0	0	0	0	5.90387e-08	7.16693e-07	2.3454e-07	0	0	0	0	0	0	0	0	0	0	0	0	1.011e-05	0	0	4.66862e-08	0	0	3.66527e-08	0	0	0	0	5.65295e-08	3.8588e-07	0	0	0	5.10493e-08	0	0	0
K14682	1.95477e-05	6.59005e-07	1.10092e-05	2.11455e-06	2.46311e-07	4.035e-07	4.82082e-06	8.3358e-06	4.93256e-06	4.0092e-06	2.0436e-06	2.31853e-06	1.09763e-06	3.4722e-06	1.98085e-05	3.30718e-06	3.17571e-06	1.48145e-06	1.84738e-06	5.24073e-06	1.01613e-06	1.95548e-06	8.15807e-06	9.06505e-07	1.22541e-06	1.34667e-05	1.42128e-05	2.09029e-06	6.28959e-06	2.93575e-06	7.74929e-07	3.49129e-06	1.01221e-05	4.09353e-06	2.55497e-06	1.26874e-06	2.63762e-06	1.46003e-06	3.20811e-06	6.05186e-06	1.69754e-06	1.5388e-06	1.99756e-05	1.14993e-06	1.4745e-06	5.52488e-06	1.22388e-06	3.87888e-07	1.17256e-06
K19776	1.54886e-06	0	2.22233e-07	0	0	7.07372e-08	0	3.12941e-06	0	1.40325e-07	4.60897e-08	0	0	0	0	4.87042e-08	7.01297e-08	1.58687e-06	0	2.76565e-07	4.91138e-08	0	0	5.19822e-08	0	3.02256e-06	1.82077e-06	0	1.25543e-07	0	5.28901e-08	9.63811e-07	3.48991e-08	1.01865e-06	0	0	3.97842e-08	0	0	0	0	0	7.44231e-08	9.99097e-07	0	1.14482e-07	0	0	4.95578e-08
K08357	1.02858e-05	1.27247e-06	3.34132e-05	1.42683e-06	1.2867e-06	3.53677e-07	1.4031e-06	6.77091e-07	1.65272e-06	1.47278e-06	4.77653e-06	2.50174e-06	1.40376e-06	1.31146e-06	1.0842e-06	8.16361e-07	2.14099e-06	1.22112e-06	9.26252e-07	2.04428e-07	3.47572e-06	1.09792e-06	4.36302e-06	3.01186e-06	2.63943e-06	2.69202e-06	1.10567e-05	1.67399e-06	2.07569e-05	3.54333e-06	6.15445e-07	5.40286e-07	2.55123e-06	6.82415e-07	4.95273e-07	3.05145e-06	2.59739e-06	2.02629e-06	5.45496e-06	4.31903e-06	5.54337e-06	5.05837e-06	3.04792e-06	1.20702e-06	1.4966e-06	8.69196e-07	9.62767e-07	2.28473e-07	1.76167e-06
K06113	0.000110604	5.63029e-05	9.50064e-05	3.66972e-05	0.000110508	4.81066e-05	0.000143586	9.61057e-05	8.74274e-05	3.21052e-05	8.03134e-05	0.000115871	6.24737e-05	7.54083e-05	0.000110225	7.98723e-05	9.69782e-05	8.96104e-05	7.2078e-05	5.6837e-05	8.58275e-05	0.000174366	7.0881e-05	0.000137275	0.000104025	0.000109365	8.5986e-05	5.97936e-05	9.68924e-05	6.64031e-05	9.94439e-05	9.27379e-05	0.000136024	9.30643e-05	4.87938e-05	6.55125e-05	6.64846e-05	0.000112884	9.74709e-05	7.94791e-05	8.9013e-05	9.29231e-05	0.000114117	6.32565e-05	8.80575e-05	7.22029e-05	0.000102991	0.000122785	6.9608e-05
K08354	0	7.63828e-06	9.35232e-08	8.96927e-07	1.07205e-07	3.75791e-07	0	2.64489e-06	6.27064e-07	3.93689e-07	1.93961e-07	1.01073e-06	0	5.22432e-06	7.89335e-06	5.12409e-07	1.18052e-06	4.32319e-07	4.0976e-06	0	3.20365e-06	0	9.09062e-07	1.09379e-07	9.61995e-07	1.35315e-06	1.18928e-06	4.79316e-06	0	9.54133e-07	0	9.30954e-07	0	6.76445e-07	0	0	1.67425e-07	4.91724e-07	2.81526e-07	1.93965e-06	3.55665e-07	1.73417e-07	3.13197e-07	8.84617e-08	2.7265e-06	8.02964e-08	9.7486e-07	0	9.38502e-07
K01138	3.64869e-08	5.09654e-06	3.76949e-06	3.4709e-07	0	1.23925e-06	0	0	2.07222e-07	0	6.40972e-08	7.59125e-07	0	2.79874e-07	0	4.03012e-06	1.52314e-06	5.46654e-07	2.08935e-06	3.84621e-08	6.57641e-07	0	3.69779e-07	1.44584e-07	0	1.35315e-06	2.62011e-08	2.14737e-06	5.4849e-06	4.09325e-07	0	2.09012e-07	2.42672e-08	1.20752e-06	0	6.66814e-08	2.76641e-08	5.45938e-06	0	6.90379e-07	0	2.47857e-06	1.14283e-05	3.88962e-07	2.85441e-06	2.65351e-08	1.2352e-07	6.84193e-08	1.56417e-07
K08352	4.16033e-05	0.000260743	6.77658e-05	0.00051551	6.78182e-05	0.000256605	5.68502e-05	3.45298e-05	2.14629e-05	8.43731e-05	4.38587e-05	0.00011385	0.000239905	6.21818e-05	0.000146872	0.000183067	1.74617e-05	0.000139272	0.000152825	4.93837e-05	7.12617e-05	3.90381e-05	0.000109028	2.4742e-05	0.000218588	3.01892e-05	3.23799e-05	0.000212909	2.63042e-05	0.000286462	4.65876e-05	0.000160984	2.35341e-05	1.55444e-05	1.28119e-05	3.7815e-05	3.87611e-05	8.20399e-05	5.19691e-05	6.0806e-05	0.000177776	0.000160373	2.73288e-05	0.000215917	0.000103128	1.6319e-05	9.99322e-05	4.4914e-06	0.000163453
K08351	1.94209e-06	7.39189e-08	4.76242e-07	1.91344e-06	6.7692e-07	4.78404e-07	1.66186e-06	7.55682e-08	1.69098e-06	4.54083e-05	1.85146e-07	1.06475e-06	1.31057e-06	1.52901e-06	1.11436e-07	0	3.67e-07	5.83631e-07	4.77881e-07	5.02286e-07	3.91635e-07	0	3.78636e-06	7.8753e-07	1.73159e-07	2.01415e-06	1.83852e-06	4.10843e-07	1.63781e-06	2.79838e-06	6.44903e-07	5.58572e-07	1.41793e-06	4.00474e-07	3.08369e-06	1.10063e-07	4.16394e-08	4.58093e-07	1.71512e-06	7.74032e-07	1.067e-07	1.0405e-07	0	1.14954e-06	2.31996e-07	1.10121e-07	4.05137e-08	2.57459e-07	3.12834e-07
K08350	0	5.05428e-08	0	2.04428e-08	0	0	0	2.24442e-06	0	0	0	5.9237e-08	0	5.66882e-07	9.5244e-08	1.05109e-07	3.07047e-06	0	0	0	1.48391e-07	0	1.03597e-07	0	5.53003e-08	3.40617e-07	0	1.17049e-07	0	0	0	0	0	3.88855e-07	0	0	0	0	1.92497e-07	6.33419e-07	5.11135e-08	7.11452e-08	8.28845e-07	0	4.14283e-08	0	1.81792e-07	0	0
K02113	0.00017031	0.000234675	0.000255686	5.73609e-05	0.000122407	0.000111432	0.000182696	0.000180437	0.000180516	0.000259091	0.000142484	0.000192615	0.00010709	0.000153163	0.000126848	9.40015e-05	0.000257655	0.000174866	0.000218183	0.000309211	0.000185137	0.000130755	0.000144543	0.000140167	0.000112783	0.00022179	0.000134548	0.000182352	0.000140084	0.000100252	0.000164352	0.000184189	0.000142861	0.00015092	0.000290221	0.000127885	0.000123712	0.000170921	0.000158036	0.00018078	0.000103076	0.000148377	0.000159673	0.000165412	0.000190938	0.0001442	0.000213406	0.000107106	0.000146837
K02112	0.000560922	0.000542899	0.000500889	0.000487773	0.000512351	0.000388707	0.000497242	0.000461574	0.000448335	0.000448233	0.000446903	0.000621622	0.000677793	0.00055057	0.00057399	0.000644393	0.000471192	0.000592021	0.000574925	0.000673883	0.000511975	0.000392343	0.000504447	0.000489442	0.000655545	0.000494641	0.000420424	0.000481668	0.000464668	0.000448665	0.000343156	0.000417866	0.000486355	0.000441051	0.000528889	0.000414644	0.000404393	0.000570319	0.000513212	0.000506445	0.000458297	0.000594771	0.000494205	0.000606699	0.00053643	0.000468921	0.000637884	0.000272762	0.000558021
K02111	0.000534	0.000402721	0.000486808	0.000220971	0.000603915	0.0002404	0.000489567	0.000416055	0.000473772	0.000519938	0.000441644	0.00047424	0.000287448	0.000501862	0.000414155	0.000571033	0.000395921	0.000392848	0.000485547	0.000519821	0.000484946	0.000616453	0.000375919	0.000413105	0.000450531	0.000454655	0.000508162	0.000313012	0.000541807	0.000307467	0.000634488	0.000414203	0.000457021	0.000469592	0.000624226	0.000426026	0.000375827	0.000479377	0.000564393	0.000499564	0.000373138	0.000438445	0.000456856	0.000297684	0.000402186	0.000522155	0.000459343	0.000858403	0.000339617
K02446	3.81989e-06	3.86594e-06	2.61759e-06	3.40634e-06	2.48946e-06	2.38328e-06	2.41904e-06	3.79309e-06	2.20254e-06	2.09143e-06	1.14834e-05	3.79866e-06	2.47037e-06	5.66722e-06	2.38483e-06	5.71572e-06	6.11046e-06	1.10671e-06	2.05855e-06	2.693e-06	6.79418e-06	2.61329e-06	6.37249e-06	2.05906e-06	2.11017e-06	3.01876e-06	4.95996e-06	2.14636e-06	1.13482e-06	2.69442e-06	2.90805e-06	4.28448e-06	4.81046e-06	7.34014e-06	6.21276e-06	1.39658e-05	1.71586e-05	5.15093e-06	7.06896e-06	3.32042e-06	2.68831e-06	2.1831e-06	1.39274e-05	2.46137e-06	3.39288e-06	2.37759e-06	1.57787e-06	3.97451e-06	3.79691e-06
K02117	0.000315461	0.000313534	0.000356695	0.000433419	0.000231466	0.00031005	0.000332625	0.000304827	0.000223651	0.000319892	0.000285551	0.000344036	0.000372408	0.000319537	0.000302868	0.000417304	0.000312068	0.000326394	0.000264449	0.000221713	0.000342409	0.000188511	0.00030415	0.000299362	0.000440035	0.000293574	0.000396737	0.000327944	0.000328988	0.000390433	0.000248179	0.000346848	0.000337482	0.000292426	0.000173452	0.000265287	0.000287094	0.000275763	0.000280424	0.000320562	0.000373865	0.000488035	0.000305852	0.000377734	0.000328189	0.000255424	0.000371591	0.000266394	0.000407025
K02440	7.42559e-05	1.5429e-05	0.000116305	1.99621e-05	5.5917e-05	2.45406e-05	8.82494e-05	7.18396e-05	5.73622e-05	6.14558e-05	4.9917e-05	3.20801e-05	1.10653e-05	5.40766e-05	5.45676e-05	4.15719e-05	0.000105036	3.94007e-05	1.7129e-05	4.41186e-05	7.08598e-05	6.69994e-05	4.12985e-05	6.29067e-05	2.35472e-05	5.12913e-05	7.04304e-05	1.64161e-05	8.63112e-05	2.08277e-05	4.34147e-05	3.81212e-05	6.27804e-05	5.271e-05	1.74028e-05	4.46009e-05	5.37314e-05	4.52469e-05	7.4756e-05	4.57611e-05	1.82513e-05	3.38302e-05	8.37667e-05	3.5929e-05	3.46368e-05	4.2428e-05	8.85157e-05	1.60521e-05	2.49765e-05
K02115	0.000335192	0.000524393	0.000655681	0.000780126	0.000352314	0.000565506	0.000251577	0.000288594	0.000302803	0.000230746	0.000286638	0.000387435	0.000565646	0.000396568	0.00042897	0.000398106	0.000285003	0.000502904	0.000324991	0.000517934	0.000357885	0.000216562	0.000422809	0.000226869	0.000517454	0.00031641	0.000279339	0.000606473	0.000860493	0.00065515	0.000295582	0.000518356	0.000295925	0.0003889	0.000352972	0.000266766	0.000259864	0.000396936	0.000392517	0.000381389	0.000557725	0.000427433	0.000311083	0.000574613	0.00041007	0.000377516	0.000390533	0.000376345	0.000542032
K02114	0.000209526	0.000220889	0.000272057	0.000281217	0.000207949	0.000227131	0.000189043	0.000226992	0.000185918	0.000333792	0.0002071	0.000187976	0.000154348	0.000244624	0.000241044	0.0002087	0.000223552	0.000191496	0.000161595	0.000443721	0.000176197	0.0001606	0.000278628	0.000211442	0.000203603	0.000225239	0.000193453	0.000198876	0.000258732	0.000217691	0.00015538	0.000198387	0.000178595	0.000252792	0.000110906	0.000211068	0.000213648	0.00023718	0.000238936	0.000206747	0.000182678	0.000212778	0.000233505	0.000221842	0.000197937	0.000259569	0.00020387	0.000289553	0.000249861
K02119	0.000104107	7.58773e-05	0.000180249	7.23777e-05	0.000127357	9.19002e-05	9.54361e-05	0.000106456	5.74804e-05	0.000129144	4.95124e-05	6.09585e-05	8.38992e-05	5.59935e-05	8.89106e-05	6.32766e-05	8.18102e-05	9.44805e-05	6.73605e-05	5.76702e-05	7.15317e-05	8.77476e-05	6.42063e-05	0.00010594	4.15548e-05	0.000104338	0.000137585	0.000100534	9.32803e-05	6.67973e-05	6.67276e-05	8.7309e-05	8.61595e-05	7.84691e-05	3.95152e-05	4.37349e-05	4.51774e-05	5.40927e-05	6.41631e-05	5.12143e-05	9.4666e-05	8.7914e-05	7.7615e-05	0.000110662	6.4831e-05	6.4501e-05	7.38868e-05	4.64406e-05	6.70543e-05
K02118	0.000236084	0.000372438	0.000255838	0.000397015	0.000220384	0.000434323	0.000209487	0.000380859	0.000214397	0.000204502	0.000259189	0.000269126	0.000331316	0.000301815	0.000278519	0.000300145	0.000263423	0.000218244	0.000392135	0.000378342	0.000281269	0.0005291	0.000310107	0.000284939	0.000459229	0.000240763	0.000193229	0.000312721	0.000247988	0.000320514	0.000207954	0.00030492	0.000249066	0.000244033	0.000296105	0.000285095	0.000289081	0.000292103	0.000273475	0.000333473	0.000292679	0.000295646	0.000299608	0.000303471	0.000301099	0.000225997	0.000334063	0.000654271	0.000355644
K03465	6.8135e-05	3.53625e-05	3.53511e-05	6.41239e-05	0.00010546	0.000163507	8.88933e-05	0.00010267	9.00995e-05	8.0589e-05	9.761e-05	6.28734e-05	7.07652e-05	7.55063e-05	8.91098e-05	7.55492e-05	7.87215e-05	5.04708e-05	4.34092e-05	0.000283223	8.5466e-05	0.000178567	0.000132177	9.87987e-05	4.48269e-05	0.00010658	6.05513e-05	5.87886e-05	6.87931e-05	8.35171e-05	9.48912e-05	0.000110248	8.32748e-05	0.00011126	6.58601e-05	0.0001088	0.00011787	7.08569e-05	8.90176e-05	7.94272e-05	0.000140733	0.000109331	0.000115239	5.50173e-05	9.16489e-05	0.000155956	7.19477e-05	0.000230084	0.0001067
K03466	0.000598439	0.000450513	0.000612923	0.000468108	0.000802217	0.000479233	0.000621513	0.00062133	0.000686727	0.000561164	0.000590848	0.000700151	0.000554549	0.000622434	0.00049538	0.000609908	0.000721443	0.000458216	0.000561899	0.000788973	0.000508291	0.000615882	0.000743799	0.000558665	0.000616636	0.000751478	0.000693119	0.000450208	0.000574148	0.000550739	0.000759298	0.000627203	0.000674438	0.00063857	0.000654078	0.000588784	0.000561602	0.000685083	0.000781153	0.000645653	0.000657205	0.000658621	0.000785072	0.000418513	0.000553182	0.000662343	0.00049039	0.000432463	0.000576699
K09023	2.55129e-07	5.8506e-08	2.37313e-07	1.88414e-07	4.9544e-07	0	1.41031e-07	2.51693e-07	4.80602e-07	7.78878e-07	0	2.40643e-07	1.14859e-07	2.45226e-07	1.56059e-07	3.2853e-07	3.94169e-07	4.54077e-08	2.45933e-07	9.18461e-07	5.74314e-07	5.79499e-07	4.96141e-07	3.67629e-07	2.02082e-07	2.4222e-07	1.00372e-07	9.06687e-08	1.84972e-08	5.01076e-08	2.33781e-08	9.77807e-08	4.46862e-07	3.85694e-07	3.13593e-07	2.18954e-07	1.23562e-07	4.94873e-07	1.30106e-06	2.03727e-07	2.42817e-07	3.72579e-07	4.9766e-07	5.57483e-08	3.3247e-07	8.26955e-07	2.27022e-07	3.47936e-07	7.14261e-08
K01649	0.000403334	0.000743587	0.000488657	0.000890187	0.000412041	0.000646972	0.000378961	0.000395351	0.000351629	0.000552376	0.000434924	0.000485385	0.000819014	0.000584108	0.000725021	0.000731349	0.000473237	0.000707468	0.000518555	0.000850474	0.000462107	0.000336031	0.000571169	0.000380087	0.000612278	0.000441284	0.000437737	0.000690854	0.000549746	0.000669442	0.000356963	0.000616229	0.000394961	0.000418123	0.000216551	0.000422718	0.000421419	0.000494708	0.000459809	0.000553513	0.000689596	0.000715754	0.000370141	0.000915931	0.000539054	0.000544783	0.000560868	0.000318311	0.00068151
K01643	8.17947e-05	8.57289e-05	0.000347025	2.78332e-05	6.05858e-05	2.38196e-05	8.21227e-05	0.00013636	9.81738e-05	2.32554e-05	0.000136486	8.15532e-05	1.50319e-05	9.7921e-05	6.46376e-05	4.38704e-05	9.67879e-05	0.000384912	0.000106065	6.33245e-05	0.000102122	0.000115206	6.87499e-05	6.93877e-05	7.9419e-05	0.000149604	8.35228e-05	5.79647e-05	0.000449497	4.22762e-05	3.99673e-05	6.74311e-05	8.92317e-05	5.13291e-05	0.000219714	0.000126443	0.000117128	8.12365e-05	6.42922e-05	9.57136e-05	0.000101615	4.14106e-05	0.00010915	9.83136e-05	8.47585e-05	0.00075866	0.000115859	0.000149726	4.27316e-05
K03212	2.11494e-07	1.80626e-06	6.59846e-06	1.99623e-05	3.71893e-07	0.000109786	1.12285e-07	1.37405e-07	7.12815e-07	6.84232e-06	6.99179e-07	1.41025e-05	3.33957e-07	7.55098e-06	1.20144e-06	2.49094e-06	2.8312e-06	6.19259e-06	3.53053e-06	4.54197e-08	3.83946e-06	1.47817e-06	1.94417e-05	3.1782e-07	1.07966e-06	2.49885e-06	8.19329e-07	8.09414e-06	6.94707e-06	7.77646e-05	3.37828e-07	7.10752e-05	2.8657e-08	1.43631e-06	1.59759e-07	1.24692e-06	1.23881e-06	5.61312e-06	3.02299e-06	2.47918e-05	4.85651e-05	2.14138e-06	1.12858e-05	1.95068e-06	4.21605e-06	3.13352e-07	8.49643e-07	8.57425e-07	4.32865e-05
K01641	8.02741e-06	9.26848e-06	4.14169e-07	1.25977e-06	1.81255e-06	5.01055e-08	5.81972e-06	1.00173e-05	1.94098e-06	2.55366e-07	6.5645e-07	1.25806e-05	1.61693e-07	1.66199e-05	3.06548e-06	1.37026e-05	1.49472e-05	5.04762e-07	2.1149e-06	1.62576e-07	8.41098e-06	1.74127e-06	3.45545e-06	2.32712e-06	2.06129e-06	6.71127e-06	4.69586e-06	1.40956e-05	6.59643e-07	1.82443e-06	1.43561e-06	7.41505e-06	9.84175e-06	2.18249e-06	5.00906e-07	7.27274e-07	6.59696e-07	3.44843e-05	1.94908e-06	1.00222e-05	9.92795e-06	1.03361e-05	5.05051e-06	8.18406e-07	4.03749e-06	2.95534e-06	5.69505e-06	4.32484e-07	1.66138e-06
K01646	1.89228e-05	2.17809e-05	5.91329e-07	4.29555e-06	1.21651e-05	2.35225e-05	2.82821e-05	3.10799e-05	1.99716e-05	3.31581e-06	5.62674e-06	9.30005e-06	1.5952e-06	2.10507e-05	4.30896e-05	9.12196e-06	3.50758e-05	1.68071e-05	1.25972e-05	1.20531e-05	2.04991e-05	1.51038e-05	2.14525e-05	1.52786e-05	6.95917e-06	3.3355e-05	1.28369e-05	2.05982e-05	3.09266e-06	8.51074e-06	5.87307e-06	2.04022e-05	2.3058e-05	1.53262e-05	1.34357e-05	6.15683e-06	4.64762e-06	1.31666e-05	3.25382e-05	1.4145e-05	6.65885e-06	6.42526e-06	2.26598e-05	8.7006e-06	5.14104e-05	5.68481e-06	3.0987e-05	1.28092e-05	7.5647e-06
K01647	0.000537829	0.000441482	0.000419071	0.00057341	0.00030113	0.000729214	0.000377835	0.000309785	0.000277579	0.000316343	0.00035932	0.000332921	0.000504399	0.000524289	0.000522512	0.000462692	0.000390521	0.000384451	0.00036599	0.000203977	0.000436145	0.000320323	0.00046224	0.000327385	0.000384431	0.000377526	0.000356138	0.000453814	0.000268616	0.000484536	0.000230411	0.000583054	0.000379585	0.000298405	0.000221118	0.000373082	0.000422798	0.000465519	0.000406155	0.000530959	0.000472086	0.000471271	0.000363276	0.000503888	0.000418836	0.000223454	0.000482217	0.000459678	0.000560213
K01644	6.97009e-05	4.76137e-05	9.3216e-05	3.26926e-05	8.19879e-05	2.49168e-05	4.85198e-05	4.77079e-05	0.000148456	6.51409e-05	0.000105307	3.47166e-05	3.46057e-05	7.01768e-05	5.89357e-05	3.69448e-05	7.48049e-05	7.5707e-05	3.89989e-05	2.22116e-05	9.76328e-05	4.45535e-05	8.84443e-05	9.57113e-05	2.99519e-05	8.23099e-05	0.000127207	3.58606e-05	8.89779e-05	3.92488e-05	0.000138319	5.0857e-05	8.50213e-05	6.95983e-05	0.000380641	9.56336e-05	8.6721e-05	3.73931e-05	6.93868e-05	6.8193e-05	5.42241e-05	5.16981e-05	6.41475e-05	4.79769e-05	9.23111e-05	5.41573e-05	3.47168e-05	4.60618e-05	4.8332e-05
K01890	0.000613643	0.000579573	0.000653963	0.000677448	0.000593879	0.00051188	0.000718016	0.000563201	0.000659438	0.000620689	0.000576343	0.000562164	0.00062548	0.000633407	0.000599429	0.000621593	0.000714205	0.000574785	0.000623893	0.000567421	0.000651421	0.000648916	0.000592525	0.000599896	0.000541868	0.000610697	0.000591686	0.000502393	0.000598291	0.000599291	0.000459529	0.000556919	0.000743219	0.000580625	0.000599032	0.000528384	0.000500998	0.000571304	0.000682214	0.000660824	0.000512022	0.000605379	0.000679991	0.000460216	0.000598416	0.00059715	0.000695874	0.000528178	0.000617274
K13018	3.9439e-05	2.46293e-05	1.38422e-05	9.69048e-05	7.85889e-05	2.27217e-05	2.84552e-05	1.08904e-05	4.03778e-05	7.17113e-05	3.13988e-05	3.85296e-05	2.96283e-05	3.84136e-05	2.06268e-05	5.67743e-05	2.10095e-05	1.41921e-05	4.19096e-05	1.36742e-05	2.05488e-05	2.95248e-05	1.5376e-05	9.51745e-05	1.45746e-05	3.13291e-05	0.00010656	1.75213e-05	1.93631e-05	6.7578e-05	0.000142615	2.82014e-05	2.24939e-05	6.35917e-05	1.85426e-05	1.80122e-05	1.24983e-05	3.72666e-05	2.26794e-05	3.46436e-05	3.88642e-05	4.15843e-05	3.45282e-05	1.19545e-05	2.93501e-05	4.04347e-05	1.13911e-05	9.93667e-05	3.11166e-05
K02594	0	0	0	2.21025e-07	0	0	0	0	0	0	0	9.14947e-08	0	0	0	6.49389e-08	0	0	3.70928e-08	0	1.96455e-07	0	6.40044e-08	0	0	0	0	7.23155e-08	0	1.5115e-07	0	0	0	0	0	0	0	0	0	5.58675e-08	0	1.3736e-07	0	0	6.39883e-08	0	0	0	6.60771e-08
K19883	1.44731e-06	9.49961e-08	4.25936e-07	6.53184e-07	1.45374e-06	9.85682e-08	1.88584e-06	1.85036e-05	1.34695e-06	7.05758e-06	2.85775e-05	6.68022e-07	8.43225e-08	1.31596e-06	4.65434e-07	1.97555e-07	2.34191e-06	1.25008e-07	4.51371e-07	0	1.00838e-06	7.2477e-08	1.71347e-06	1.60145e-05	0	2.7379e-06	8.31848e-08	7.47986e-07	1.1151e-05	2.32123e-06	2.55665e-06	6.8916e-07	1.70334e-06	1.61985e-05	1.9185e-07	3.68444e-05	4.47391e-05	3.15967e-07	1.33866e-06	3.43316e-06	5.82777e-07	6.68594e-08	3.286e-07	7.50326e-07	2.33596e-07	2.78619e-07	7.17531e-07	1.56657e-06	5.54809e-06
K02591	1.11867e-07	1.83209e-06	1.07203e-06	5.36862e-07	1.60394e-06	7.18794e-07	1.53595e-06	2.04396e-07	8.73121e-07	2.28711e-06	1.19849e-06	7.09588e-07	0	8.27276e-07	3.49804e-06	7.14521e-07	3.27093e-06	3.19119e-07	1.01193e-06	0	2.9074e-06	4.037e-07	1.02665e-06	2.48508e-06	8.86407e-07	6.82827e-07	4.98025e-07	1.62915e-06	3.65885e-06	1.47415e-06	3.58228e-07	2.82131e-06	2.29939e-06	6.65441e-07	2.97081e-07	7.8457e-07	1.24363e-06	5.7132e-07	1.8611e-06	1.23571e-06	3.1684e-06	3.69483e-07	1.47569e-06	8.87258e-07	7.90493e-06	3.02523e-07	9.80475e-07	8.57192e-07	1.53947e-07
K06952	5.99672e-05	2.73673e-05	9.76972e-05	2.48412e-05	0.000102609	2.83153e-05	6.04478e-05	5.30995e-05	3.25811e-05	9.26676e-05	3.91884e-05	2.66964e-05	1.14494e-05	5.24731e-05	1.94314e-05	3.32038e-05	4.82481e-05	2.09218e-05	4.1529e-05	5.5617e-05	3.12352e-05	5.94893e-05	5.06534e-05	4.54018e-05	3.32087e-05	4.22216e-05	3.93022e-05	2.14247e-05	6.7394e-05	2.81753e-05	0.000137338	3.82547e-05	4.23549e-05	5.64982e-05	1.85051e-05	2.7407e-05	2.96953e-05	2.01033e-05	5.44028e-05	3.75842e-05	1.25105e-05	3.78533e-05	4.72841e-05	1.88871e-05	2.23024e-05	3.12377e-05	3.40956e-05	3.275e-05	3.39765e-05
K06407	0.000172264	0.000256027	0.000165754	0.000672816	0.000168741	0.000375229	0.00013339	0.000172268	0.000178631	0.00020645	0.000238225	0.000202967	0.000306442	0.000181714	0.000247885	0.000246621	0.000117194	0.000215804	0.000202634	0.000116563	0.000154142	0.000146827	0.000271294	0.000128471	0.00033991	0.00011312	0.000201435	0.000281876	0.000111301	0.000477819	0.000135926	0.00027673	0.000129657	0.000141517	0.000187773	0.000228655	0.000241965	0.000169785	0.000181023	0.000191273	0.00025997	0.000280872	0.000117935	0.000297705	0.000254111	0.000130437	0.000179354	0.000121515	0.000297444
K02598	9.18402e-06	1.47527e-05	2.08654e-05	1.34376e-05	3.32607e-05	6.86295e-05	7.87713e-06	8.78072e-06	6.51957e-06	2.51591e-05	1.48841e-05	1.44926e-05	9.10251e-06	1.00113e-05	1.41218e-05	1.21661e-05	1.7928e-05	7.25633e-06	2.51654e-05	4.66977e-06	1.69565e-05	1.79806e-05	1.8484e-05	7.67187e-06	7.43595e-06	7.37812e-06	4.74499e-06	1.2551e-05	1.20932e-05	2.2463e-05	2.25156e-05	2.64579e-05	1.23325e-05	8.64604e-06	3.2018e-06	1.35646e-05	1.09506e-05	1.4308e-05	1.2025e-05	1.45673e-05	8.25137e-06	1.10595e-05	1.1147e-05	8.40616e-06	1.7612e-05	9.04388e-06	5.23807e-06	6.01522e-06	1.67548e-05
K02027	0.000574782	0.000487832	0.000529472	0.000672368	0.000627293	0.000373705	0.000614464	0.000577109	0.00057819	0.000444655	0.000594198	0.000533218	0.00050655	0.000663165	0.000569478	0.00057778	0.000565811	0.000421681	0.000460212	0.000488432	0.000528498	0.000496811	0.00062334	0.000577619	0.000450315	0.000601021	0.000563332	0.000482153	0.000560686	0.000567489	0.000561357	0.000462015	0.000557825	0.000604056	0.000710887	0.00061488	0.000616806	0.000504541	0.000651673	0.000684685	0.000518992	0.00053903	0.000601049	0.000449314	0.000455079	0.000445885	0.000453023	0.000470309	0.000568145
K02026	0.000599469	0.000780248	0.000618428	0.000585173	0.000677319	0.000589691	0.000589312	0.000513424	0.000675776	0.000562921	0.000760036	0.000625435	0.000708977	0.000708613	0.000598591	0.000686598	0.000616507	0.000688011	0.000813727	0.000560802	0.000650988	0.000739147	0.000697718	0.000609123	0.000726105	0.000602557	0.000620296	0.000749488	0.000594331	0.000574034	0.000632331	0.000549334	0.000613514	0.000599341	0.000935615	0.000672758	0.000642402	0.00067289	0.000718498	0.000668928	0.000557757	0.000735889	0.000502522	0.00074306	0.000736346	0.000503649	0.000599743	0.000894838	0.000699196
K02025	0.000739772	0.000980808	0.00127767	0.00111366	0.00080337	0.000925846	0.000709958	0.000751515	0.000862223	0.000867451	0.000748078	0.00101851	0.00130415	0.000760412	0.00108434	0.00113661	0.000664416	0.00128257	0.00119277	0.000721045	0.000810736	0.000844281	0.000637129	0.00075934	0.00135035	0.000774727	0.000911467	0.000869861	0.00140939	0.000956351	0.000971877	0.00081742	0.000661169	0.000720881	0.00109312	0.000719186	0.000744875	0.000878594	0.000747573	0.000743669	0.00107505	0.000929453	0.000749685	0.000966126	0.000970458	0.00154229	0.000843095	0.000993485	0.000663208
K07139	0.000172006	0.000103523	0.000291767	6.95636e-05	0.000167414	7.22746e-05	0.000129682	0.000159702	0.000135948	0.000130258	0.000118482	0.000116936	6.91292e-05	0.00016832	0.000182627	9.86506e-05	0.000149251	0.000276393	8.13226e-05	0.000344255	0.000159814	0.000177833	0.000144546	0.000185209	0.000122983	0.000155292	0.000153702	0.000109902	0.000229032	0.000102789	0.000119103	0.000102349	0.000199371	0.000225951	8.95532e-05	0.000119391	0.00011449	0.00014491	0.000149759	0.000145415	0.00013	0.000102213	0.000141698	0.000287414	0.000110969	0.000225554	9.65337e-05	9.94703e-05	0.000105384
K03518	0.000227784	7.55115e-05	0.000271993	7.39718e-05	0.000151573	0.000111719	0.000158494	0.000154021	0.000144779	0.000188372	0.000139569	0.000125703	0.00013146	9.66569e-05	0.000135344	0.000126081	0.000123146	0.000122381	9.04984e-05	0.000121121	0.000135963	0.000432417	0.000131307	0.00015741	0.000179534	0.000152296	0.000145497	0.000110782	0.000189273	0.000111322	0.000129161	0.000113071	0.000145763	0.000136876	8.08003e-05	0.000124408	0.000126372	0.000134921	0.000250621	0.000111463	8.86434e-05	0.000147498	0.000160733	0.000113797	0.00017334	0.000138416	0.000185271	0.000457081	0.000167674
K03519	1.80391e-06	3.14944e-07	0	7.50791e-07	4.63996e-06	2.0222e-07	1.63986e-06	6.84358e-06	1.91265e-06	4.16377e-07	5.69104e-06	1.09446e-06	5.67737e-07	4.29637e-06	9.90297e-07	1.17531e-06	6.23908e-06	0	2.90902e-06	7.57508e-08	1.93973e-06	1.66787e-06	1.53745e-06	3.571e-06	0	2.24019e-06	1.70598e-06	1.20393e-07	0	6.9073e-07	3.13874e-07	1.15617e-06	1.94976e-06	1.83404e-06	1.20402e-06	5.86585e-06	4.68324e-06	1.63674e-06	4.15557e-06	5.64615e-06	0	4.79688e-07	8.69157e-06	0	1.92028e-06	1.75073e-06	6.9495e-07	2.67388e-07	2.91125e-07
K02020	0.000172839	0.000205287	0.000157729	8.84142e-05	0.000169038	0.000124414	0.00023289	0.000163496	0.000158124	0.000140245	0.000138672	0.000273848	0.000224159	0.000169475	0.000141922	0.000138159	0.000324588	0.000241918	0.000183608	0.000171264	0.000242429	0.00011656	0.000255604	0.000111199	0.000118588	0.000151438	0.000145725	0.000220667	0.00017326	0.000122762	0.0002037	0.000146702	0.000390096	0.000179017	8.25512e-05	0.000132468	0.000132637	0.000171049	0.000341432	0.00016112	0.000200292	0.000145752	0.00043166	0.000244304	0.000158204	0.000139423	0.000303145	0.000132004	0.000180376
K02841	3.75047e-05	1.16141e-05	1.37214e-06	7.34208e-06	1.40646e-05	1.62573e-06	1.27146e-05	1.14783e-05	4.54891e-05	1.05271e-06	3.25573e-05	4.0505e-06	1.64182e-06	9.0844e-06	3.2594e-05	3.69976e-06	1.07706e-05	1.87478e-06	1.82894e-05	9.97601e-06	2.174e-05	4.03424e-06	1.04223e-05	5.87542e-06	1.15278e-06	8.48876e-06	3.91432e-05	5.3643e-06	2.29388e-06	1.73201e-05	5.56208e-06	5.75602e-06	3.00338e-05	1.72384e-05	0.00012335	3.31656e-05	2.37311e-05	3.85917e-06	6.52057e-06	6.65535e-06	5.12604e-06	7.03286e-06	3.10788e-05	3.1666e-06	1.59128e-05	1.20479e-05	1.20938e-05	7.59043e-06	1.52742e-05
K02840	0	0	0	0	0	0	0	6.04546e-08	7.92883e-07	0	0	0	0	5.977e-07	4.45742e-07	3.48874e-07	0	0	7.03043e-07	0	0	4.17385e-07	0	0	9.23515e-08	0	0	0	0	7.63306e-08	0	0	0	2.78309e-07	0	0	0	0	1.53981e-07	5.29445e-07	2.24296e-07	8.85531e-07	1.50335e-07	0	2.75014e-07	0	8.50787e-08	2.81927e-07	0
K02843	1.06904e-05	2.64857e-05	8.56201e-06	4.10557e-06	3.4172e-06	1.06398e-06	6.21427e-06	1.37007e-05	3.4927e-06	1.70423e-05	4.00757e-05	1.46153e-05	1.74002e-06	1.70374e-05	9.71732e-06	1.12377e-05	2.07657e-05	5.38888e-06	1.49591e-05	8.8517e-06	2.53202e-05	1.30167e-05	1.25588e-05	9.17123e-06	5.69875e-06	9.53023e-06	5.19429e-06	1.91473e-05	7.57806e-06	4.986e-06	2.09881e-06	7.0622e-06	1.84657e-05	1.71675e-05	2.04171e-06	2.17983e-05	3.10613e-05	1.05073e-05	1.79926e-05	1.96766e-05	5.41086e-06	7.50002e-06	1.50727e-05	5.90486e-06	2.75938e-05	1.0843e-05	1.51571e-05	9.16273e-06	1.3325e-05
K03517	0.000183863	0.000665878	0.000111721	0.000699219	0.000198187	0.000822434	0.000197501	0.000240396	0.00018053	6.92221e-05	0.000165966	0.000417506	0.00050413	0.000265726	0.000318896	0.000319364	0.00021797	0.000401069	0.000362163	0.000428309	0.000179439	0.000110343	0.000366251	0.000223409	0.000492306	0.000285509	0.000229396	0.000727053	0.000127849	0.000590588	0.000120681	0.000528003	0.000187185	0.000255137	0.000130845	0.000176237	0.000189209	0.000309244	0.000194323	0.000268128	0.000450971	0.000386237	0.000183747	0.000600503	0.00030757	0.000232402	0.000216518	0.000122828	0.000501878
K00737	9.90047e-07	0	0	1.02323e-07	1.10071e-07	0	1.62482e-06	1.93972e-07	2.06945e-07	1.26317e-07	2.2404e-07	0	1.16648e-07	1.07759e-06	1.43019e-07	8.19563e-07	0	2.49682e-07	0	0	5.30534e-08	6.20697e-08	2.33342e-07	1.62841e-06	2.46929e-07	7.10879e-07	4.38698e-08	0	0	2.44911e-07	5.71326e-08	3.10323e-07	3.20437e-06	4.68809e-06	4.47052e-07	1.92378e-07	2.79341e-07	0	3.92902e-07	1.81046e-06	9.12937e-08	2.29494e-07	0	2.27068e-07	5.18408e-08	3.70995e-07	4.54966e-08	0	5.62097e-07
K02032	8.43522e-05	0.000304104	0.00015722	0.000222006	8.34864e-05	0.000443159	0.000156641	0.000157175	9.75785e-05	1.87936e-05	0.00011103	0.000226752	0.00050706	0.000185497	0.000226747	0.000256314	0.000211322	0.00019972	0.000193282	7.26386e-05	0.000250408	0.000227374	0.000215685	0.000115131	0.000178877	0.000138667	9.78649e-05	0.00058082	0.000180085	0.000256281	8.90745e-05	0.000331152	0.000126386	9.99677e-05	3.34682e-05	0.000118632	0.000125391	0.000206139	0.000139051	0.000211068	0.000289232	0.000337215	0.000189484	0.000275081	0.000331417	0.000101546	0.000301034	7.4651e-05	0.000287168
K02029	0.000634132	0.000383736	0.000355871	0.000461914	0.000694028	0.000303535	0.000436328	0.00052455	0.000581347	0.00104848	0.000467874	0.000377623	0.000502976	0.000549713	0.000526209	0.000515213	0.000426865	0.00044812	0.000378534	0.000397493	0.000432538	0.000780442	0.000498324	0.000443846	0.000520283	0.000558624	0.000528742	0.000317798	0.000415236	0.000436388	0.000640166	0.000443001	0.000450581	0.000423542	0.00100949	0.000436185	0.000413568	0.000403455	0.000593635	0.000528144	0.000462924	0.000497979	0.000470592	0.00038058	0.000428355	0.00040275	0.000417512	0.000500407	0.000390059
K02028	0.000843795	0.000772321	0.000598981	0.000780358	0.000741742	0.00074066	0.000559627	0.000540825	0.000638463	0.000665553	0.000640669	0.000663779	0.000734472	0.000732462	0.000635829	0.000676554	0.00075171	0.000596053	0.000664061	0.000849757	0.000753522	0.000712517	0.000860426	0.00059495	0.000677388	0.000665833	0.000600749	0.000684856	0.000766263	0.000807975	0.000727067	0.000696394	0.000572391	0.000648241	0.000624482	0.000633126	0.000664172	0.000748458	0.000710925	0.00076738	0.000776703	0.000704479	0.000662517	0.000558728	0.000741898	0.000704	0.00058469	0.000822868	0.000861054
K01023	3.7191e-07	1.03746e-06	0	3.35692e-07	1.71527e-06	0	0	2.01515e-06	0	5.80174e-07	1.79669e-06	0	0	1.57122e-07	7.82004e-07	0	1.24265e-07	0	0	0	0	0	8.50585e-08	0	4.8606e-07	7.59661e-08	6.67667e-08	1.63376e-06	0	0	2.71781e-06	0	0	6.51015e-07	0	1.60211e-06	1.05742e-06	1.38028e-07	0	0	4.49261e-07	0	1.31873e-07	3.50122e-06	0	0	0	0	0
K03885	3.14993e-05	2.39002e-05	7.40613e-06	1.36294e-05	1.6304e-05	0.000105178	3.1401e-05	3.34283e-05	6.95483e-05	8.31929e-06	2.34177e-05	2.87891e-05	3.30688e-05	4.72307e-05	2.61465e-05	1.04786e-05	2.91438e-05	1.25697e-05	5.16566e-05	7.09606e-05	2.73976e-05	3.97888e-05	2.27572e-05	1.03172e-05	2.30636e-05	1.67137e-05	2.55669e-05	2.58928e-05	1.38098e-05	2.53619e-05	1.62604e-05	4.31165e-05	3.05957e-05	3.25151e-05	3.79262e-05	2.22927e-05	2.11248e-05	3.87067e-05	2.08856e-05	3.89033e-05	3.39979e-05	1.03569e-05	3.08089e-05	1.24605e-05	2.88285e-05	4.87142e-05	2.92997e-05	5.82709e-05	3.5175e-05
K17245	4.40222e-07	1.22009e-06	0	3.9698e-08	2.16528e-06	3.74232e-08	3.82047e-08	1.03874e-08	7.55151e-07	2.64913e-07	1.59465e-06	3.34119e-06	1.05484e-06	3.51748e-06	0	8.70049e-07	2.89106e-07	1.1865e-05	1.86188e-06	0	1.77526e-06	6.70525e-05	1.31927e-07	4.4278e-07	7.66402e-08	2.12672e-07	7.11347e-08	1.82232e-06	0	3.0272e-07	6.9894e-07	2.08812e-07	2.92515e-08	5.00417e-07	1.84707e-06	1.77174e-06	1.09498e-06	4.64566e-06	8.23677e-07	3.42454e-06	4.27522e-08	3.39755e-07	4.09074e-07	9.42689e-06	2.13237e-06	0	1.18278e-06	1.52635e-05	9.45283e-07
K01039	3.27134e-05	1.51503e-05	1.62247e-05	1.41046e-05	7.17528e-05	1.51292e-05	1.80821e-05	1.65188e-05	2.8044e-05	9.55968e-05	3.42086e-05	2.39038e-05	3.39426e-06	4.55751e-05	7.72206e-06	3.51467e-05	2.35283e-05	6.79646e-05	1.54132e-05	4.52067e-05	1.27311e-05	2.55583e-06	3.46855e-05	5.69091e-05	3.8996e-05	4.52982e-05	0.000102531	1.91278e-05	1.83728e-05	2.04913e-05	0.000148786	3.05219e-05	1.36667e-05	4.18696e-05	9.583e-06	2.55661e-05	1.50775e-05	1.69417e-05	1.64667e-05	4.56366e-05	4.59747e-05	2.97041e-05	4.07747e-05	3.25375e-05	2.10518e-05	3.79561e-05	3.62857e-06	2.04508e-06	4.77458e-05
K11811	4.851e-08	0	0	2.1893e-08	0	1.23831e-07	0	0	0	0	5.55234e-06	6.97831e-07	9.42948e-08	0	5.33823e-08	5.42567e-06	5.62812e-06	0	0	0	0	4.40504e-08	4.43783e-08	7.5452e-07	0	0	0	0	0	4.5707e-08	0	1.53384e-07	0	0	0	7.34563e-06	5.82962e-06	5.04102e-07	0	0	6.4623e-08	4.99503e-06	2.43993e-06	0	0	0	7.78752e-08	0	0
K18902	1.09273e-07	1.09007e-07	0	2.3166e-07	0	0	0	1.45423e-07	2.8032e-07	0	8.58093e-08	5.55086e-07	0	1.23106e-07	5.36116e-07	3.42491e-06	4.37426e-07	1.99916e-08	2.45799e-07	0	8.83356e-07	0	5.60501e-08	1.0116e-07	1.50516e-07	0	5.23121e-08	8.44378e-08	0	3.72836e-07	0	2.39659e-07	7.56171e-08	2.55037e-07	1.6416e-07	1.06639e-07	0	0	1.08354e-07	4.36285e-08	2.58234e-07	1.6485e-06	4.8929e-07	0	1.61898e-06	0	2.31696e-07	0	0
K04518	2.82913e-05	6.91172e-05	4.04246e-05	0.000106926	2.46515e-05	3.1558e-05	7.18833e-05	6.18717e-05	8.0107e-05	8.8449e-06	7.11947e-05	6.19643e-05	6.1119e-05	4.49487e-05	6.04824e-05	6.13898e-05	3.29593e-05	1.94365e-05	6.28582e-05	1.73884e-05	6.15178e-05	3.49917e-05	3.5972e-05	2.34752e-05	1.25472e-05	3.81605e-05	3.8394e-05	7.67803e-05	2.65666e-05	8.32977e-05	1.95898e-05	1.09496e-05	4.67305e-05	5.31881e-05	0.000174723	8.58388e-05	7.22034e-05	7.61018e-05	4.4656e-05	6.78304e-05	2.6142e-05	9.75686e-05	3.93191e-05	1.38447e-05	4.49583e-05	2.74499e-05	8.74055e-05	0.000133286	7.53347e-05
K09758	1.2178e-05	1.09902e-05	1.18287e-05	1.06579e-05	1.42857e-05	3.46681e-06	8.22753e-06	1.66773e-05	1.61507e-05	1.23522e-05	1.76976e-05	8.12015e-06	2.52916e-06	1.88766e-05	1.7527e-05	9.90303e-06	1.20472e-05	1.43928e-05	8.73267e-06	1.37789e-05	1.17604e-05	6.40569e-06	2.00346e-05	3.36472e-05	5.57312e-06	1.32262e-05	1.72432e-05	7.68495e-06	1.03339e-05	1.7259e-05	1.10239e-05	1.0145e-05	1.15921e-05	2.98896e-05	6.90779e-06	1.40654e-05	1.61e-05	7.33685e-06	1.73381e-05	1.67412e-05	8.54084e-06	9.30378e-06	3.6043e-05	1.18249e-05	9.24238e-06	1.26286e-05	3.32413e-06	2.93059e-06	6.91044e-06
K09759	6.53662e-05	9.69076e-05	2.46004e-05	4.75076e-05	6.56269e-05	0.000105443	0.000174719	9.38914e-05	0.000101192	2.47606e-05	9.65389e-05	0.000136234	5.8047e-05	0.00015679	6.3463e-05	4.46103e-05	8.32926e-05	3.74461e-05	0.000173524	0.000264114	0.000111392	0.000181964	7.24751e-05	6.49316e-05	0.000112391	0.000189073	6.09108e-05	6.64123e-05	4.00148e-05	6.47389e-05	0.000119742	9.51201e-05	0.000187215	9.35921e-05	6.50381e-05	0.000121549	0.000144088	0.000102662	7.19018e-05	0.000161772	7.21548e-05	4.85793e-05	9.73796e-05	5.10139e-05	7.85951e-05	0.000111172	8.90385e-05	0.000156029	5.6611e-05
K06034	2.2221e-08	0	3.76446e-07	4.01141e-08	0	0	3.86052e-08	0	1.08173e-07	0	3.90361e-08	0	1.7607e-07	1.87756e-08	3.73788e-08	0	5.93971e-08	0	0	0	4.15974e-08	1.388e-07	4.06569e-08	2.20134e-08	0	0	0	0	1.41773e-07	8.00112e-08	0	4.68404e-08	3.99035e-07	0	0	1.16028e-08	6.73913e-08	0	0	0	3.57902e-08	3.31564e-07	6.30334e-08	3.56072e-08	0	0	0	0	8.3947e-08
K11935	0	0	5.83002e-08	0	0	0	0	2.20814e-06	0	0	3.02277e-08	0	0	2.9379e-07	1.73666e-07	0	2.34918e-06	1.68436e-08	0	0	0	1.19422e-08	3.14827e-08	3.40922e-08	0	8.59801e-08	2.47124e-08	0	2.74455e-08	4.95654e-08	3.46877e-08	7.25419e-08	2.28884e-08	4.95873e-07	0	1.79693e-08	2.60922e-08	0	0	4.42193e-07	5.18792e-08	6.75649e-08	6.69642e-08	8.27175e-08	0	0	0	0	1.95013e-07
K02204	1.45119e-06	6.18778e-07	0	9.36797e-06	4.27951e-06	2.3703e-08	1.6222e-06	7.36755e-07	3.03236e-06	7.7143e-07	2.09843e-07	1.25662e-06	2.36899e-07	5.21408e-07	3.51439e-08	1.49057e-07	9.83631e-07	5.4537e-08	8.86134e-08	1.55404e-05	8.6163e-07	2.56082e-06	3.52172e-07	4.22076e-07	6.45197e-07	2.36983e-06	2.20621e-06	4.65965e-07	0	2.88308e-06	1.15923e-06	4.38258e-07	1.59289e-06	1.81891e-07	4.15996e-06	2.18182e-08	0	1.04794e-06	3.90922e-06	4.58906e-07	5.60838e-08	1.09382e-07	3.90119e-07	3.11501e-07	1.2149e-06	1.41502e-05	8.07976e-07	1.18816e-06	7.73634e-07
K02203	0.000121246	9.54462e-05	7.96829e-05	7.63396e-05	0.000139532	6.19783e-05	9.5885e-05	0.000106503	8.83757e-05	1.7011e-05	9.61006e-05	0.000112262	6.65577e-05	7.9639e-05	9.26868e-05	7.1965e-05	0.000113664	6.01421e-05	9.2129e-05	5.13813e-05	0.000106613	6.55698e-05	0.000116977	0.000105206	9.23847e-05	8.80858e-05	0.000105344	9.72892e-05	0.000106175	8.51208e-05	0.000102014	7.65243e-05	9.39173e-05	0.000117	0.000147937	8.60406e-05	7.94654e-05	0.000135736	0.00011627	8.57053e-05	8.77602e-05	8.06429e-05	0.000159315	5.61767e-05	0.000120341	6.59682e-05	6.15827e-05	0.000171776	0.000104736
K06959	0.000557598	0.000468297	0.000678231	0.000433402	0.000605779	0.000544552	0.00060857	0.000574923	0.000535465	0.000570472	0.000607449	0.000460888	0.000364219	0.000498375	0.000563225	0.000505588	0.00068204	0.00079927	0.000293872	0.000627822	0.000541807	0.000515065	0.000557397	0.0006165	0.000644143	0.000627952	0.000538146	0.000493242	0.000620447	0.000549175	0.000460009	0.000575085	0.000608178	0.000591436	0.0002635	0.000629878	0.000647724	0.000492307	0.000581513	0.000474912	0.0004858	0.000520211	0.000682601	0.00061784	0.000516081	0.000603343	0.000577992	0.000544266	0.000495643
K02201	1.08712e-07	0	0	0	0	0	0	0	8.82024e-08	0	0	4.26506e-07	0	0	3.2002e-07	0	5.0853e-07	0	0	0	0	0	0	0	9.47195e-08	8.88219e-08	7.80657e-08	0	0	0	0	1.14579e-07	0	9.51483e-08	8.16592e-08	0	0	1.61386e-07	0	0	0	0	0	0	4.9714e-08	0	0	0	0
K02200	5.76333e-06	8.25144e-07	5.30019e-07	5.91925e-06	1.3119e-06	1.83313e-07	2.20962e-06	9.85891e-07	7.13648e-06	2.01027e-07	3.9791e-06	8.44415e-07	5.25435e-05	2.19323e-05	5.57916e-06	2.27119e-06	3.1087e-06	3.58973e-07	3.05248e-06	2.70732e-07	2.66386e-06	1.39139e-07	4.47199e-06	7.78556e-07	2.7786e-07	2.0269e-06	3.73384e-06	5.95302e-07	7.32811e-07	3.8488e-06	5.57877e-07	1.80182e-06	5.32094e-06	7.00008e-06	1.30162e-06	3.20039e-06	4.84433e-06	7.34041e-07	6.68588e-06	2.15214e-05	4.1782e-05	3.00894e-06	2.02364e-06	1.37656e-06	2.25489e-06	1.99418e-06	3.52571e-06	3.48357e-07	4.59076e-06
K16963	2.26291e-06	1.9004e-06	2.30211e-07	7.52274e-07	8.58073e-07	0	3.95155e-07	1.77705e-06	0	0	2.29464e-06	8.122e-07	4.06905e-08	1.38219e-05	4.12223e-07	2.35526e-06	1.79542e-05	6.43452e-07	3.84456e-07	9.26161e-06	1.11673e-06	5.83777e-07	4.00416e-07	2.54042e-07	8.98289e-07	1.7977e-06	1.61362e-06	1.07505e-06	2.16749e-07	6.2474e-07	2.4846e-07	4.60857e-07	2.79972e-06	1.10076e-06	0	2.16897e-06	1.44914e-06	1.46666e-06	8.84804e-07	9.7575e-06	1.45381e-07	1.45228e-06	1.10799e-05	6.35532e-07	5.87488e-07	3.92525e-06	6.04247e-07	3.17305e-07	2.05127e-07
K07131	0	1.24495e-07	0	5.03538e-08	0	4.74684e-08	0	8.27273e-07	0	0	0	2.9182e-07	0	2.8282e-07	0	1.0356e-07	7.4559e-08	2.18435e-07	0	0	0	0	2.0414e-07	0	1.45818e-07	2.73478e-07	0	1.15324e-07	0	2.41044e-07	5.62305e-08	0	0	2.92957e-07	0	0	0	0	0	2.67282e-07	0	1.31431e-07	4.74741e-07	0	3.06134e-07	0	4.47783e-08	0	5.26878e-08
K16962	7.61768e-06	2.54895e-06	2.59612e-06	1.06089e-06	1.61058e-06	9.60187e-07	6.4032e-06	1.00025e-05	2.29397e-06	1.96713e-05	2.92612e-06	2.86503e-06	5.06072e-07	4.55936e-06	7.35243e-06	1.30588e-06	2.95773e-06	9.22943e-07	2.38278e-06	3.13286e-06	3.26779e-06	8.16927e-08	9.45449e-06	6.6355e-06	2.11378e-06	7.02784e-06	4.46091e-06	1.7519e-06	1.01778e-06	1.13391e-06	1.64522e-06	4.06277e-06	8.93165e-06	6.59322e-06	3.28284e-06	3.38527e-06	4.20952e-06	5.31449e-06	4.50733e-06	2.88231e-06	1.04713e-06	7.58473e-07	2.80925e-06	1.11031e-06	1.47496e-06	1.82539e-06	2.79711e-06	1.60069e-07	1.67856e-06
K07136	0	3.63908e-07	6.90633e-07	2.94376e-07	0	0	1.41651e-07	0	2.64607e-07	5.81449e-07	0	0	0	0	1.37151e-07	1.51358e-07	0	0	0	8.5948e-07	0	0	2.98359e-07	1.61545e-07	0	1.33233e-07	1.17099e-07	1.68551e-07	6.50246e-07	2.34864e-07	0	3.43737e-07	0	2.85445e-07	1.22489e-07	1.70294e-07	0	0	0	2.60428e-07	2.62645e-07	2.56123e-07	0	0	0	3.55775e-07	1.3089e-07	0	0
K09739	0	0	0	5.55672e-07	0	1.60478e-07	3.02261e-07	3.9993e-06	1.95448e-07	0	4.80842e-06	0	0	9.04644e-08	4.50245e-08	1.36222e-06	0	0	0	0	2.53999e-07	0	9.54975e-07	1.61545e-07	0	2.41569e-07	0	0	0	1.2529e-06	0	0	7.65488e-07	6.77932e-07	0	2.97692e-06	3.67321e-06	0	6.92988e-08	1.49615e-07	0	9.60461e-08	1.15642e-07	0	0	0	1.21074e-06	0	1.36509e-06
K01428	7.62154e-05	0.000158133	0.000138677	0.000238175	8.00889e-05	0.000186659	8.67268e-05	7.40086e-05	0.000109227	0.000163181	5.28921e-05	8.40409e-05	0.000126714	6.60862e-05	0.000135544	0.000149728	5.66338e-05	0.000104458	8.35451e-05	5.97415e-05	5.97342e-05	7.86893e-05	8.58449e-05	4.34778e-05	0.000141637	5.50814e-05	4.82553e-05	0.000123214	8.02689e-05	0.000144994	4.69213e-05	0.000138324	6.92376e-05	8.79686e-05	0.00022142	4.89873e-05	5.37094e-05	7.22693e-05	6.66888e-05	5.46357e-05	9.90838e-05	0.000132217	5.16694e-05	0.000138373	7.10241e-05	5.79316e-05	6.62387e-05	0.000132697	0.000127163
K06408	0.00015483	0.000408563	4.59726e-05	0.000445997	0.000179716	0.00065422	0.000159711	9.89111e-05	0.000229017	0.000196526	0.000185686	0.000295884	0.000484834	0.000230211	0.000422603	0.000372308	0.000156053	0.000257383	0.000312711	9.36317e-05	0.00019126	0.000133636	0.00028806	0.000142937	0.000486019	0.00016413	0.000101753	0.000426767	9.82653e-05	0.00039962	0.000201202	0.000525801	0.000167871	0.000184721	0.00018269	0.000220093	0.000223129	0.000229657	0.000245137	0.00025935	0.000413264	0.00036266	0.000158712	0.00041755	0.000290995	0.000171053	0.000203662	0.000220272	0.000317394
K01586	0.000545426	0.000599745	0.000447437	0.00045143	0.000561326	0.000395939	0.000577507	0.000491681	0.000615232	0.000583445	0.000580236	0.00052002	0.00047888	0.000616121	0.000434231	0.000656507	0.000524634	0.000314785	0.00046614	0.000280402	0.000537034	0.000618335	0.000609167	0.000475269	0.00038611	0.000500663	0.000597354	0.000514764	0.000450282	0.000432287	0.000438518	0.000413356	0.000534026	0.000616586	0.000500172	0.00059301	0.000670871	0.00052166	0.000630024	0.0006172	0.000546074	0.000554314	0.000673817	0.000344706	0.000518381	0.000391174	0.000510919	0.0008134	0.000591362
K12992	4.69087e-05	0.000110547	6.99203e-05	9.90064e-05	7.69612e-05	0.000165958	9.92352e-05	5.20521e-05	8.58216e-05	7.72274e-05	8.79197e-05	5.92705e-05	9.6159e-05	0.000108942	9.09259e-05	0.000114999	6.58753e-05	4.89097e-05	9.83789e-05	2.54618e-05	0.000102747	6.68417e-05	7.88351e-05	4.7665e-05	5.80368e-05	5.16968e-05	4.82594e-05	9.74428e-05	6.78013e-05	9.15983e-05	6.25386e-05	0.000144367	8.12633e-05	8.08722e-05	0.00022236	8.06119e-05	7.3261e-05	7.58888e-05	8.52675e-05	0.000108916	6.36737e-05	0.000106858	6.00458e-05	4.923e-05	7.50433e-05	3.28951e-05	9.06246e-05	7.59351e-05	5.18199e-05
K13498	4.7233e-06	3.18631e-06	8.09061e-06	9.01896e-07	2.36689e-06	2.7513e-07	1.06835e-06	9.02012e-06	2.34253e-06	3.30838e-07	5.55197e-06	5.7768e-07	9.01761e-07	1.41729e-06	2.59016e-06	6.73451e-07	1.5266e-06	1.83733e-07	6.3428e-07	2.62757e-06	3.52603e-06	1.0775e-06	3.066e-06	5.49041e-07	1.49923e-06	3.01497e-06	2.19994e-06	6.92107e-07	5.3603e-06	1.77909e-06	8.96471e-07	1.40824e-06	2.08162e-06	2.87741e-06	1.17678e-06	5.79442e-06	6.96464e-06	5.43931e-07	2.56116e-06	1.72448e-06	5.91667e-07	4.0629e-07	1.26522e-05	8.24103e-07	2.2983e-07	2.98261e-06	2.08637e-06	2.18768e-06	4.1657e-06
K12990	3.51704e-06	1.06568e-06	9.70763e-06	4.48704e-06	1.90544e-05	1.87732e-06	2.35927e-05	2.85055e-05	2.661e-05	8.72838e-07	1.84779e-06	2.27893e-07	3.76327e-07	1.52681e-06	7.79994e-06	7.69572e-07	2.54029e-06	3.83726e-06	5.55559e-07	5.7672e-06	1.0855e-06	2.1554e-06	2.72114e-06	1.3199e-05	1.22263e-06	3.30991e-05	2.118e-05	8.70309e-07	9.55951e-06	4.97096e-06	2.44006e-06	5.63805e-06	1.17737e-05	1.28039e-05	4.48747e-06	1.42073e-06	1.50772e-06	8.70885e-07	3.40521e-06	2.96866e-06	7.9415e-07	1.24085e-06	1.96975e-06	1.57343e-06	7.6527e-07	1.22841e-05	3.68375e-07	1.00577e-06	1.41004e-06
K12996	1.67002e-05	6.65959e-06	9.40688e-06	1.70145e-05	1.3182e-05	4.69189e-06	4.10669e-05	3.19538e-05	2.02318e-05	2.8091e-05	6.05942e-05	8.8517e-06	2.04629e-06	4.20792e-05	1.10212e-05	1.28455e-05	1.67171e-05	5.89587e-06	1.91617e-05	6.98993e-06	1.12079e-05	1.2401e-05	1.30087e-05	2.45692e-05	9.19049e-06	4.74008e-05	1.77955e-05	6.52405e-06	1.97527e-05	9.6025e-06	8.06741e-06	1.37903e-05	4.74139e-05	3.89533e-05	1.06833e-05	6.54147e-05	9.32336e-05	1.10159e-05	9.69087e-06	5.08546e-05	1.98091e-05	1.23798e-05	4.50192e-05	6.50676e-06	4.59788e-06	7.35779e-06	9.01096e-06	1.69912e-05	1.57242e-05
K00547	9.82342e-05	3.8626e-05	0.000106198	3.42392e-05	0.000129268	2.96949e-05	0.000140111	7.46613e-05	7.54878e-05	0.000104535	9.61342e-05	5.12522e-05	1.67529e-05	6.746e-05	4.55242e-05	4.6405e-05	6.68794e-05	3.93019e-05	4.64183e-05	6.6063e-05	6.15423e-05	0.00011305	5.32755e-05	0.000101091	3.99347e-05	0.000103428	9.57507e-05	2.42618e-05	6.03459e-05	3.67048e-05	4.99459e-05	6.71488e-05	0.000114833	6.51043e-05	3.51491e-05	8.7329e-05	9.5352e-05	5.32494e-05	6.13003e-05	7.11193e-05	2.85125e-05	5.29311e-05	6.84104e-05	3.9571e-05	5.25333e-05	6.38464e-05	4.84775e-05	4.55253e-05	4.04549e-05
K12995	3.09323e-06	6.24152e-07	1.84815e-06	1.30569e-06	2.22485e-05	1.08882e-05	2.08635e-06	3.23855e-05	1.08923e-06	3.29549e-06	2.85599e-06	2.41885e-06	1.75419e-06	1.35255e-06	5.65604e-07	2.69136e-06	1.5372e-05	6.16113e-06	2.6238e-06	8.42718e-07	2.67055e-06	1.04899e-06	2.03275e-06	6.90042e-07	1.60355e-06	6.13687e-06	2.26727e-06	1.59152e-06	1.70998e-06	1.26469e-06	1.04452e-05	1.1997e-06	1.67404e-06	3.64111e-05	5.61967e-07	2.04836e-06	1.63975e-06	1.27436e-05	5.25457e-06	1.61842e-06	1.3378e-06	1.5202e-06	5.67862e-06	3.5383e-06	8.09052e-06	1.52442e-06	5.67334e-06	2.89004e-06	4.38388e-06
K08979	5.86509e-07	3.31987e-07	1.63089e-06	7.88876e-06	2.61951e-06	0	5.16903e-07	8.95152e-06	0	0	1.68236e-05	8.6096e-08	1.62077e-06	8.72663e-07	4.59818e-06	6.90403e-08	1.37695e-07	6.91711e-07	5.55252e-05	7.84087e-08	6.53399e-07	8.10496e-06	2.26393e-06	1.17899e-06	0	1.68352e-07	7.21081e-07	1.15324e-07	2.61011e-06	3.71208e-05	3.27301e-06	0	2.7209e-07	3.36249e-05	2.23488e-07	3.51493e-06	4.65266e-06	2.08156e-07	3.60354e-06	1.02578e-06	2.39606e-07	0	1.98874e-07	5.95953e-08	6.81658e-05	1.56067e-07	1.55231e-06	6.45092e-06	7.01697e-06
K08978	0.000112438	8.68903e-05	0.000134993	4.58216e-05	9.07076e-05	5.95059e-05	9.74087e-05	0.000124844	0.000106071	0.000107059	0.000208488	6.37588e-05	2.79634e-05	8.01094e-05	8.75661e-05	7.0439e-05	0.000117608	6.97249e-05	8.98155e-05	7.43001e-05	8.26929e-05	6.60761e-05	7.97003e-05	0.000108092	4.97018e-05	0.00011753	0.000108064	8.10349e-05	0.000102385	4.981e-05	6.72414e-05	6.19889e-05	0.00011635	0.00012043	0.000234852	0.000203736	0.00022125	7.82189e-05	9.85207e-05	7.46007e-05	2.96962e-05	6.14301e-05	0.000133221	8.20531e-05	9.66564e-05	8.11262e-05	5.7784e-05	8.57921e-05	7.59321e-05
K19416	0	1.4992e-06	2.10757e-08	0	0	4.23427e-08	0	0	0	0	0	1.30154e-07	0	0	1.46488e-07	0	0	0	2.64952e-07	0	6.7785e-07	0	0	9.92771e-07	1.76843e-06	8.13158e-08	0	1.54307e-07	3.96864e-08	0	0	7.86722e-08	0	0	0	0	0	7.38741e-08	0	0	1.0897e-06	5.31319e-07	0	0	3.43767e-07	0	5.61327e-07	0	0
K03088	0.00216727	0.00235309	0.00240667	0.00258117	0.00234008	0.00183266	0.00241842	0.0020459	0.00219155	0.00231574	0.00221	0.00208897	0.00221977	0.00206026	0.00239013	0.00251296	0.00204085	0.00239547	0.00224524	0.00240445	0.00214968	0.00241006	0.00212438	0.0021527	0.00236232	0.00214453	0.00225767	0.00245875	0.00226563	0.00233899	0.00245024	0.00216634	0.00229386	0.00203054	0.0019161	0.00230465	0.00235276	0.00197324	0.00230288	0.00204443	0.00270883	0.00252185	0.00237979	0.00257432	0.00239935	0.00210989	0.00230682	0.0022667	0.002163
K03089	2.90967e-06	1.85859e-06	5.21657e-07	2.01705e-06	1.79426e-06	2.16179e-06	7.08062e-06	5.46492e-06	2.80332e-06	1.44811e-06	7.27506e-06	3.56875e-06	1.10037e-06	4.96299e-06	1.75404e-06	6.92703e-06	5.17138e-06	1.04402e-06	6.59575e-07	2.91827e-06	4.29381e-06	1.80884e-06	2.98939e-06	3.30478e-06	2.29026e-06	3.88936e-06	1.38827e-06	2.53594e-06	1.28187e-06	2.54915e-06	1.82338e-06	1.86125e-06	6.82845e-06	9.8491e-06	1.2229e-06	5.19418e-06	6.56378e-06	7.1937e-06	2.45643e-06	3.9834e-06	1.71595e-06	1.91426e-06	2.1287e-06	2.80533e-06	7.34779e-07	5.41915e-06	1.61396e-06	3.7656e-06	4.66386e-06
K03086	0.000535757	0.000434661	0.00056671	0.000626478	0.000609986	0.000610052	0.000458758	0.000504435	0.000517362	0.000620332	0.000589678	0.000446529	0.000529847	0.00049961	0.000636116	0.000562063	0.000453586	0.000583268	0.000460501	0.000364799	0.000432309	0.000561231	0.000617085	0.000601279	0.000650529	0.000562131	0.000575921	0.000485847	0.000644965	0.000565324	0.000777425	0.000664876	0.000440162	0.000448904	0.000600254	0.000514377	0.000464101	0.000566873	0.000632808	0.000553235	0.000640517	0.000630538	0.000495103	0.000642311	0.00050714	0.000409627	0.000397274	0.000483655	0.00061461
K08972	5.82905e-06	5.28382e-06	1.66454e-06	1.3316e-05	1.47474e-05	1.04532e-05	1.39567e-05	4.80715e-06	1.67148e-05	1.87004e-06	2.21816e-05	6.38012e-06	1.21735e-06	1.07231e-05	6.86851e-06	6.60583e-06	1.52968e-05	2.20162e-06	8.29488e-06	1.64592e-05	5.06657e-06	6.47169e-06	1.384e-05	3.90975e-06	3.49959e-06	1.02252e-05	5.99035e-06	9.62058e-06	3.96441e-06	9.50359e-06	1.2416e-05	7.3939e-06	6.4163e-06	1.76151e-05	1.12931e-05	3.17685e-05	3.63654e-05	8.35341e-06	7.26626e-06	1.36705e-05	3.24736e-06	3.3161e-06	3.58251e-05	4.21631e-06	1.62284e-05	2.10736e-05	5.531e-06	1.01802e-05	1.45288e-05
K16693	0	0	0	1.4043e-06	0	0	1.21149e-07	3.18182e-07	0	0	5.26757e-06	1.35558e-07	2.25282e-08	2.41735e-06	0	4.728e-07	4.78903e-06	1.63826e-06	8.57949e-08	0	1.20411e-06	0	5.10353e-06	0	2.17997e-07	8.48332e-06	0	0	1.11226e-07	1.3504e-06	0	1.70556e-07	0	1.50705e-06	0	6.43219e-06	1.22661e-05	1.01582e-06	0	3.49466e-06	0	2.16702e-07	2.66695e-05	5.58706e-06	2.22005e-07	0	4.00783e-07	0	3.73773e-06
K16692	2.96306e-06	8.31849e-07	1.73344e-06	1.64305e-06	3.15522e-06	2.82524e-07	2.91667e-05	2.18004e-06	5.07717e-07	2.14575e-06	8.87317e-07	9.90735e-07	5.3021e-08	1.39688e-06	3.88468e-06	1.08478e-06	7.27033e-07	9.66844e-07	2.59489e-07	4.7342e-07	8.90626e-07	4.92976e-07	3.57713e-06	8.1988e-05	1.07077e-06	1.67879e-06	2.35736e-06	8.09889e-07	3.87864e-06	9.53597e-07	2.45605e-07	2.05305e-06	2.79494e-05	3.18284e-06	1.26179e-07	8.18754e-07	5.72296e-07	3.18526e-08	2.01714e-06	1.44557e-06	2.16169e-07	3.12531e-06	2.46428e-06	1.24191e-06	3.31652e-07	5.15455e-06	4.61635e-06	4.01532e-07	3.83545e-06
K03082	4.08154e-06	8.07637e-07	7.83001e-06	8.28567e-07	1.09123e-06	6.98143e-07	2.20385e-06	8.03248e-06	1.75203e-06	1.73209e-06	4.95759e-06	2.81683e-06	2.34015e-06	4.86687e-06	3.13069e-06	4.21023e-06	2.7291e-06	1.05815e-06	4.16561e-06	2.25065e-06	3.09421e-06	1.8994e-06	7.42643e-06	1.64262e-06	2.80982e-06	3.28151e-06	6.37368e-06	7.6155e-07	3.87407e-06	1.70477e-06	1.20444e-06	1.48403e-06	5.95922e-06	6.8533e-06	9.13783e-07	6.63298e-06	1.06843e-05	2.236e-06	4.2223e-06	5.93778e-06	1.58559e-06	2.11079e-06	3.52509e-06	2.48402e-06	2.3361e-06	1.8989e-06	1.27432e-06	1.08593e-06	1.37158e-06
K12510	2.81046e-05	0.000150382	1.15576e-05	0.000164605	2.46296e-05	0.000123877	1.29987e-05	4.06642e-05	5.63139e-05	3.85447e-05	3.02446e-05	7.25384e-05	0.000110856	5.35584e-05	0.000109062	0.000114932	4.6006e-05	6.3058e-05	7.79149e-05	2.8496e-05	6.69725e-05	3.21012e-05	5.48463e-05	3.95333e-05	0.000122832	2.51828e-05	3.42442e-05	0.000138221	1.75412e-05	0.000101192	3.18773e-05	0.000100714	3.58084e-05	5.51789e-05	2.63351e-05	2.32236e-05	2.55933e-05	6.28863e-05	5.21889e-05	4.65333e-05	9.0402e-05	0.000105195	6.45366e-05	0.000102678	6.78814e-05	5.05848e-05	6.46265e-05	4.38625e-05	8.92751e-05
K12511	8.2608e-06	5.50543e-06	1.43867e-06	4.20362e-06	8.39013e-06	4.73772e-07	1.57213e-05	2.87684e-06	1.29808e-05	5.74512e-06	9.26942e-06	5.42859e-06	9.35619e-06	2.79067e-06	1.4122e-06	1.26126e-05	5.42148e-06	3.34404e-06	1.00661e-05	1.53365e-06	4.21901e-06	2.36485e-05	1.19968e-05	2.48406e-06	9.05754e-06	4.88093e-06	3.06648e-06	6.32902e-06	4.19474e-06	8.2566e-06	8.28195e-06	5.73622e-07	1.14856e-05	1.43758e-05	1.05684e-05	9.27249e-06	5.8552e-06	4.5846e-06	1.84695e-05	4.77787e-06	1.68652e-06	3.26616e-06	3.47572e-06	3.61359e-06	5.60489e-06	7.32039e-06	3.10096e-06	1.49288e-05	6.59879e-06
K12290	3.3516e-07	0	0	1.62605e-06	1.22035e-07	0	2.91141e-07	9.55803e-08	3.0252e-06	0	2.57592e-07	6.02672e-07	0	0	5.99021e-07	0	2.79964e-07	0	0	0	1.05876e-06	1.48291e-06	1.53307e-07	1.2036e-06	0	0	1.20338e-07	0	0	9.05106e-08	0	0	1.25388e-06	0	2.51756e-07	5.25017e-07	4.76467e-07	6.21944e-08	0	0	6.7478e-08	0	7.72471e-07	0	7.66343e-08	0	7.39815e-07	7.85606e-08	0
K03242	0	1.05598e-07	1.03795e-07	1.69197e-07	0	0	5.32216e-08	0	2.55944e-08	0	0	0	0	0	0	2.22532e-06	0	0	0	0	2.65741e-07	0	5.77182e-08	2.46397e-07	0	0	0	6.33283e-08	0	2.00518e-07	0	0	8.14984e-08	5.3624e-08	0	3.29438e-08	0	9.09548e-08	2.6812e-08	9.93049e-08	7.47455e-08	1.18771e-06	4.00096e-07	4.90886e-08	4.6163e-07	0	9.98205e-08	0	0
K03346	7.59435e-07	3.54252e-07	4.22878e-06	4.07445e-07	2.49662e-07	2.14907e-07	3.47447e-07	9.83001e-08	1.25171e-06	0	4.66573e-07	3.21317e-07	6.04896e-07	8.73036e-07	2.95028e-07	4.37766e-07	1.2891e-06	8.75583e-08	1.55433e-07	1.89377e-07	1.79064e-07	3.74055e-07	7.2034e-07	0	3.89669e-08	2.72301e-06	4.75551e-07	2.73891e-07	1.05316e-05	8.6297e-07	6.13041e-07	1.24785e-07	7.60066e-08	3.79088e-07	6.07072e-07	5.80134e-07	8.64527e-07	3.44851e-07	1.06322e-06	1.45207e-06	4.02161e-07	3.97706e-07	1.10188e-06	7.16652e-08	9.3164e-08	2.50681e-07	1.14661e-07	0	2.15864e-07
K16169	7.56432e-07	5.74367e-07	2.1421e-07	7.21127e-06	3.96031e-07	1.09397e-06	4.7882e-06	1.65743e-06	5.32732e-06	1.40393e-06	1.4164e-05	4.78851e-06	6.38927e-07	1.13365e-06	1.21399e-06	5.36129e-07	6.80965e-06	3.60266e-08	3.61648e-07	1.43892e-05	1.43981e-06	2.91517e-06	6.96399e-06	3.67679e-06	6.49386e-07	3.6656e-06	2.67239e-06	4.7205e-07	2.34811e-07	2.87638e-06	2.71296e-07	4.03639e-06	3.58444e-06	1.11974e-06	2.09755e-06	1.06471e-05	8.57623e-06	2.89246e-06	5.04934e-06	7.82237e-07	1.60014e-06	8.3727e-07	2.1834e-06	1.8616e-07	5.51767e-07	1.47851e-05	2.68857e-07	1.68152e-07	9.31714e-06
K01426	3.10462e-05	2.77405e-05	7.44967e-05	1.4891e-05	1.33971e-05	4.31578e-06	2.9605e-05	3.58785e-05	2.04323e-05	9.50161e-06	6.37768e-05	9.07987e-06	6.36015e-06	2.63733e-05	3.42164e-05	9.06327e-06	1.3491e-05	2.68696e-05	2.92268e-05	1.77914e-05	2.51522e-05	9.17069e-06	1.98136e-05	3.04298e-05	1.1347e-05	2.84132e-05	2.73733e-05	1.59683e-05	0.00014182	1.59529e-05	1.02201e-05	2.18307e-05	4.45099e-05	4.27354e-05	2.94219e-05	6.00542e-05	4.87931e-05	1.44842e-05	4.13238e-05	4.46303e-05	1.68595e-05	8.94773e-06	2.36487e-05	2.49909e-05	1.15884e-05	4.1335e-05	1.90683e-05	1.73178e-05	1.73304e-05
K12213	1.21736e-06	1.21783e-06	8.23691e-08	0	8.51825e-07	8.9297e-08	9.93364e-07	6.22502e-07	6.81167e-08	0	1.60392e-06	0	4.15768e-08	1.19029e-06	9.35617e-07	8.66614e-07	1.12208e-07	0	3.1158e-07	5.0888e-07	1.82036e-07	5.82686e-08	1.72812e-07	9.85954e-08	5.48623e-08	8.57439e-07	1.08519e-06	4.12198e-07	0	2.10084e-07	2.03797e-07	0	1.1918e-06	1.36154e-06	1.04576e-07	1.05211e-06	5.72893e-07	6.23175e-08	7.08965e-07	9.17485e-07	7.83116e-08	7.35693e-07	2.82319e-07	7.79113e-08	1.72769e-07	6.37157e-07	1.59772e-07	1.77111e-07	0
K16165	5.97621e-07	8.66902e-07	0	5.00902e-08	1.63359e-07	1.88879e-07	1.63027e-07	9.59596e-08	9.00496e-08	1.49977e-07	1.71378e-07	8.51253e-07	2.76566e-07	1.26603e-06	3.47341e-06	5.15091e-08	4.54174e-06	6.56687e-07	2.94218e-07	0	1.61159e-06	2.60734e-06	1.06613e-06	3.15121e-06	1.16901e-07	2.72046e-07	3.98503e-08	6.17647e-07	1.07003e-07	1.26887e-07	0	2.50097e-06	1.48808e-07	9.0395e-07	0	3.514e-07	2.06075e-07	3.04071e-07	2.12999e-07	1.70947e-06	5.86676e-07	1.9819e-07	1.02071e-05	2.14996e-07	2.03021e-07	4.03584e-08	2.87351e-07	0	9.72117e-07
K03644	4.81302e-05	2.72625e-05	3.79335e-05	1.52029e-05	3.50892e-05	3.45709e-05	2.76459e-05	2.89937e-05	3.18291e-05	9.70414e-06	5.75147e-05	1.378e-05	1.97223e-05	3.39442e-05	2.69161e-05	1.61743e-05	6.56054e-05	4.71494e-05	2.51146e-05	2.81855e-05	2.51785e-05	2.46232e-05	2.58291e-05	7.98101e-05	2.12803e-05	3.31297e-05	4.57783e-05	2.39548e-05	5.96078e-05	1.92858e-05	2.467e-05	3.78164e-05	4.10507e-05	3.79678e-05	3.07957e-05	4.94135e-05	3.71725e-05	1.86899e-05	3.52234e-05	4.82277e-05	4.11982e-05	3.7656e-05	6.65622e-05	2.74435e-05	1.93255e-05	4.28827e-05	1.32072e-05	4.4471e-05	2.44762e-05
K12203	0	0	0	0	1.17619e-07	0	0	0	0	5.39917e-08	2.12803e-07	3.77605e-06	5.99894e-08	2.16179e-07	0	2.714e-07	9.2813e-07	0	0	0	3.07893e-07	8.40733e-08	5.54095e-08	1.80007e-07	0	0	0	7.55572e-08	0	0	1.83151e-07	6.38368e-08	8.0567e-08	0	0	3.1626e-08	9.18447e-08	6.86767e-07	0	1.48848e-06	1.46331e-07	6.31475e-07	2.07358e-07	0	0	0	0	0	0
K03646	6.55371e-07	3.60645e-06	9.55131e-08	2.40887e-06	7.74599e-06	8.70736e-07	2.24501e-06	2.15789e-06	1.47411e-06	9.64241e-07	1.30505e-06	1.57813e-06	5.82775e-07	2.32e-06	7.67276e-07	1.91928e-06	8.74451e-07	5.77073e-06	1.98705e-06	2.33271e-06	1.20384e-06	2.71464e-07	2.41611e-06	0	9.39547e-07	1.48459e-06	5.23776e-07	2.10168e-06	1.73406e-06	3.19903e-06	8.26858e-06	2.33907e-06	2.54876e-06	2.15342e-06	3.17442e-06	3.881e-06	2.22613e-06	1.85097e-06	1.36215e-06	1.72063e-06	1.62638e-06	3.09763e-06	5.02741e-06	5.92727e-06	8.97918e-07	3.26894e-06	1.00354e-06	5.85806e-07	4.69251e-07
K03647	6.19153e-06	7.62586e-06	8.67803e-07	3.13254e-06	3.78025e-06	3.02105e-07	6.7584e-06	1.24844e-05	2.95237e-05	7.18312e-07	2.66587e-05	1.61769e-05	3.91237e-07	2.01284e-05	4.46465e-06	7.20111e-06	1.95044e-05	1.24827e-06	2.20191e-06	1.38187e-06	7.53566e-06	0.000106897	5.14881e-06	1.85204e-05	7.16388e-06	1.58065e-05	3.9757e-06	1.18144e-05	2.65758e-06	3.47316e-06	1.17634e-06	9.18172e-06	1.7587e-05	6.9043e-06	2.53956e-06	6.05196e-05	6.37069e-05	1.28014e-05	7.31753e-06	1.74409e-05	5.1214e-06	5.57687e-06	2.91028e-05	2.46472e-06	1.13921e-05	7.30959e-06	5.4734e-06	2.19857e-05	3.80701e-06
K03640	3.82651e-08	2.8824e-07	2.44755e-07	6.11324e-08	3.86097e-07	2.40839e-07	9.68239e-07	1.6975e-05	2.26374e-05	1.27766e-07	3.75906e-05	8.05022e-07	3.49676e-07	3.52898e-06	4.66156e-07	2.61871e-06	1.23966e-05	8.95917e-08	5.88677e-07	0	1.68252e-06	7.92869e-08	2.92361e-06	1.77702e-05	1.52996e-06	1.55669e-05	0	5.55791e-07	6.10339e-08	2.64956e-07	2.31418e-07	2.73505e-07	2.34716e-06	3.64433e-06	8.53043e-07	7.71495e-05	9.17278e-05	1.36136e-06	6.10111e-07	1.94232e-06	2.72657e-06	2.17205e-06	1.275e-05	4.51399e-07	1.1747e-05	2.65432e-07	2.44265e-06	3.36878e-07	1.89016e-06
K03641	6.39919e-06	2.63809e-05	1.35904e-06	8.0586e-06	9.85091e-06	2.61879e-06	4.3438e-06	2.91905e-06	9.81491e-06	4.41861e-06	1.21605e-05	3.83014e-05	3.00875e-05	1.94185e-05	1.1877e-05	1.04284e-05	1.54481e-05	2.19056e-06	1.37833e-05	1.08763e-06	1.62688e-05	1.05156e-05	5.94084e-06	4.88465e-06	5.56021e-06	4.45431e-06	7.89546e-06	1.03941e-05	1.99535e-06	4.10807e-06	8.18519e-06	1.71487e-05	6.71316e-06	2.41209e-06	4.03346e-06	6.87397e-06	1.10153e-05	2.39338e-05	8.11946e-06	1.19651e-05	8.34333e-06	9.16349e-06	2.08002e-05	3.15722e-06	7.20875e-06	3.9873e-06	6.97453e-06	2.07417e-05	5.95837e-06
K03642	2.97876e-05	1.3075e-05	4.56145e-06	8.2238e-06	2.99948e-05	6.70264e-06	4.31383e-06	5.51645e-06	2.65269e-05	3.67668e-05	1.41064e-05	9.61724e-06	2.87277e-06	2.06434e-05	2.05537e-05	2.09396e-05	1.25112e-05	1.59605e-05	7.9472e-06	2.49085e-05	1.12624e-05	1.08523e-05	1.8916e-05	1.58044e-05	1.03213e-05	9.90122e-06	1.79428e-05	9.8597e-06	9.89977e-06	9.50441e-06	4.07973e-05	1.95901e-05	3.95961e-06	1.93949e-05	1.42994e-05	1.55088e-05	1.02721e-05	7.35723e-06	2.35608e-05	2.18599e-05	1.77444e-05	2.40853e-05	1.11814e-05	1.16042e-05	8.51223e-06	3.37613e-05	6.10575e-06	2.5353e-05	1.97739e-05
K03643	1.35034e-06	8.80328e-07	1.33225e-06	4.59731e-07	6.59262e-06	3.82024e-07	3.13655e-07	1.4443e-06	2.74752e-08	7.6248e-07	5.35802e-07	2.70374e-06	5.60581e-07	2.06935e-07	2.02026e-06	5.95311e-07	1.92737e-07	2.00302e-08	3.32386e-06	3.9972e-06	1.41049e-06	1.4996e-06	2.46973e-06	1.14135e-07	3.57232e-06	1.9275e-07	1.00852e-06	8.86504e-07	3.50511e-06	5.07244e-07	4.85392e-06	2.39308e-06	4.79856e-07	8.88152e-07	0	6.13887e-07	3.42671e-07	1.57791e-06	1.51514e-06	6.67705e-07	1.45264e-06	1.42219e-06	3.20913e-06	6.1628e-07	3.29886e-06	3.22224e-06	8.16142e-07	4.23418e-07	3.01217e-06
K05340	1.83843e-05	7.74001e-06	4.39361e-05	1.01129e-05	1.41711e-05	7.78986e-06	3.57185e-06	1.37679e-05	1.27725e-05	1.50739e-05	9.54838e-06	2.04664e-05	4.51256e-06	2.45449e-05	8.34505e-06	1.22847e-05	3.12768e-05	4.43431e-06	3.67343e-06	1.48313e-05	1.70674e-05	7.36526e-06	1.47803e-05	2.67335e-05	6.29369e-06	1.19701e-05	2.15915e-05	1.18744e-05	2.22401e-05	9.96295e-06	2.84092e-05	1.47918e-05	4.8401e-06	7.56841e-06	6.16399e-06	1.71772e-05	1.82315e-05	3.28149e-05	1.38614e-05	2.37595e-05	1.37452e-05	1.40187e-05	3.11325e-05	4.29981e-06	1.83339e-05	1.78276e-05	1.19882e-05	2.44446e-06	5.81633e-06
K12209	1.70174e-06	2.71262e-08	1.23554e-07	0	4.72093e-08	0	3.59002e-07	0	0	0	1.28121e-07	0	9.63133e-08	4.10825e-08	1.24726e-06	1.35389e-07	6.49826e-08	0	0	5.12534e-08	0	0	8.89602e-08	3.37169e-07	4.23631e-08	3.37666e-07	1.15219e-06	0	1.55105e-07	7.00281e-08	0	2.04981e-07	7.76104e-07	2.34052e-07	0	4.31594e-07	7.18853e-07	0	3.51262e-07	7.76506e-08	0	3.81835e-08	0	0	0	1.44975e-06	3.90269e-08	0	1.37762e-07
K03648	0.000224425	0.000160257	0.000123314	0.000268563	0.000235246	0.000152207	0.000230232	0.000152519	0.000266211	0.000352362	0.000204233	0.000177229	0.000122691	0.00026582	0.000211631	0.000206961	0.000246557	0.000134476	0.000198484	0.000141545	0.000254838	0.000119998	0.000244107	0.000152152	0.000157646	0.000188642	0.000199515	0.000146255	0.000228215	0.0002602	0.000166276	0.000170991	0.000215297	0.00026586	0.000250966	0.000198319	0.000193752	0.000209195	0.000233606	0.00026916	0.000216022	0.000208911	0.00029622	0.000155831	0.000218636	0.000229597	0.000251763	0.000168435	0.000254597
K03649	3.77876e-08	9.91608e-07	0	3.41077e-08	1.83452e-08	4.41146e-07	3.61365e-07	2.52279e-06	0	0	0	1.45956e-06	0	2.66718e-06	0	7.7194e-07	3.6615e-06	0	4.21074e-07	0	1.15012e-06	2.62261e-08	9.52962e-07	0	2.65001e-07	5.25408e-07	0	5.09059e-07	0	5.85066e-07	0	0	9.07446e-07	9.42579e-07	0	3.00791e-08	0	1.8527e-06	0	7.09098e-07	4.30503e-07	3.11593e-07	2.89462e-06	4.6154e-08	5.90065e-07	0	4.0947e-07	3.54293e-08	4.83862e-07
K16181	0	2.95675e-07	2.24456e-07	7.17542e-07	1.28645e-07	4.5095e-07	0	1.05795e-06	0	0	1.16377e-07	0	0	2.01509e-06	2.89732e-06	1.35276e-06	5.31233e-07	0	2.80978e-07	0	2.72827e-06	9.19552e-08	6.06042e-07	0	2.30879e-07	4.33007e-07	0	0	3.16995e-07	4.77067e-07	6.67737e-07	1.25679e-06	0	1.04366e-06	0	6.91819e-08	0	0	0	5.28995e-07	7.46897e-07	1.0405e-07	0	0	6.0589e-07	0	4.25394e-07	0	2.50267e-07
K16180	0	8.8925e-08	0	0	0	0	0	0	0	0	0	6.77439e-07	0	0	0	0	0	0	8.45047e-08	0	0	0	0	0	0	1.30228e-07	0	3.29498e-07	0	0	0	0	0	0	0	0	0	2.36619e-07	0	0	1.2836e-07	6.25864e-08	0	0	7.2889e-08	0	0	0	7.52683e-08
K07178	0	0	0	0	4.99594e-07	4.37815e-08	1.34087e-07	1.76081e-07	0	0	1.01688e-06	0	2.8029e-07	3.69543e-07	4.97673e-07	0	6.8768e-08	1.00735e-07	0	4.88151e-07	1.9264e-07	0	0	0	6.72462e-08	1.26118e-07	0	1.32959e-07	0	0	1.81521e-07	1.35576e-07	7.87093e-07	9.00676e-07	0	2.82101e-07	1.95059e-07	0	9.18377e-07	4.1087e-08	8.28734e-08	4.04077e-08	7.2978e-08	4.12249e-08	0	4.86456e-07	4.13003e-08	0	4.85956e-08
K02584	9.77939e-06	2.884e-06	9.59106e-06	7.3491e-07	1.78199e-06	1.70089e-06	3.23696e-06	5.0122e-06	4.31251e-06	5.58789e-06	5.5635e-06	4.73339e-06	2.70722e-06	1.43887e-06	1.78689e-06	1.49928e-06	1.63708e-05	3.08575e-06	6.02277e-07	7.98195e-06	3.94847e-06	1.72664e-06	4.00715e-06	3.99544e-06	8.46709e-07	4.94145e-06	7.56728e-06	1.50716e-06	6.74707e-06	2.46333e-06	3.90289e-06	1.52214e-06	4.17125e-06	3.81402e-06	5.79038e-06	5.22291e-06	5.85568e-06	7.41356e-06	5.6178e-06	2.29579e-06	1.04264e-06	2.01045e-06	4.2278e-06	2.79755e-06	9.29701e-07	5.7577e-06	1.04416e-06	2.02213e-06	7.80055e-06
K11472	3.53314e-07	2.41178e-06	0	9.00444e-07	2.82515e-07	8.84215e-07	9.56841e-07	5.80838e-07	2.7907e-06	0	1.789e-06	8.42559e-07	2.05846e-07	3.16093e-06	6.05685e-06	3.85814e-08	4.4443e-07	3.05166e-07	2.58941e-06	0	3.81277e-06	1.15395e-07	2.83295e-06	5.55904e-07	1.4396e-06	2.43672e-06	1.01485e-06	1.37485e-06	0	2.28992e-06	2.72332e-07	1.29238e-06	2.14253e-06	7.08505e-06	1.15524e-06	1.43247e-06	9.61218e-07	9.25598e-07	1.97841e-06	2.55577e-06	1.15487e-06	3.26431e-08	5.30593e-07	4.91223e-07	1.92934e-06	0	4.17052e-07	5.65097e-07	6.67379e-07
K07183	0.000113148	4.35574e-05	0.000162461	3.7903e-05	0.000124053	3.36798e-05	0.000103598	0.00016595	9.53519e-05	0.000140508	0.000136583	6.06383e-05	1.53645e-05	9.21995e-05	9.5679e-05	6.07218e-05	6.21192e-05	9.41097e-05	8.07382e-05	9.03989e-05	7.97134e-05	5.83171e-05	7.25332e-05	0.000144391	4.97058e-05	0.000131217	0.000126603	4.9172e-05	0.000136226	5.12698e-05	0.000191656	8.90194e-05	0.000103072	9.61686e-05	3.10711e-05	0.000160268	0.000173522	5.33729e-05	9.55657e-05	8.62339e-05	5.10387e-05	7.1868e-05	5.10491e-05	6.70958e-05	8.12237e-05	0.000118568	6.89321e-05	4.54641e-05	7.97528e-05
K07181	4.02758e-06	9.16296e-06	7.66096e-07	1.65688e-06	6.21452e-06	2.6753e-06	4.33533e-06	3.0842e-06	8.18873e-06	3.60442e-06	3.51681e-06	2.89023e-06	7.92945e-07	1.42285e-05	3.27431e-06	1.37904e-05	1.07498e-05	2.40913e-06	3.6104e-06	8.05896e-07	3.67658e-06	7.84637e-06	5.17018e-06	3.35518e-06	3.37322e-06	4.69725e-06	5.69246e-06	5.83848e-06	8.52124e-08	2.71582e-06	5.17273e-06	7.33541e-06	4.60588e-06	2.46564e-06	2.44744e-06	3.39537e-06	2.2176e-06	2.45546e-06	5.03151e-06	7.92393e-06	4.15476e-06	7.29311e-06	1.20157e-05	7.63464e-07	2.15924e-06	4.26623e-06	1.26952e-06	8.31477e-06	2.72808e-06
K07180	1.25534e-05	7.44951e-06	4.52932e-06	1.1412e-05	2.10462e-06	2.90322e-06	4.7361e-06	6.7227e-07	4.10661e-06	0	5.15317e-06	3.01104e-06	1.25203e-05	1.05475e-05	2.80196e-06	3.25138e-06	1.70893e-05	2.90168e-06	6.44512e-06	3.14941e-07	4.54249e-06	1.82177e-07	1.0613e-05	3.76749e-06	7.29006e-06	5.0999e-06	3.74654e-06	1.79193e-05	1.03962e-05	1.72351e-05	3.3739e-06	3.48967e-06	8.18807e-06	6.86821e-06	8.55153e-06	4.50743e-06	4.62357e-06	2.08084e-06	9.86608e-06	1.03659e-05	1.52078e-05	6.91588e-06	1.09634e-05	3.54429e-06	4.90801e-06	2.22723e-06	3.4903e-06	1.79061e-07	1.4461e-05
K13919	1.07874e-05	4.29659e-07	1.15476e-07	6.19178e-06	3.64501e-06	1.07095e-06	2.42934e-07	6.81178e-08	9.45026e-07	4.12922e-06	6.85624e-06	5.47731e-07	6.8027e-08	7.13085e-07	1.47596e-06	2.09841e-05	5.91112e-07	4.22651e-07	3.78578e-06	1.25896e-07	1.65113e-06	3.93625e-06	4.9943e-07	4.23013e-06	5.939e-08	7.87713e-07	6.56544e-07	1.78428e-06	2.98406e-07	1.20581e-05	1.1459e-06	2.95179e-06	1.49992e-07	4.806e-07	2.41919e-06	1.29913e-05	6.85062e-06	1.3214e-06	9.49937e-07	7.7043e-07	4.75165e-07	3.29798e-06	4.64791e-06	6.4757e-07	1.38399e-06	7.47005e-07	6.20892e-07	3.14437e-06	6.65848e-07
K07186	2.24178e-06	6.89192e-06	0	2.48606e-07	1.38682e-06	8.93466e-08	0	1.7931e-06	2.84289e-07	2.06479e-07	1.05592e-06	3.11483e-05	3.96683e-07	8.87858e-06	1.96941e-06	3.28612e-07	3.03936e-07	2.14373e-07	6.41224e-05	3.80284e-05	2.17587e-05	1.24847e-06	6.82294e-06	3.05019e-06	2.35864e-05	8.18925e-08	4.34022e-07	5.91592e-06	1.79855e-07	6.30832e-07	3.40659e-07	6.20527e-07	9.07801e-07	5.19473e-07	0	2.64763e-07	6.12587e-07	1.45435e-05	6.4931e-07	1.38723e-05	3.95563e-05	1.37587e-07	4.3714e-06	3.20891e-07	2.72157e-05	2.09378e-05	9.875e-06	1.46866e-07	1.46533e-05
K07184	5.76924e-07	4.64587e-07	8.90172e-06	1.02194e-06	3.42323e-07	3.85427e-08	1.1721e-06	1.38656e-07	1.3709e-06	1.70542e-06	1.33005e-05	3.75725e-07	4.6452e-07	4.30061e-07	7.44418e-07	1.95894e-07	1.45065e-06	2.71718e-07	1.30588e-07	1.36648e-06	1.83648e-07	8.3615e-07	2.30143e-07	8.77441e-07	1.63454e-07	2.04872e-06	1.20351e-06	2.15182e-07	5.24551e-06	1.40702e-06	6.95534e-07	4.97333e-07	2.99406e-06	2.77151e-07	2.11247e-07	1.15437e-05	1.26571e-05	3.48123e-07	1.01282e-07	1.10467e-06	1.00612e-06	5.39959e-07	1.5647e-06	4.61167e-07	7.88307e-07	3.04372e-06	2.83491e-07	5.13762e-07	1.60609e-07
K09934	3.90439e-06	9.33918e-06	9.30298e-07	3.08976e-06	3.06211e-06	5.8031e-07	2.46929e-06	1.37895e-06	1.61188e-05	3.38986e-05	6.39919e-06	4.65261e-06	9.38455e-07	7.39028e-06	6.6136e-06	4.16612e-06	1.61132e-06	6.4106e-06	4.1624e-06	3.28512e-06	7.51372e-06	8.73581e-06	6.35644e-06	2.09598e-06	2.42086e-06	4.01525e-06	1.89318e-06	4.72844e-06	5.90632e-06	2.80483e-06	4.53674e-06	5.38943e-06	4.43149e-06	2.34791e-05	7.84799e-06	4.79949e-06	3.83274e-06	2.76014e-06	4.80902e-06	6.64844e-06	3.36033e-06	3.60529e-06	2.53743e-06	2.15291e-06	2.36109e-06	1.70228e-05	1.80549e-06	2.68913e-05	1.74287e-06
K06215	0.000124546	8.68234e-05	0.000123527	4.76572e-05	0.000170932	5.87556e-05	0.000122352	0.000112609	0.000149906	0.000216123	0.000159156	0.000151783	8.79991e-05	0.000134663	9.98385e-05	0.000124371	0.000160859	5.07144e-05	7.54745e-05	0.000127923	0.000127351	7.4111e-05	0.000142843	0.000125587	9.76553e-05	0.000152742	9.59564e-05	0.000113701	0.000131588	0.000100032	0.000390068	0.000106656	0.000133811	0.00012857	0.000190688	0.000145804	0.000166293	0.00014891	0.000130133	0.000133075	0.000110289	0.000142533	0.000125856	6.45813e-05	0.000110506	0.000174872	0.000127206	0.000101254	0.000142255
K09936	9.33029e-05	7.19434e-05	2.85909e-05	2.64162e-05	5.6545e-05	4.57213e-05	7.89371e-05	4.36742e-05	5.878e-05	7.08747e-05	8.39833e-05	8.93169e-05	1.22412e-05	7.56466e-05	5.01435e-05	5.70856e-05	9.46593e-05	8.957e-05	5.48357e-05	0.000166306	7.23294e-05	0.000117811	6.68756e-05	7.92494e-05	0.000100001	6.03184e-05	0.000106205	4.95676e-05	6.36173e-05	5.27769e-05	0.000105008	4.81835e-05	7.52423e-05	7.35224e-05	4.32908e-05	9.76438e-05	0.000113605	0.000154998	6.3622e-05	6.66563e-05	5.91056e-05	5.60185e-05	8.77049e-05	5.77845e-05	5.93583e-05	0.000111133	9.44715e-05	0.000228102	9.80391e-05
K06217	0.000247648	0.000278403	0.000326551	0.000230197	0.000261331	0.000188615	0.000356117	0.000306784	0.000282252	0.000237897	0.000211635	0.000280004	0.000121852	0.000287337	0.000284249	0.000206532	0.000239686	0.000193803	0.000238528	0.000144116	0.000265623	0.000178349	0.000257768	0.000361194	0.000130889	0.000340782	0.000302293	0.000227884	0.000419036	0.000240352	0.000189861	0.000259099	0.000307607	0.000342357	0.000146032	0.000210172	0.00024468	0.000264687	0.00027511	0.000281945	0.000283325	0.000197414	0.000207625	0.000186105	0.000279763	0.000241966	0.00026342	0.000203268	0.000287059
K07349	9.24053e-06	1.21303e-06	8.46025e-06	3.55704e-06	1.00277e-05	5.55015e-06	1.32798e-05	4.65035e-06	3.47297e-06	1.81703e-07	5.96803e-06	1.19955e-05	6.72958e-08	3.55943e-06	7.42904e-06	3.59474e-06	1.27133e-06	7.31617e-06	5.0432e-07	5.80149e-06	1.27192e-06	0	4.53754e-06	6.59641e-06	5.32797e-07	1.72648e-05	7.02592e-06	1.54505e-06	1.1867e-05	2.29971e-06	8.76619e-06	6.94635e-06	1.12523e-05	4.75742e-06	2.04148e-06	5.03786e-06	4.17275e-06	1.93664e-05	2.25221e-06	9.2235e-07	1.09435e-06	1.97428e-06	4.81842e-07	7.45801e-06	1.86428e-07	7.65904e-06	8.18065e-07	0	2.4385e-06
K06211	5.35982e-07	1.04458e-06	4.83605e-07	3.62813e-06	9.09584e-07	6.37705e-07	4.08873e-07	1.69908e-06	1.26611e-06	3.54044e-07	1.17553e-06	2.40049e-06	4.50839e-07	2.58443e-06	7.77415e-07	1.79541e-06	2.14766e-06	1.94392e-07	2.0231e-06	8.37339e-07	7.32898e-06	9.41351e-07	2.11468e-06	4.27983e-07	1.09503e-06	1.68743e-06	5.90655e-07	1.76533e-06	2.73227e-07	4.76506e-06	2.25185e-07	9.84643e-07	9.31797e-07	1.09792e-06	8.3307e-07	2.01739e-06	1.53103e-06	1.19369e-06	1.618e-06	5.10184e-06	4.47142e-07	2.34369e-06	5.74188e-06	4.65328e-07	2.29423e-06	1.20794e-06	3.19157e-06	2.50231e-06	1.84425e-06
K06212	1.38634e-07	1.50416e-06	0	1.17389e-07	0	0	0	3.36673e-06	1.54768e-06	1.40279e-05	8.94441e-08	6.26798e-07	0	2.06944e-06	2.21014e-07	1.53008e-06	9.07673e-07	1.15936e-06	1.25478e-06	0	1.35915e-06	2.512e-07	5.33064e-07	0	3.06485e-07	1.80674e-07	4.66958e-07	1.10875e-06	0	9.37554e-08	0	1.55159e-07	1.24222e-07	5.96989e-07	2.02912e-07	7.68688e-08	1.88824e-07	9.81798e-07	4.24458e-07	4.94568e-07	4.90745e-07	1.5137e-06	0	7.48223e-08	7.83905e-07	0	9.34286e-07	4.37793e-08	9.70196e-07
K06213	0.000509547	0.000462465	0.000625273	0.00041435	0.000477136	0.0002695	0.000492386	0.00044267	0.000453997	0.000520495	0.000585562	0.000418101	0.000293815	0.000416071	0.000433699	0.000381328	0.000475763	0.000411224	0.000317037	0.00073138	0.000376369	0.000368207	0.000402181	0.000449745	0.000491463	0.000452552	0.000474942	0.000562339	0.000606997	0.0003976	0.000529157	0.000343871	0.00045202	0.000458775	0.000488021	0.000557351	0.000566349	0.000443026	0.000562847	0.000393407	0.000317362	0.000457618	0.000507999	0.000444488	0.000394415	0.00046551	0.000369897	0.000451374	0.000520197
K07345	1.73225e-05	8.86612e-06	1.28158e-06	8.51773e-06	2.09867e-05	7.39401e-07	2.91698e-05	9.65889e-07	1.30888e-05	1.19127e-06	8.15638e-06	5.36599e-06	1.56352e-05	1.08873e-06	2.51972e-06	2.33293e-05	9.12197e-07	3.79135e-06	1.33566e-05	1.21939e-06	2.3525e-06	3.71144e-05	1.59445e-06	4.81814e-06	2.02317e-05	3.85761e-06	3.5512e-06	6.50654e-06	2.37648e-06	1.08386e-05	1.75587e-05	1.86178e-06	1.83064e-05	1.24561e-05	2.67509e-05	1.21857e-05	7.16948e-06	2.02875e-06	2.5838e-05	3.19877e-06	4.69295e-07	3.15089e-06	9.70805e-07	5.35128e-06	6.02124e-06	8.05298e-06	3.5125e-06	0.000104351	1.8291e-06
K07347	1.86881e-05	9.58784e-06	3.77582e-07	9.40157e-06	3.40813e-05	5.91096e-06	3.13237e-06	4.03128e-06	8.06466e-06	6.84755e-07	3.20657e-06	5.30764e-06	4.08233e-06	2.2657e-05	9.79099e-06	1.04139e-05	1.29344e-05	1.18435e-05	1.08523e-05	2.25575e-05	1.73715e-05	1.62839e-06	1.68156e-05	2.16409e-06	7.4842e-06	5.92414e-06	1.3872e-05	6.08487e-06	8.05369e-07	1.43729e-05	2.30381e-05	1.38897e-05	8.05467e-06	1.37174e-05	2.86158e-06	3.43943e-06	2.45879e-06	4.9633e-06	2.65992e-05	1.59277e-05	7.9222e-06	9.78506e-06	1.04678e-05	4.29962e-06	8.59306e-06	2.06844e-05	1.04499e-05	1.60886e-06	1.90372e-05
K07346	0	0	1.01762e-06	1.90225e-06	0	4.31531e-08	0	3.92523e-07	5.25696e-07	1.02377e-06	1.21448e-06	7.2955e-07	2.2195e-06	0	4.88485e-08	1.68975e-07	7.39796e-06	0	3.28629e-07	0	6.20787e-06	2.01546e-07	4.81339e-07	5.02412e-07	0	2.69112e-07	8.18431e-08	0	1.12161e-06	4.2615e-06	0	7.78933e-07	1.51605e-07	9.86545e-07	1.71221e-07	1.62618e-06	9.89489e-07	0	5.70261e-06	9.58742e-08	2.55488e-07	1.94713e-07	5.75444e-06	0	5.72583e-06	8.28866e-08	5.24431e-06	2.72272e-08	0
K06218	1.37097e-05	1.15205e-05	3.29654e-05	1.04368e-05	1.42107e-05	3.86919e-06	8.18514e-06	1.16229e-05	1.30054e-05	6.25004e-06	2.37773e-05	5.30436e-06	3.42848e-06	1.72259e-05	1.78503e-05	1.77837e-05	3.22614e-05	9.64457e-06	6.65656e-06	5.28943e-06	2.2478e-05	2.72065e-05	1.07451e-05	1.68006e-05	7.20353e-06	1.64792e-05	6.14624e-06	5.87567e-06	5.42841e-05	1.23044e-05	6.69187e-06	1.30353e-05	1.18917e-05	2.04671e-05	1.50539e-05	2.2201e-05	2.3754e-05	1.12568e-05	1.7102e-05	1.12968e-05	5.98529e-06	1.25591e-05	2.71461e-05	6.77865e-06	1.18789e-05	1.03613e-05	1.44043e-05	8.83936e-05	8.53796e-06
K06219	1.15883e-06	1.4917e-07	3.27967e-06	6.22631e-07	7.19865e-07	3.26465e-07	9.57856e-06	2.6848e-06	7.10456e-06	5.3385e-06	1.63335e-07	2.43183e-07	8.76472e-07	1.76761e-07	1.45342e-06	2.81989e-07	4.9706e-07	3.26165e-06	0	1.78946e-06	2.66485e-07	5.8564e-07	1.89285e-05	3.09486e-06	1.44299e-07	3.02737e-06	3.18858e-06	2.34908e-06	4.66389e-06	4.72857e-07	6.09837e-07	1.48319e-06	2.76212e-06	4.57421e-07	9.64121e-07	1.99443e-08	1.4099e-07	5.52111e-07	2.03521e-06	7.09199e-07	6.30585e-07	7.24776e-07	0	1.18184e-06	1.70074e-07	3.66562e-06	1.6459e-07	0	1.46538e-06
K07343	4.96848e-07	6.93197e-07	4.75039e-08	2.74412e-07	2.16962e-07	1.02174e-06	7.57822e-07	4.72745e-07	9.06702e-07	1.96845e-07	4.87211e-07	6.90547e-07	4.81136e-07	4.57259e-07	1.37011e-06	0	5.22332e-07	5.40399e-08	5.34267e-07	0	1.35963e-06	1.93187e-07	5.62196e-07	5.46896e-08	4.74567e-07	4.99718e-07	1.98214e-07	1.01181e-06	2.87923e-07	1.94858e-07	1.12173e-07	4.96606e-06	3.90177e-07	4.35538e-08	9.05705e-07	2.6172e-07	2.32535e-07	1.65633e-07	1.18237e-06	3.67762e-07	2.22996e-07	2.53402e-07	1.17449e-06	4.42309e-08	6.44374e-07	3.22031e-07	7.37054e-07	0	6.06886e-07
K03435	4.23844e-06	0	0	0	0	6.25945e-06	5.10102e-08	0	2.62042e-07	1.04693e-07	0	1.02926e-05	0	0	0	1.63517e-07	3.92416e-08	5.21657e-06	9.51971e-06	1.12983e-05	4.88533e-06	0	0	0	0	4.79786e-08	2.35726e-06	0	0	0	0	3.87412e-06	2.53864e-07	0	0	1.07318e-07	4.45231e-08	1.09794e-05	0	0	2.18949e-06	9.22326e-08	2.91508e-07	1.20414e-06	1.85081e-06	2.32979e-06	6.25392e-06	0	0
K16509	1.66216e-06	7.84386e-07	3.25332e-05	1.1939e-06	1.54665e-06	7.47799e-07	1.12974e-07	1.00145e-07	5.22161e-06	1.40666e-06	8.97969e-06	4.84159e-07	1.16971e-08	2.42975e-07	1.53037e-06	2.47359e-07	1.04383e-06	6.82539e-07	1.18307e-07	2.53017e-06	1.33218e-06	1.0622e-06	4.09693e-06	1.22485e-06	2.03545e-06	7.35553e-07	1.80641e-06	2.21538e-06	1.71965e-05	1.19702e-06	1.0794e-06	1.24308e-06	4.22195e-07	2.67364e-07	3.23884e-07	4.91762e-06	7.44226e-06	4.29609e-07	2.66987e-06	4.27106e-07	6.91482e-07	3.35587e-07	1.73557e-06	2.41702e-06	7.373e-07	8.27215e-07	1.25234e-06	4.96422e-07	3.7574e-06
K11646	5.27942e-07	1.37751e-06	8.97823e-07	3.48027e-06	1.29641e-05	3.30739e-07	3.3255e-06	4.36178e-07	2.07867e-07	0	1.33116e-06	3.14787e-07	7.2691e-07	6.51501e-06	6.69031e-08	2.3397e-06	7.58698e-07	1.29696e-07	5.06077e-07	4.37619e-06	7.8816e-06	0	4.85061e-07	3.01171e-06	7.69596e-08	1.56565e-06	3.86937e-07	3.65193e-07	1.12709e-06	1.42395e-05	4.5778e-06	5.28356e-07	5.78519e-06	9.27928e-07	8.66385e-07	1.65961e-06	3.32375e-06	2.85255e-07	6.07042e-06	2.4868e-06	4.74876e-07	1.24081e-06	1.30039e-06	3.53847e-08	2.23887e-07	2.08451e-06	8.00838e-07	0	2.48311e-07
K11645	2.86081e-05	3.24852e-05	1.41488e-05	1.61352e-05	2.43921e-05	4.59772e-06	3.88022e-05	2.03455e-05	2.77826e-05	7.35717e-05	3.37038e-05	3.50858e-05	7.98722e-05	3.34635e-05	2.14732e-05	3.49251e-05	3.89009e-05	2.72902e-05	4.25349e-05	9.4727e-06	4.05265e-05	5.89604e-05	2.18829e-05	3.66887e-05	3.03274e-05	2.63397e-05	4.13592e-05	3.11847e-05	2.32461e-05	2.55424e-05	7.08234e-05	2.66635e-05	6.4605e-05	2.05042e-05	1.63343e-05	2.91642e-05	2.76178e-05	4.49754e-05	5.40989e-05	3.21453e-05	1.80711e-05	3.1212e-05	8.45932e-05	2.64192e-05	3.45521e-05	1.92563e-05	2.56565e-05	3.86332e-05	1.9482e-05
K05818	1.81589e-06	0	1.63241e-05	1.16201e-07	2.66287e-06	1.2614e-07	2.77304e-06	3.29752e-06	1.24524e-06	1.43522e-07	2.71648e-06	0	1.46827e-07	0	2.32921e-06	6.98614e-07	2.84158e-07	1.9978e-06	1.57191e-07	1.32829e-06	1.50648e-07	5.14435e-08	3.39044e-07	3.21737e-06	7.03693e-07	2.01504e-06	1.54357e-06	0	2.37044e-05	5.32376e-07	2.61492e-06	9.91259e-07	3.12175e-06	7.78486e-07	4.45414e-07	1.96916e-06	1.37879e-06	0	2.39396e-06	8.06159e-08	1.79076e-07	5.91087e-07	4.18653e-07	2.79118e-06	1.50195e-06	2.55057e-06	9.90616e-08	0	1.12008e-06
K06580	1.32146e-06	6.09214e-07	1.44229e-07	3.54156e-07	3.71987e-07	7.24417e-08	4.0675e-07	4.1802e-07	1.43704e-06	6.45082e-07	5.31589e-07	0	8.43225e-08	2.59593e-07	3.30006e-07	1.58044e-07	5.24399e-07	1.50372e-07	9.02741e-08	2.69235e-07	5.9072e-07	6.20421e-07	1.4832e-06	2.10301e-06	1.33843e-07	6.95593e-08	1.1762e-06	5.10773e-07	5.57938e-07	4.17173e-07	5.83906e-07	5.48136e-07	1.01553e-06	1.78509e-06	7.42376e-07	9.79926e-07	2.8079e-06	2.28046e-07	3.25621e-07	2.2464e-07	7.06486e-07	1.00289e-07	1.11301e-06	1.38796e-06	2.96227e-07	1.23831e-07	1.23302e-07	2.79379e-07	2.90165e-07
K02444	4.37853e-06	2.38865e-06	3.2041e-05	5.15167e-06	8.96139e-06	3.58574e-06	1.94681e-05	2.52189e-05	1.53134e-05	2.98189e-06	1.48878e-06	2.04585e-06	4.69727e-07	4.17748e-06	1.7183e-05	3.26415e-06	8.23402e-06	8.98085e-06	1.6974e-06	1.11617e-05	3.26371e-06	3.30808e-06	3.23627e-06	4.182e-05	9.83773e-07	1.44875e-05	1.96033e-05	9.34768e-07	1.37828e-05	4.61507e-06	1.91752e-06	7.17766e-06	1.097e-05	2.0736e-05	3.95416e-06	1.91929e-06	1.218e-06	3.3965e-06	3.81209e-06	3.51597e-06	3.71954e-06	4.8731e-06	7.02679e-06	5.21183e-06	3.54428e-06	2.18759e-05	2.05789e-06	7.04548e-07	3.93584e-06
K07744	0	1.56649e-07	0	0	0	5.97284e-08	0	0	0	0	6.16564e-08	0	0	0	0	0	0	0	0	3.69975e-07	6.57019e-08	0	7.0638e-07	1.39078e-07	6.11599e-08	0	0	0	5.59815e-08	5.05501e-08	0	7.39831e-08	0	6.14368e-08	0	3.29874e-07	6.91877e-07	0	4.17628e-07	0	1.69589e-07	0	0	0	6.42002e-08	5.10493e-08	2.25374e-07	0	0
K06968	4.48653e-07	3.67066e-07	9.55131e-08	6.59678e-07	0	4.25228e-07	3.20002e-06	1.2241e-06	6.32333e-08	5.48406e-07	8.40562e-06	4.61824e-07	1.54007e-07	2.05443e-06	1.5895e-06	3.90407e-07	1.15252e-06	2.20175e-07	5.95928e-07	0	9.95767e-07	2.10611e-07	4.70446e-06	3.86044e-07	8.68427e-07	7.69178e-07	8.09724e-08	1.41728e-06	4.02533e-07	2.62513e-07	0	1.1736e-06	1.59092e-06	1.00884e-06	2.05983e-07	9.16746e-06	1.78521e-05	1.82454e-06	1.12497e-06	2.45008e-06	5.34806e-06	8.85531e-08	2.76812e-06	6.91983e-07	6.85564e-07	0	7.06595e-07	2.11445e-07	6.3458e-06
K06969	0.000540356	0.000409364	0.000573379	0.000356747	0.000466357	0.000120459	0.000622942	0.000484073	0.000587382	0.000466977	0.000559167	0.000391727	0.000234485	0.000471984	0.000423506	0.000381831	0.000496239	0.000355705	0.000457028	0.000259813	0.000497592	0.000688952	0.00045739	0.000463266	0.000340122	0.00043098	0.00038264	0.000320865	0.000458986	0.000368024	0.000296546	0.000275592	0.000551295	0.000528599	0.000845984	0.000583766	0.000585283	0.000387277	0.000543276	0.000478295	0.000302068	0.000327325	0.000426963	0.000285244	0.000467876	0.000345381	0.00044819	0.000602117	0.000333198
K16238	3.87325e-06	2.4751e-06	1.3535e-07	1.26886e-07	2.08368e-06	5.26108e-07	2.29294e-07	1.90901e-06	2.2811e-08	0	2.06846e-06	1.15972e-06	1.17629e-07	9.26885e-07	2.67307e-06	7.12251e-07	2.56762e-06	2.7546e-07	4.47733e-07	1.53058e-07	1.97917e-06	3.10149e-07	1.749e-06	1.05159e-06	1.06318e-06	8.89571e-07	8.81447e-07	2.4896e-06	1.32393e-06	2.63209e-07	2.20731e-07	1.42619e-06	1.71744e-06	2.71218e-06	0	8.01319e-07	1.04839e-06	1.91178e-07	7.91619e-07	1.15881e-06	2.94305e-06	0	6.41112e-06	4.45851e-07	7.14034e-06	1.87315e-06	1.28396e-06	0	3.98303e-07
K06962	1.68529e-05	9.14728e-06	5.12987e-06	9.04798e-06	7.85078e-06	2.85828e-06	7.29668e-06	3.36852e-05	3.93523e-05	6.37065e-05	1.54929e-05	1.0795e-05	4.0979e-06	1.36935e-05	7.97159e-06	7.70267e-06	7.69459e-06	4.82054e-06	7.71439e-06	0.000285331	9.07037e-06	2.00477e-05	1.42209e-05	1.10942e-05	3.60585e-06	4.94733e-05	1.13191e-05	6.7476e-06	1.87291e-05	7.15535e-06	7.34876e-06	9.02531e-06	1.0834e-05	8.35706e-05	3.01769e-05	1.4975e-05	1.3297e-05	2.858e-06	1.01693e-05	1.79329e-05	8.33571e-06	4.19112e-06	7.47703e-06	4.44043e-06	3.73406e-05	0.00010144	2.3923e-05	4.64013e-05	1.00499e-05
K06960	0.000134332	0.000156134	4.02898e-05	9.67634e-05	4.28112e-05	0.000182477	0.000116215	0.000116931	6.22778e-05	0.000103664	0.000110706	0.0001142	0.00017583	7.17415e-05	0.000156126	0.000107617	9.31457e-05	0.000168351	7.4987e-05	7.80945e-05	0.000105011	8.83328e-05	0.000104869	8.12041e-05	0.000117615	8.64088e-05	0.000123154	0.000206052	9.96848e-05	0.000163294	4.49913e-05	0.000164755	0.000146897	9.33539e-05	4.82569e-05	0.00010852	0.000128212	0.000127088	0.000105914	9.99794e-05	0.000223273	0.0001751	0.000124732	0.000159066	0.000106699	0.000110363	0.000107971	0.000176442	0.00016936
K06961	2.82652e-06	0	1.76044e-07	9.12382e-08	1.33369e-06	3.76997e-07	9.56841e-07	9.48307e-08	0	1.85266e-08	9.31012e-07	2.10022e-07	0	2.71393e-07	1.39364e-06	1.73616e-07	2.77769e-08	0	0	4.38166e-08	1.11324e-06	0	1.14078e-07	4.11781e-07	0	2.88671e-07	1.62675e-06	0	6.62996e-08	3.29269e-07	4.49443e-07	3.28572e-07	7.87898e-07	2.18281e-07	0	1.02009e-06	1.16607e-06	0	1.20519e-06	1.28241e-07	4.21473e-07	1.30572e-07	0	0	0	1.11848e-06	3.33642e-08	0	1.96288e-07
K06966	0.000243571	0.00027556	0.000148389	0.000179252	0.000244574	0.000178801	0.00026347	0.000193565	0.000183486	0.00019145	0.000401797	0.000226926	0.000181804	0.000208403	0.00022502	0.000146188	0.000164077	0.000217199	0.000312909	0.000573872	0.00046174	0.000290956	0.00022771	0.000190324	0.000136459	0.000228395	0.000217263	0.000298767	0.000110836	0.000258659	0.000158722	0.00018504	0.000250726	0.000188573	0.000145916	0.000367984	0.000273519	0.000183632	0.000193612	0.000259501	0.000349218	0.000134529	0.000222833	0.000294039	0.000426857	0.000234544	0.000366324	0.000219662	0.000214774
K06967	0.000185303	0.00025464	0.000217909	0.000243586	0.000264993	0.000269232	0.0002415	0.000211481	0.000249334	0.000227253	0.000210091	0.000216839	0.000214529	0.00021921	0.000227766	0.000277867	0.000206168	0.000257438	0.00020485	0.000580455	0.000203463	0.000174996	0.000262109	0.0002323	0.000233484	0.000246815	0.000180019	0.000351589	0.000193738	0.000240037	0.000221132	0.000222203	0.000217331	0.000264572	0.000294903	0.000196081	0.000226935	0.00022828	0.000197324	0.000225616	0.000329095	0.000254699	0.000197308	0.00028527	0.000336958	0.000243479	0.000199406	0.000279411	0.000268198
K06965	0	1.88273e-07	0	0	7.19695e-08	0	3.21935e-08	1.17375e-07	9.0207e-08	0	0	6.05833e-07	0	0	1.09098e-07	2.19751e-07	2.47661e-08	0	1.04712e-07	0	3.08105e-08	2.57217e-08	2.12798e-07	0	3.22907e-08	2.71008e-06	0	1.21226e-07	0	0	0	5.46854e-07	1.35569e-07	2.88104e-08	0	0	2.80993e-08	9.38212e-07	4.52017e-06	7.88564e-08	0	2.40883e-07	9.33756e-08	4.45402e-08	1.99586e-07	8.08579e-08	2.97478e-08	0	1.05007e-07
K00748	8.39081e-05	3.18556e-05	7.27329e-05	3.80907e-05	8.98894e-05	1.50463e-05	7.74408e-05	5.24731e-05	8.26613e-05	1.77637e-05	9.58756e-05	3.76025e-05	6.12522e-05	5.98934e-05	4.78368e-05	4.2211e-05	7.40897e-05	2.72639e-05	4.68654e-05	4.99345e-05	5.02774e-05	3.49346e-05	5.65495e-05	4.65267e-05	2.80044e-05	4.78123e-05	7.37208e-05	3.03016e-05	0.000105591	4.95166e-05	7.92333e-05	4.25612e-05	8.73654e-05	5.45546e-05	0.000249146	9.70298e-05	7.77104e-05	3.93286e-05	8.92773e-05	7.42895e-05	3.57844e-05	6.08502e-05	6.26695e-05	2.44536e-05	4.54119e-05	6.95757e-05	3.03244e-05	4.81722e-05	7.12558e-05
K07406	0.000117386	5.31789e-05	6.81971e-05	0.000139775	9.61016e-05	0.000174781	7.58249e-05	6.4277e-05	7.7432e-05	0.000143668	7.41286e-05	7.31162e-05	0.000127851	5.55355e-05	5.51872e-05	6.19311e-05	4.22403e-05	5.9037e-05	4.38904e-05	3.12907e-05	4.18108e-05	0.000111804	0.00011559	7.81138e-05	0.000118933	6.3824e-05	9.30933e-05	6.9448e-05	0.000100828	0.000175952	0.000126909	0.000139465	9.23567e-05	0.000102648	5.42491e-05	6.1123e-05	6.44209e-05	5.10548e-05	6.16234e-05	5.81625e-05	3.2086e-05	9.59704e-05	5.93857e-05	4.52223e-05	9.22693e-05	7.56208e-05	2.94728e-05	8.78318e-05	8.71021e-05
K05812	0	2.57669e-08	0	9.98019e-07	3.70203e-08	0	0	0	0	0	0	1.20797e-07	0	1.03455e-07	0	7.82575e-08	1.30769e-06	4.52099e-08	9.79445e-08	0	9.72646e-07	0	8.65619e-07	0	6.64399e-08	3.36966e-07	0	4.77377e-08	0	7.96255e-07	0	0	1.53586e-08	4.00444e-07	0	0	0	3.18891e-07	0	0	0	0	8.19158e-06	0	7.23485e-07	0	1.48285e-07	0	2.45478e-07
K02680	2.99984e-07	3.94234e-06	1.3552e-06	1.41858e-06	9.52877e-07	2.02191e-07	1.76619e-06	9.12522e-07	4.7596e-06	8.91372e-08	6.24391e-06	5.64316e-06	2.34712e-06	1.09519e-05	5.01914e-06	8.37071e-06	6.12051e-06	4.09925e-07	2.16153e-06	7.0272e-08	9.09622e-06	1.67063e-06	7.57072e-06	0	1.3171e-06	2.03194e-06	1.43611e-07	4.90274e-06	1.37987e-06	1.58005e-06	2.70876e-06	2.98948e-06	2.49336e-06	3.4652e-06	2.9043e-06	4.94562e-06	6.43768e-06	3.46764e-06	1.04913e-05	1.36726e-05	2.73989e-06	4.94529e-06	4.95737e-06	4.15634e-07	2.10377e-06	7.27212e-08	2.8452e-06	4.19549e-06	6.04145e-06
K01133	2.3401e-06	1.92403e-06	1.67672e-06	1.25507e-06	8.38003e-07	4.04603e-07	1.00921e-06	3.40953e-06	1.24802e-06	8.63114e-07	9.14389e-06	3.79711e-06	1.43747e-06	2.85457e-06	6.30401e-06	7.13492e-06	7.90217e-06	3.16419e-06	2.1967e-06	2.93829e-06	7.34564e-06	2.25217e-07	3.03734e-06	1.722e-06	9.39057e-07	2.25805e-06	1.7249e-06	4.87881e-06	9.14098e-07	3.23171e-06	1.78934e-06	9.94263e-07	3.15574e-06	3.19377e-06	2.42861e-07	9.35105e-06	6.68277e-06	3.05218e-06	2.90039e-06	3.21464e-06	2.0304e-06	6.45651e-06	5.3417e-06	1.2142e-06	1.98631e-06	2.81195e-06	1.69617e-06	2.58552e-07	1.64227e-06
K05811	0	0	0	0	2.33901e-08	1.63982e-07	0	6.87584e-07	0	0	8.46375e-08	7.57456e-08	7.15783e-08	0	8.1044e-08	0	0	0	0	0	2.02929e-07	0	5.29872e-08	0	0	0	0	4.97991e-08	0	1.66843e-07	1.45688e-07	3.30065e-07	0	1.52081e-07	0	5.03141e-08	3.65291e-08	5.15907e-07	1.22848e-07	1.15417e-07	7.68576e-07	0	2.4645e-07	3.86015e-08	3.96582e-07	0	2.08999e-07	0	0
K07507	0.0002115	0.000215677	0.000247106	0.000367995	0.000166942	0.000202354	0.000262017	0.000199003	0.000206128	0.000162751	0.000170894	0.000195911	0.000178238	0.000222278	0.000234848	0.000254873	0.000178255	0.000296371	0.000178705	0.000357729	0.000256913	0.000277828	0.000163077	0.000166114	0.000238685	0.000226205	0.000195306	0.000240352	0.00023605	0.000314349	0.000213961	0.000255049	0.000258007	0.000181346	9.48441e-05	0.000141105	0.000124315	0.00018016	0.000206811	0.000212155	0.000220595	0.000273428	0.00020013	0.000247361	0.000337642	0.000252257	0.000295085	0.000136522	0.00018347
K08994	0	7.41119e-07	5.37618e-08	0	1.76995e-07	0	1.67406e-07	7.32783e-08	4.49072e-08	0	0	3.99811e-06	4.08611e-07	1.3834e-06	2.32764e-08	2.83253e-07	1.46608e-05	0	8.80349e-08	0	2.65812e-06	1.18373e-06	6.31274e-07	0	3.14114e-07	1.35737e-06	0	6.30856e-07	0	2.31305e-08	2.04719e-06	0	2.34987e-07	1.68672e-07	0	0	0	3.68341e-06	9.97985e-07	9.40982e-07	9.28961e-07	5.66832e-07	9.65798e-06	0	5.06226e-08	0	1.51147e-06	0	2.99721e-07
K08997	9.17209e-08	1.40276e-05	0	7.1241e-08	2.62319e-08	0	7.82272e-09	1.27093e-07	3.87789e-05	1.15358e-07	2.49087e-05	3.12207e-06	6.03342e-08	6.07814e-07	3.25972e-07	1.83057e-06	4.57645e-07	1.45707e-07	2.05971e-05	4.50802e-07	6.13948e-06	0	4.44253e-06	6.41e-08	3.00301e-07	1.47156e-08	6.96109e-08	5.17538e-06	4.96517e-08	2.23831e-07	9.07714e-09	5.39683e-08	2.75149e-07	2.68437e-07	0.000158207	2.36476e-05	1.06005e-05	2.60848e-06	4.59244e-08	2.52336e-06	6.57652e-07	2.31969e-06	3.62387e-07	8.20515e-08	9.49897e-06	1.30985e-08	3.85999e-06	2.91862e-08	0
K05810	0.000229097	0.000133652	0.000139703	0.000335777	0.000216451	0.000140215	0.000219432	0.000217964	0.000197177	0.000247318	0.000225528	0.000170281	0.00011368	0.000238741	0.000166073	0.000172392	0.000227041	0.000130573	0.000179915	0.000155513	0.000234975	0.000156822	0.000221942	0.000203071	0.0001128	0.000185689	0.000170836	0.000102678	0.000167856	0.000290703	0.000127653	0.000148502	0.00020341	0.000287511	0.000144006	0.000216202	0.000220304	0.000167551	0.00023764	0.000236047	0.000110637	0.00013525	0.000212548	9.19065e-05	0.000200198	0.000219034	0.000200483	0.000231796	0.000197489
K07503	2.82679e-07	5.5432e-07	3.0578e-07	1.699e-06	2.73272e-07	4.54797e-06	1.81808e-06	5.58503e-06	1.24033e-06	2.47462e-07	5.69506e-06	2.81644e-06	5.56403e-06	1.01747e-06	4.09962e-06	4.25169e-06	9.89797e-06	2.70911e-06	1.35592e-06	4.49556e-06	1.9358e-06	1.09864e-06	6.34819e-06	3.24302e-07	4.33861e-06	6.89146e-07	1.69898e-07	6.29068e-07	1.31801e-06	1.02283e-06	0	3.12917e-06	1.33737e-06	4.42945e-06	1.40666e-05	2.88379e-06	4.66628e-06	3.44239e-06	9.01573e-06	5.84057e-07	1.86479e-06	3.24007e-06	5.09016e-06	4.82868e-06	9.13484e-07	1.94805e-06	3.01612e-06	6.13348e-06	4.19268e-06
K07502	5.44982e-05	0.000105798	2.71118e-05	2.8975e-05	3.75895e-05	0.000106637	8.43651e-05	7.51746e-05	9.66142e-05	5.30582e-05	9.56707e-05	9.63806e-05	0.000128253	7.94588e-05	9.38661e-05	3.73777e-05	8.28477e-05	2.00026e-05	0.00015322	2.45011e-05	6.52015e-05	6.57564e-05	4.70659e-05	7.96028e-05	8.07724e-05	8.08072e-05	4.30411e-05	8.24806e-05	4.4582e-05	5.18294e-05	3.66476e-05	8.30869e-05	8.09081e-05	8.24556e-05	4.09456e-05	0.000119964	0.000126249	6.19993e-05	9.53573e-05	9.39048e-05	9.98862e-05	3.64004e-05	9.35179e-05	2.45733e-05	7.35599e-05	4.55194e-05	6.31309e-05	9.89822e-05	4.05791e-05
K08993	2.37655e-07	1.787e-05	3.54871e-08	7.56302e-08	0	0	0	0	4.46054e-05	7.46921e-08	2.95913e-05	3.56124e-06	1.35649e-07	3.42403e-07	7.99537e-08	2.75343e-06	1.27051e-07	0	2.12908e-05	0	6.82313e-06	0	4.34828e-08	1.82765e-07	0	3.88347e-08	0	5.97589e-06	0	6.8458e-08	0	0	0	3.66678e-08	0.000200572	2.80724e-05	1.16618e-05	3.86442e-06	1.16405e-07	2.76575e-06	5.3589e-07	2.8295e-06	1.09809e-06	0	9.4621e-06	6.09364e-08	4.71244e-06	0	4.4891e-08
K08992	6.72254e-06	4.51069e-06	0	4.0283e-08	0	9.68355e-07	0	0	2.72993e-06	0	1.96003e-08	1.88947e-07	0	5.95741e-08	1.08855e-06	0	4.87995e-07	1.38035e-07	0	0	4.70479e-06	0	4.54682e-07	0	3.49964e-07	3.95728e-06	8.73309e-06	1.5478e-06	0	0	5.08752e-08	0	0	0	1.42474e-06	0	0	3.94085e-07	8.57985e-08	0	8.12949e-08	0	1.34887e-07	0	2.76978e-07	0	5.46656e-06	0	8.27829e-07
K03219	5.03237e-07	0	0.000287755	1.66047e-07	2.52661e-07	2.59539e-07	6.34345e-05	7.85777e-05	2.47474e-07	4.07851e-07	2.16838e-07	8.97181e-08	7.55263e-08	1.10138e-06	3.14264e-06	6.25363e-07	0	0.000363701	0	4.72652e-05	5.13708e-07	2.18291e-08	2.87735e-08	1.36156e-06	6.52767e-07	0.000127887	9.93774e-07	2.12734e-07	0.000332229	1.77778e-07	1.53724e-07	3.19873e-05	1.64455e-05	1.50091e-05	0	5.91228e-07	1.43082e-07	3.5646e-07	5.34649e-08	3.72138e-07	3.12574e-06	7.67787e-07	1.08154e-07	7.89359e-05	1.04614e-06	0.000859631	2.75336e-07	0	0
K06162	2.94511e-06	2.04586e-06	3.46608e-06	8.70165e-07	4.37551e-06	1.27804e-05	9.29649e-06	4.01501e-06	4.03676e-06	1.51336e-05	2.40149e-05	2.44652e-06	6.21582e-06	2.61761e-06	3.81137e-06	1.6412e-06	2.78702e-06	5.06362e-06	5.71927e-06	1.35449e-07	1.42995e-06	3.24071e-06	9.35544e-06	7.89983e-07	3.39377e-06	2.18484e-06	5.53279e-06	1.20804e-06	9.30261e-07	2.06766e-06	3.21101e-06	5.60609e-06	1.16979e-05	5.29525e-06	1.58422e-06	1.47556e-05	2.20133e-05	3.36079e-06	7.7008e-06	2.05678e-06	2.21079e-06	1.20827e-06	5.9144e-06	1.237e-05	5.96167e-06	3.25436e-06	1.1824e-06	8.04914e-06	8.20476e-06
K08999	2.02466e-05	5.00842e-05	2.52912e-05	1.40251e-05	4.7637e-06	4.56029e-06	9.39143e-06	2.20142e-05	1.39848e-05	7.27969e-06	6.52103e-06	7.76236e-05	6.41381e-05	2.67386e-05	2.85466e-05	1.46733e-05	1.99432e-05	4.81981e-05	7.41097e-05	2.54324e-05	3.37847e-05	0.000118789	4.09478e-05	2.52675e-05	8.79414e-05	1.74015e-05	1.42505e-05	4.10621e-05	1.10228e-05	1.14716e-05	3.41075e-06	5.85867e-06	1.21068e-05	2.31764e-05	2.37407e-05	7.45665e-06	6.1724e-06	4.88963e-05	2.82886e-05	4.55572e-05	2.81979e-05	1.1146e-05	2.38137e-05	6.29642e-05	3.51656e-05	2.5265e-05	4.43828e-05	0.000119584	4.94112e-05
K08998	7.26948e-05	0.000211718	0.000128213	4.86531e-05	8.6593e-05	0.000213448	5.71364e-05	6.50096e-05	9.55093e-05	1.44513e-05	9.02877e-05	0.000138086	0.000184842	0.000108578	0.000136801	0.000146257	0.000112678	0.000172281	0.000206626	4.15259e-05	0.000152964	6.01883e-05	8.57308e-05	7.59472e-05	0.000134485	5.56564e-05	7.12403e-05	0.000280802	0.000109057	6.68406e-05	5.09709e-05	0.00012986	7.13081e-05	9.32385e-05	4.93285e-05	8.96407e-05	0.00010358	0.000187429	0.000103311	9.50325e-05	0.000208035	0.000134285	9.19695e-05	0.000262796	0.00016886	0.000106181	0.000191948	0.000117812	0.000123851
K05816	2.68477e-06	9.29903e-06	2.83523e-08	1.64266e-06	1.99136e-06	7.07794e-05	1.20277e-06	2.02135e-06	8.43085e-06	4.48985e-07	7.64876e-06	8.66901e-06	2.41815e-05	1.01128e-05	2.30682e-06	2.73255e-06	6.07106e-05	2.66965e-06	2.97273e-05	5.29901e-07	1.34073e-05	1.91665e-06	5.97835e-06	2.73042e-06	1.55131e-06	3.19185e-06	3.12963e-07	9.85095e-06	8.71464e-08	9.12729e-06	1.24081e-06	3.7366e-05	4.96572e-06	8.89902e-07	1.569e-06	7.41002e-06	9.34064e-06	1.57976e-05	5.51859e-06	5.81605e-06	4.01548e-06	2.03834e-05	9.59827e-06	1.06626e-06	1.22404e-05	3.91714e-06	6.40738e-06	1.73573e-07	3.13389e-06
K09800	3.67963e-06	5.06711e-06	5.51298e-06	3.87928e-06	2.6194e-05	8.44748e-07	3.0969e-06	6.40237e-06	5.27855e-06	3.43255e-06	8.75711e-06	2.00244e-05	2.84748e-06	9.89985e-06	1.65229e-05	2.35281e-05	1.23032e-05	8.24051e-07	2.00489e-05	2.19262e-06	8.6628e-06	1.38753e-05	6.21791e-06	4.51444e-06	3.67069e-06	7.71439e-06	4.33563e-06	4.15445e-06	1.9799e-06	2.01027e-06	2.03446e-06	1.23863e-05	7.29118e-06	3.40617e-06	1.77759e-06	1.55623e-05	8.70334e-06	2.10431e-05	8.8243e-06	1.21088e-05	1.59458e-05	1.51105e-05	2.82605e-05	2.51751e-06	9.75716e-06	1.31967e-05	1.13614e-05	3.15371e-05	4.83072e-06
K09801	1.96286e-07	4.84147e-07	1.57726e-07	5.90569e-08	0	9.41931e-08	0	7.46353e-08	1.42899e-07	5.83244e-08	8.64547e-07	6.61772e-07	1.09641e-07	5.48082e-07	5.71162e-07	4.89348e-07	7.39749e-08	1.28095e-07	0	0	3.26485e-07	0	7.21378e-07	2.59269e-07	1.6202e-07	1.01288e-07	0	2.92911e-07	0	2.62556e-07	0	2.06879e-07	2.61097e-07	0	4.91468e-08	1.02937e-06	7.48426e-07	5.26106e-07	1.02654e-07	5.5432e-07	2.10518e-07	2.69558e-07	5.20308e-07	2.21732e-07	1.16532e-07	0	9.59921e-08	6.13451e-08	5.37111e-07
K09802	7.23511e-08	1.29169e-05	0	3.49169e-06	0	6.80501e-08	2.52026e-06	4.41274e-08	1.37994e-07	7.58643e-07	6.20686e-07	3.11291e-05	2.16771e-05	3.05665e-08	1.76345e-05	1.23566e-05	0	1.5422e-05	2.53552e-05	0	1.83783e-06	1.00315e-06	0	1.12483e-07	6.30386e-08	0	0	6.24443e-06	0	1.03984e-05	0	2.76978e-07	4.63113e-06	0	0	3.01484e-07	5.55368e-07	2.78185e-05	3.32714e-06	6.99497e-08	3.52726e-08	5.85236e-06	0	9.1514e-06	1.05214e-05	0	1.07368e-06	0	4.13665e-08
K09803	2.21792e-05	8.82168e-07	5.36048e-05	3.472e-06	2.25058e-05	9.85369e-06	3.15693e-05	1.72179e-05	1.26235e-05	5.93031e-05	1.34931e-05	2.20059e-05	1.51426e-06	8.0665e-06	4.93902e-06	3.89533e-06	1.27138e-05	1.1148e-05	7.27579e-06	3.00693e-05	2.96436e-05	2.71513e-05	3.32296e-05	1.8204e-05	4.67033e-06	1.95984e-05	1.51591e-05	1.11324e-06	2.26415e-05	4.79962e-06	1.66367e-05	9.26654e-06	2.13417e-05	7.95389e-06	6.68306e-06	1.19147e-05	1.44105e-05	2.1877e-05	7.52396e-06	1.25307e-05	5.73674e-06	5.39393e-06	1.3664e-05	6.57586e-06	8.3662e-06	8.28502e-06	5.4049e-05	4.80781e-06	4.20994e-05
K16347	9.79162e-08	0	0	0	0	0	0	5.58472e-08	5.95824e-08	0	0	3.20126e-08	0	4.75722e-07	0	9.08845e-08	1.30866e-07	0	0	0	0	0	0	0	0	0	3.51566e-08	0	0	3.52566e-08	0	0	0	2.14249e-08	0	0	0	0	0	1.95472e-07	0	5.7672e-08	0	0	0	0	0	0	4.62387e-08
K09805	5.91661e-06	3.94467e-07	0	1.36392e-06	4.01884e-06	7.45371e-08	4.85641e-06	1.90571e-06	2.1144e-06	1.17131e-07	1.21185e-06	1.15727e-06	3.04552e-06	4.89036e-07	4.01848e-07	4.21639e-06	2.42356e-06	1.40448e-05	2.7169e-06	0	5.09519e-07	6.64205e-06	2.43275e-07	6.07461e-07	3.28971e-06	7.15714e-07	5.25582e-06	5.33562e-07	0	1.92404e-06	3.06828e-06	2.83573e-07	2.97549e-06	1.04051e-06	3.47094e-06	1.90965e-06	7.13979e-07	7.01302e-07	4.70917e-06	4.54673e-07	3.25012e-07	1.05647e-06	3.04922e-07	7.00066e-06	1.34197e-06	1.68821e-06	5.1228e-07	6.98118e-06	2.27516e-07
K16345	9.67615e-06	9.19435e-06	2.17038e-05	1.01248e-05	5.54728e-06	3.63792e-06	1.81021e-05	3.32742e-05	2.82585e-05	2.84451e-06	1.23784e-05	1.34337e-05	1.93561e-06	2.62506e-05	2.8343e-05	1.84855e-05	2.96166e-05	1.41151e-05	7.99271e-06	6.60783e-06	2.36537e-05	2.71895e-06	1.84367e-05	4.07108e-05	1.406e-05	1.86768e-05	4.30834e-06	6.65467e-06	3.37915e-05	1.96067e-05	8.84043e-06	6.94896e-06	2.50963e-05	4.96054e-05	6.85888e-06	1.2832e-05	1.23308e-05	1.54435e-05	1.80984e-05	4.046e-05	1.49986e-05	1.66217e-05	4.11348e-05	1.36139e-05	1.31315e-05	3.62586e-05	2.56293e-05	2.23256e-06	2.07925e-05
K09807	9.10112e-06	7.73325e-06	1.25846e-05	3.63452e-06	1.22589e-05	1.99705e-05	1.59268e-05	4.61761e-06	3.46866e-06	6.39065e-06	3.6642e-05	5.93963e-06	5.55141e-05	1.2467e-05	5.05434e-05	7.38175e-06	1.07569e-05	1.15521e-05	2.35565e-05	7.5074e-07	2.99108e-05	1.96074e-05	3.97347e-05	8.47338e-06	4.55146e-06	7.30373e-06	7.43785e-06	1.1487e-05	9.17315e-06	9.68662e-06	8.62891e-06	1.61671e-05	1.63584e-05	1.52506e-05	1.0993e-05	1.93855e-05	3.10711e-05	1.67054e-05	2.41177e-05	1.19959e-05	1.42409e-05	6.19275e-06	1.48873e-05	7.90794e-06	0.000101069	2.91882e-06	6.27623e-05	7.04354e-05	6.21809e-05
K09808	0.000151881	0.000141843	0.000122287	9.46845e-05	0.000241965	8.56278e-05	0.000107858	7.31512e-05	0.000174724	0.000245839	0.000159186	0.000127112	0.000166199	0.000174154	0.000110247	0.000154466	0.000111762	0.000132267	0.000141184	6.46997e-05	9.87172e-05	0.000116843	0.000127562	0.000176358	0.000130276	0.000117094	0.000190073	0.00011515	0.000143123	9.03119e-05	0.000381342	0.000128906	0.000116757	0.000155896	0.000359152	0.000135207	0.000113492	0.000114523	0.000143933	0.000169219	0.000195506	0.000166677	0.000143487	0.00012172	0.000103513	9.44393e-05	9.71097e-05	0.000109168	0.000136436
K09809	9.71092e-05	4.05504e-05	0.000106053	5.34404e-05	0.000183382	4.92037e-05	0.000221264	0.000111562	0.000136384	0.000180726	0.00010218	6.30171e-05	1.72143e-05	8.36307e-05	7.60215e-05	6.47036e-05	8.64988e-05	9.45371e-05	5.27984e-05	7.4255e-05	6.02032e-05	5.95178e-05	0.000118724	0.000124543	5.88623e-05	0.000160059	0.000178441	3.28105e-05	9.37451e-05	5.84074e-05	0.00020161	9.30373e-05	0.000159571	0.000127075	9.87538e-05	9.03613e-05	6.79218e-05	0.000112337	0.000101037	6.99708e-05	4.26426e-05	5.70998e-05	5.62154e-05	5.38453e-05	5.39779e-05	0.000125585	4.53405e-05	3.45101e-05	7.64324e-05
K16348	0	2.08958e-07	0	6.76129e-08	4.59448e-08	0	9.76043e-08	0	7.67833e-08	0	8.31261e-08	1.10862e-07	0	2.39892e-07	2.20508e-07	1.88859e-06	1.4492e-07	7.33262e-08	3.97142e-08	0	1.10725e-07	0	3.42638e-08	0	0	0	0	0	0	8.09159e-08	0	0	4.98206e-08	0	1.77718e-07	2.47078e-08	0	0	0	1.16494e-07	0	1.44927e-06	1.34227e-06	1.20033e-07	3.42552e-08	0	1.51926e-07	0	0
K10914	8.32149e-06	8.66944e-07	1.12176e-06	5.59712e-07	1.09092e-06	8.67211e-08	2.01915e-07	2.87756e-06	9.27721e-07	0	4.1627e-06	2.35501e-07	5.04719e-08	1.11477e-06	3.76191e-06	6.29959e-07	1.61305e-07	0	3.70999e-07	2.63128e-07	4.90575e-07	4.24409e-07	4.61279e-07	4.60544e-08	4.88855e-07	1.94332e-06	5.25788e-06	4.78622e-07	5.07822e-07	4.969e-07	2.85658e-07	6.75601e-07	8.44221e-07	4.98285e-07	7.65555e-08	3.67383e-06	4.40864e-06	3.81564e-07	7.87259e-07	7.07616e-07	3.47142e-07	7.27661e-07	1.29336e-07	0	6.48035e-07	6.1741e-06	5.04334e-07	2.10225e-06	1.40986e-06
K10906	1.86998e-05	0	1.45987e-06	5.44476e-07	7.94882e-07	7.33251e-08	3.52365e-06	3.4405e-07	0	4.39467e-08	1.48691e-06	0	1.70702e-07	2.18438e-07	7.06664e-06	0	6.58893e-08	0	0	1.36259e-07	2.41975e-07	6.84318e-08	1.97087e-07	1.79275e-06	0	1.23213e-06	1.11874e-05	1.52872e-07	9.2779e-07	1.14806e-06	9.93842e-08	8.62835e-07	3.926e-06	2.63979e-07	0	3.49371e-06	3.33217e-06	0	2.81984e-06	2.06437e-07	1.73495e-07	0	6.99231e-08	0	0	5.04496e-06	6.96683e-07	0	1.3022e-06
K10773	0.000344314	0.000311124	0.000514424	0.000136976	0.000396086	0.000273788	0.000318026	0.000303467	0.000390077	0.000394976	0.000369592	0.00022027	0.000239588	0.00032658	0.000213631	0.0002686	0.000336953	0.00031694	0.000409213	0.000300457	0.000262311	0.000319116	0.000261418	0.00041897	0.00023373	0.000252029	0.000367134	0.000206016	0.000415801	0.000178626	0.000493039	0.000297967	0.000328635	0.000325081	0.00078424	0.000319537	0.000244847	0.00024705	0.000308555	0.000305049	0.000259489	0.000256161	0.000281116	0.00028234	0.000296417	0.000300765	0.000244138	0.000167929	0.000253286
K10778	4.47582e-06	2.22702e-06	9.85565e-06	1.55054e-06	1.47288e-05	7.58697e-07	1.70398e-05	4.80689e-06	4.28683e-06	1.38397e-06	8.57022e-06	3.61683e-06	2.07061e-06	6.40804e-06	5.26226e-06	8.80488e-06	2.41979e-05	1.66388e-06	1.07511e-05	2.86959e-06	4.85323e-06	8.00485e-06	2.9891e-06	8.734e-06	2.08625e-06	3.88078e-06	8.21885e-06	1.43905e-06	1.62901e-05	2.89541e-06	7.24935e-06	3.71571e-06	1.03413e-05	4.60605e-06	6.37908e-06	7.17706e-06	6.27156e-06	3.27821e-06	1.09796e-05	3.9923e-06	2.37728e-06	3.5702e-06	9.69033e-06	2.82011e-06	6.51551e-06	5.36021e-06	1.91268e-06	1.45853e-05	2.30832e-06
K13019	1.07093e-05	2.66889e-06	3.21904e-05	6.62234e-06	6.48696e-06	4.63571e-07	2.24107e-05	5.1787e-06	9.48875e-06	1.05662e-06	1.99891e-05	1.67755e-06	4.25632e-07	1.03432e-05	1.46642e-05	3.42665e-06	9.78511e-06	7.3802e-06	3.67927e-06	1.1362e-05	6.14622e-06	2.39591e-06	1.12168e-05	1.18829e-05	3.64833e-06	1.05306e-05	7.45193e-06	2.81176e-06	5.83495e-05	8.43831e-06	5.37451e-06	1.45794e-06	2.55719e-05	5.27319e-06	4.89388e-06	1.26587e-05	9.72543e-06	2.35651e-06	4.05439e-06	1.18959e-05	1.86982e-06	3.04429e-06	3.80312e-06	1.21819e-05	1.55105e-06	1.15981e-05	3.03187e-06	4.06318e-07	1.26137e-05
K15519	0	2.16513e-07	0	4.37859e-08	7.0652e-08	0	1.47486e-07	6.08696e-07	0	0	2.55655e-07	6.34391e-08	0	6.14827e-08	1.42801e-07	6.75394e-08	4.86254e-07	0	5.14377e-08	0	3.85942e-07	0	3.55027e-07	0	4.22661e-08	5.94517e-07	0	2.50705e-08	0	3.49339e-08	0	5.11279e-08	5.48482e-07	2.97202e-07	0	3.92611e-07	4.41359e-07	7.20145e-08	0	0	0	9.52402e-08	1.03205e-07	0	2.21836e-08	3.52789e-08	1.16813e-07	2.27412e-08	6.87232e-08
K11743	2.75635e-07	3.86778e-07	0	2.92143e-07	2.87906e-07	5.6502e-07	2.64856e-07	2.32261e-07	1.67751e-07	0	2.20097e-08	9.83082e-08	0	2.70029e-07	2.5909e-07	9.3033e-08	5.02348e-07	7.35862e-08	2.1256e-07	1.87541e-06	3.95799e-07	6.45654e-07	0	5.46152e-07	1.52828e-07	1.0066e-07	3.59878e-07	5.33113e-07	0	7.44472e-08	5.05144e-08	3.8633e-07	3.43783e-07	2.41245e-07	0	0	7.59944e-08	0	9.05411e-08	2.32671e-07	1.98433e-07	1.18071e-07	7.10802e-08	7.86327e-08	5.94923e-07	7.79114e-07	1.60905e-07	4.69878e-08	0
K11358	0.000360296	0.000295018	0.000332763	0.000584986	0.000301615	0.000587172	0.000329744	0.000320264	0.000292543	0.000291299	0.000260592	0.000438093	0.000607556	0.000373733	0.00041434	0.000379672	0.000349885	0.000363933	0.000412232	0.000298257	0.000433515	0.000256546	0.000435879	0.000328008	0.000493742	0.000308836	0.000282052	0.000423136	0.000280069	0.000514425	0.000340523	0.000497886	0.000345616	0.000298918	0.000222075	0.000284274	0.000281191	0.000322868	0.000309654	0.0003981	0.000412689	0.000477273	0.000300436	0.000494763	0.000474596	0.000244972	0.000474622	0.000239737	0.000517547
K01903	2.39081e-05	2.06061e-05	6.08354e-06	9.77189e-06	1.09538e-05	2.70426e-06	2.3316e-05	1.38363e-05	5.48716e-05	5.90806e-06	4.31076e-05	1.61987e-05	4.70492e-06	2.75736e-05	1.02373e-05	2.34965e-05	1.86918e-05	1.35478e-05	3.90496e-05	1.96308e-06	2.53986e-05	4.02168e-05	2.24488e-05	1.82544e-05	3.88581e-05	2.246e-05	1.64031e-05	1.53228e-05	4.85758e-06	1.57256e-05	1.41444e-05	1.97406e-05	3.37311e-05	1.52217e-05	0.000196949	4.41382e-05	3.44228e-05	1.94358e-05	1.76024e-05	2.97012e-05	1.5392e-05	1.90535e-05	1.07314e-05	1.10842e-05	3.614e-05	9.52146e-06	1.97309e-05	2.55816e-05	1.12976e-05
K01902	4.86969e-05	1.52396e-05	6.52666e-05	2.26224e-05	3.83677e-05	2.35942e-05	5.93785e-05	3.44442e-05	5.25853e-05	5.42191e-05	3.97303e-05	3.23141e-05	1.28973e-05	4.33097e-05	4.00273e-05	2.25123e-05	4.47993e-05	3.68021e-05	9.90429e-06	2.5632e-05	3.81003e-05	6.91285e-05	5.12729e-05	3.87223e-05	1.77025e-05	4.03058e-05	3.13224e-05	2.03545e-05	4.53188e-05	4.30572e-05	8.03147e-05	4.72802e-05	6.51622e-05	2.68274e-05	2.7127e-05	3.78929e-05	3.83194e-05	1.83027e-05	4.80455e-05	4.98665e-05	2.61164e-05	3.17718e-05	4.89913e-05	3.19367e-05	3.45732e-05	3.36747e-05	2.63189e-05	1.9723e-05	3.68116e-05
K01906	3.23189e-06	7.63034e-08	5.79241e-08	2.01304e-07	4.2336e-06	1.60676e-07	2.07908e-07	1.51724e-06	4.72859e-07	6.09584e-08	6.102e-07	1.83595e-07	1.19297e-07	2.10414e-06	6.35281e-07	4.12572e-07	8.16241e-07	4.35108e-07	7.80793e-07	1.39192e-07	2.68533e-06	1.18652e-07	7.01213e-07	2.38646e-07	2.0989e-07	8.77231e-07	6.13823e-07	0	0	1.23114e-07	3.56779e-06	6.31465e-07	8.88092e-07	7.24108e-07	0	7.00878e-07	3.65682e-07	3.50171e-07	1.02373e-07	3.32276e-06	1.10141e-07	2.14813e-07	4.51455e-08	1.64368e-07	1.28439e-06	1.74062e-07	3.50376e-06	6.41156e-08	6.45851e-08
K01908	2.91953e-06	1.44164e-06	6.91135e-06	2.19656e-06	1.76904e-05	9.49755e-07	2.0787e-05	1.15442e-05	1.37493e-05	6.34489e-06	4.17494e-08	2.87449e-07	2.6781e-08	1.89781e-07	7.11221e-07	6.25097e-07	0	2.54822e-06	5.03997e-08	1.90971e-06	1.01235e-07	4.84423e-06	2.3728e-06	1.14476e-05	2.5915e-07	1.26536e-05	1.57183e-05	7.50925e-07	5.57732e-06	1.70732e-06	5.39968e-06	3.99816e-06	7.22784e-06	3.23074e-06	4.0624e-06	4.96373e-08	1.08113e-07	7.05613e-08	1.07155e-06	7.86706e-07	2.90826e-07	4.40503e-07	1.95502e-06	1.18074e-06	4.12063e-07	4.91134e-06	3.89237e-07	1.19863e-06	3.07397e-06
K13819	1.10989e-07	2.68796e-07	2.35032e-07	1.55745e-06	1.00581e-06	6.29598e-08	1.12481e-07	0	2.10116e-07	1.64896e-08	3.24961e-08	2.34176e-06	3.54071e-07	1.19415e-06	0	1.37358e-07	7.4281e-07	3.62152e-08	1.7029e-07	3.89991e-08	5.19423e-08	1.28384e-08	1.69226e-08	0	2.25003e-06	3.47615e-07	2.65669e-08	7.91017e-07	2.95051e-08	4.49111e-06	4.10198e-07	7.79857e-08	2.4606e-07	0	0	0	0	9.61964e-07	2.83e-07	2.03875e-06	1.44916e-06	1.54865e-06	1.06854e-06	3.85341e-07	1.26323e-06	6.45734e-07	1.48479e-07	0	3.49413e-08
K05541	4.18705e-06	4.00568e-06	4.89131e-07	7.90072e-07	1.30137e-06	7.20086e-07	3.71207e-06	2.89124e-06	3.69452e-06	1.3123e-07	1.11567e-06	4.65307e-06	4.84442e-06	7.32539e-06	4.53513e-06	3.24085e-06	4.33642e-06	4.34552e-06	3.93714e-06	1.52493e-06	1.15484e-05	8.27326e-06	5.47815e-06	1.40222e-06	1.27784e-06	5.37108e-06	5.32887e-06	3.21032e-06	7.63132e-07	3.66809e-06	7.69326e-07	1.01867e-05	3.41366e-06	5.8499e-06	9.9546e-07	2.0927e-06	1.63628e-06	2.12147e-06	1.14571e-05	5.69798e-06	4.27128e-06	3.47879e-06	3.92482e-06	1.8705e-06	3.33233e-06	3.81631e-06	4.34277e-06	1.16453e-06	2.3179e-06
K00411	4.5699e-06	1.67435e-07	1.12777e-05	2.91819e-06	1.48348e-05	6.96447e-08	2.87122e-05	1.72883e-05	1.86272e-05	8.51221e-08	5.99107e-08	1.24878e-07	1.08089e-07	7.2616e-07	1.26208e-06	2.27913e-07	9.11596e-08	3.4452e-06	1.44648e-08	4.70225e-06	1.40452e-07	1.80833e-06	2.99511e-06	1.26897e-05	5.94282e-07	1.53141e-05	2.87999e-05	0	1.19563e-05	1.13956e-06	1.73251e-06	4.88841e-07	1.0833e-05	7.95168e-06	4.94921e-06	0	0	0	1.79713e-06	1.03484e-06	0	9.64169e-08	0	1.59573e-06	4.9906e-08	1.23712e-05	0	1.036e-06	3.31113e-06
K19745	0	0	0	3.26155e-07	1.1695e-07	0	1.62962e-07	0	9.77242e-08	0	4.11952e-07	1.84002e-07	9.2904e-08	0	1.01305e-07	1.98862e-07	0	8.2638e-07	0	0	9.14878e-07	0	6.8649e-07	0	0	3.28326e-07	0	0	0	4.33697e-07	1.6868e-07	1.53911e-06	5.38788e-07	0	1.80949e-07	1.10201e-06	9.24543e-07	0	1.3381e-06	1.12353e-07	1.51079e-07	1.84661e-06	0	7.8911e-07	4.28948e-07	0	3.22553e-07	0	3.60401e-07
K18698	0	8.85445e-07	0	0	0	0	0	0	0	0	0	0	0	3.83143e-07	0	2.10444e-07	4.54531e-07	0	0	0	1.5916e-07	0	1.55561e-07	0	0	9.26218e-08	2.44216e-07	0	0	8.16371e-08	0	0	0	0	0	0	0	0	9.63512e-08	1.81046e-07	0	0	0	0	0	0	9.09933e-08	0	2.14132e-07
K18697	1.82556e-06	1.94997e-07	1.9308e-07	2.53754e-07	0	3.9557e-07	6.60024e-08	8.66732e-08	9.01585e-07	7.11181e-07	1.25092e-06	1.0721e-06	0	4.98635e-06	0	8.82862e-07	5.07749e-08	0	1.97178e-06	4.00475e-08	2.42878e-06	1.58203e-07	6.95101e-08	1.12908e-07	0	3.5606e-07	3.85165e-07	0	1.58268e-07	9.84912e-08	0	3.91981e-07	5.05349e-08	1.66254e-07	2.44441e-06	3.08702e-06	2.56662e-06	3.4507e-07	1.93739e-07	3.92301e-06	8.56656e-08	6.08872e-07	3.47406e-07	9.13154e-08	1.02045e-06	4.42062e-07	1.41798e-06	1.42479e-07	0
K07768	1.66329e-06	2.08569e-06	2.23518e-06	1.46287e-06	1.28354e-06	6.66531e-05	4.37679e-06	3.20041e-06	6.77295e-06	6.10815e-07	1.15194e-05	1.3037e-05	2.70269e-06	2.04847e-06	2.32622e-06	2.58153e-06	5.00317e-06	6.73987e-07	9.47034e-07	2.78857e-07	2.11006e-05	1.82269e-06	8.08544e-07	5.24672e-07	1.99692e-05	6.84371e-07	4.3053e-06	1.65085e-06	9.39245e-08	2.80248e-06	2.54418e-06	8.68525e-05	3.19668e-06	7.05992e-07	3.79631e-06	1.58315e-05	1.78592e-05	5.1464e-06	1.40406e-05	2.63795e-06	6.68236e-05	1.32129e-06	1.4943e-05	8.69229e-07	9.12054e-07	1.70807e-06	2.71538e-05	4.041e-07	6.68817e-07
K18692	3.64143e-06	1.32427e-05	2.24987e-07	2.89411e-06	2.51719e-06	4.51437e-07	4.13826e-06	2.75336e-06	4.44507e-06	4.92977e-07	2.50854e-06	7.0236e-06	5.93159e-07	1.66978e-05	6.58657e-06	9.67052e-06	5.14796e-06	6.64062e-06	8.82527e-06	3.75011e-07	1.77413e-05	1.04551e-06	1.25162e-05	2.16753e-05	4.43641e-06	5.18555e-06	2.39106e-06	7.22141e-06	6.53897e-07	3.23645e-06	9.40148e-07	2.58799e-06	7.89334e-06	7.41903e-06	8.09093e-07	3.28326e-06	4.25853e-06	5.80237e-06	3.8415e-06	9.6365e-06	8.20501e-06	1.55787e-05	6.14196e-06	2.13985e-06	6.37284e-06	2.51892e-06	9.10751e-06	1.13717e-06	2.69487e-06
K18691	2.38832e-05	1.18105e-05	5.3099e-06	7.60136e-06	4.56253e-05	2.67674e-05	4.51506e-05	2.99752e-05	4.69536e-05	8.54817e-06	5.35235e-05	1.9018e-05	5.85976e-06	3.02086e-05	2.23857e-05	2.53003e-05	4.28053e-05	2.0864e-05	8.85436e-06	8.42292e-06	1.9446e-05	4.28219e-05	2.93237e-05	3.19402e-05	1.30286e-05	2.12242e-05	1.78494e-05	2.67389e-05	1.05237e-05	1.92621e-05	2.76148e-05	3.17117e-05	3.61807e-05	2.6918e-05	1.19129e-05	6.47262e-05	6.19899e-05	4.07119e-05	3.8676e-05	1.86749e-05	1.08303e-05	1.6961e-05	4.5599e-05	1.51301e-05	1.28967e-05	2.16907e-05	7.95827e-06	1.49268e-05	2.27777e-05
K00348	2.44228e-05	1.04902e-05	1.71422e-05	2.56583e-05	3.289e-05	4.10069e-05	4.04539e-05	2.2222e-05	3.29723e-05	1.51901e-05	2.00055e-05	1.95165e-05	5.59054e-05	5.95534e-05	7.60127e-05	2.62386e-05	3.53538e-05	2.35013e-05	1.25475e-05	1.85236e-06	4.45633e-05	2.31169e-05	2.51199e-05	1.24038e-05	0.000137224	1.64926e-05	1.73906e-05	1.51661e-05	1.0191e-05	3.0224e-05	1.11391e-05	2.39296e-05	4.0051e-05	9.58821e-05	2.72752e-05	1.5838e-05	2.13782e-05	5.31076e-05	7.25836e-05	7.49193e-05	4.22111e-05	3.39204e-05	6.77745e-05	2.37394e-05	2.18609e-05	8.29405e-06	3.16739e-05	9.01272e-05	4.80019e-05
K07164	5.22722e-05	2.04881e-05	9.67858e-05	2.62504e-05	8.29391e-05	2.21365e-05	0.000107331	4.55416e-05	5.35709e-05	0.00012023	5.74184e-05	2.1889e-05	7.59353e-06	3.16406e-05	1.84264e-05	1.55176e-05	6.85103e-05	2.93372e-05	2.09933e-05	5.74862e-05	2.38546e-05	6.55926e-05	6.1537e-05	6.6499e-05	1.845e-05	5.80483e-05	6.57316e-05	1.01777e-05	6.45569e-05	2.91096e-05	3.93575e-05	3.42046e-05	6.3471e-05	2.84888e-05	1.80877e-05	6.30567e-05	8.3853e-05	2.59494e-05	4.03437e-05	3.75694e-05	1.19306e-05	1.80818e-05	9.71358e-05	1.98866e-05	6.60129e-05	5.31889e-05	2.7202e-05	1.90081e-05	2.89415e-05
K07166	0.000122117	0.000101092	0.000172459	3.807e-05	7.24858e-05	4.27769e-05	9.10471e-05	9.55799e-05	0.000120627	2.30321e-05	0.000142862	0.000111671	6.64102e-05	0.000124151	7.50227e-05	0.000131249	0.000157909	5.78405e-05	9.56983e-05	5.09355e-05	0.000126592	4.9149e-05	8.48805e-05	7.66401e-05	8.38569e-05	9.47052e-05	0.000117479	9.10302e-05	0.000268666	5.27077e-05	6.61422e-05	6.78421e-05	0.000120825	0.000161634	9.35691e-05	0.000145349	0.000136468	0.000121935	0.000110659	0.000110857	0.000102603	0.000112415	0.000114953	6.00423e-05	0.000136809	7.64706e-05	0.000151581	3.33232e-05	7.24381e-05
K07161	1.13511e-06	3.08531e-06	3.88261e-06	1.71992e-06	4.98717e-06	6.04453e-07	2.9508e-06	2.70986e-06	2.89367e-06	4.79713e-07	1.0219e-06	4.66772e-06	3.52957e-07	1.45248e-06	7.77665e-07	2.79254e-06	1.87036e-06	1.63301e-06	5.34156e-07	9.17697e-07	8.88798e-06	8.5451e-06	8.33659e-07	2.6895e-06	2.3357e-06	3.78351e-06	1.93251e-06	1.45565e-06	4.57605e-07	3.11214e-06	2.90966e-06	5.17348e-06	3.21621e-06	1.09752e-06	5.74933e-07	1.01855e-06	3.59219e-07	9.88199e-07	1.78331e-06	2.04296e-06	2.14515e-06	5.89299e-06	3.41076e-06	3.17763e-06	6.79773e-06	3.46192e-06	1.40862e-05	1.14969e-06	4.9662e-07
K07160	5.23421e-05	4.79088e-05	3.06429e-05	7.85568e-05	1.80371e-05	1.75932e-05	3.70778e-05	5.12594e-05	3.19817e-05	1.13965e-05	2.5925e-05	4.96912e-05	5.62182e-05	4.69595e-05	5.64028e-05	7.5186e-05	2.91637e-05	4.8901e-05	7.44166e-05	2.49205e-05	6.39615e-05	1.61895e-05	5.37079e-05	6.89793e-05	4.02451e-05	6.13429e-05	3.6893e-05	5.0342e-05	2.49796e-05	5.97016e-05	2.87631e-05	3.02114e-05	4.74111e-05	4.47992e-05	1.02691e-05	2.82021e-05	2.93473e-05	4.8343e-05	2.67539e-05	4.29028e-05	3.99472e-05	6.21641e-05	5.5682e-05	2.18934e-05	7.49956e-05	3.14329e-05	3.94072e-05	5.59258e-06	5.09278e-05
K00340	3.81832e-05	0.000170208	1.66254e-05	7.16597e-05	3.5367e-05	0.000104474	4.70288e-06	1.67943e-05	3.96518e-05	4.80747e-06	4.08157e-05	7.25738e-05	8.11634e-05	3.49558e-05	4.13616e-05	9.589e-05	2.67346e-05	2.85607e-05	0.000297485	1.81755e-05	7.75514e-05	7.42293e-05	5.66775e-05	1.10197e-05	0.000128434	1.2991e-05	2.17421e-05	0.000122326	7.21053e-06	4.98534e-05	2.2666e-05	5.6659e-05	5.36938e-06	1.89646e-05	0.000112546	4.25441e-05	3.7468e-05	5.03587e-05	5.31134e-05	5.22164e-05	0.000138581	7.41763e-05	5.50455e-05	4.38361e-05	0.000104819	1.42205e-05	7.92317e-05	6.69684e-05	7.03381e-05
K00341	7.97272e-05	0.000198696	8.47608e-05	5.07908e-05	9.47325e-05	2.42945e-05	9.13082e-05	8.44372e-05	8.14707e-05	6.4897e-05	7.25248e-05	0.000110162	0.000169576	8.60606e-05	4.71012e-05	0.000114053	7.81261e-05	0.000108601	6.78295e-05	6.81125e-05	0.000108045	0.000119454	9.90526e-05	6.0466e-05	3.27167e-05	8.40514e-05	7.33307e-05	0.000145608	6.92311e-05	0.00010229	0.000174108	3.977e-05	0.000228596	7.28108e-05	3.09349e-05	9.71654e-05	0.000110807	7.00007e-05	6.42954e-05	7.175e-05	8.54609e-05	0.000108919	8.15107e-05	0.000166457	8.77715e-05	6.88002e-05	0.000137924	5.35777e-05	9.06615e-05
K00342	0.000107209	2.18075e-05	9.37133e-05	1.55968e-05	7.54227e-05	3.36222e-05	4.14531e-05	7.79524e-05	5.17684e-05	4.16567e-05	0.000125842	2.54017e-05	6.74447e-06	5.78013e-05	5.25518e-05	2.79089e-05	6.24029e-05	4.44194e-05	3.34123e-05	1.3647e-05	5.43926e-05	8.96289e-05	4.30807e-05	9.60455e-05	2.03176e-05	5.32046e-05	9.91764e-05	2.7452e-05	8.5e-05	4.2398e-05	8.22613e-05	3.06839e-05	3.9128e-05	4.82577e-05	9.70155e-05	0.000121171	9.55207e-05	3.01866e-05	3.84125e-05	5.35919e-05	2.19373e-05	3.76692e-05	3.37484e-05	3.3104e-05	9.22875e-05	2.32191e-05	5.72579e-05	6.13384e-05	6.00547e-05
K00343	6.20371e-05	3.77021e-05	5.25001e-05	1.42712e-05	5.70382e-05	1.18246e-05	2.72828e-05	3.76992e-05	1.76863e-05	2.38352e-05	3.84346e-05	2.36091e-05	6.74066e-06	4.22429e-05	2.41028e-05	2.5628e-05	3.7368e-05	2.42181e-05	1.75873e-05	4.10689e-05	3.61124e-05	3.0333e-05	6.36815e-05	2.80511e-05	1.16794e-05	2.15888e-05	2.88689e-05	2.45638e-05	2.92565e-05	2.33605e-05	4.25061e-05	2.51199e-05	3.90917e-05	2.27315e-05	1.09463e-05	3.18605e-05	2.66609e-05	2.37563e-05	5.2936e-05	3.40603e-05	1.5736e-05	2.43675e-05	4.32255e-05	3.31524e-05	2.91483e-05	4.49063e-05	1.98586e-05	5.32493e-06	6.56083e-05
K00344	1.66741e-07	8.94365e-07	4.0171e-08	2.35435e-07	0	8.07069e-08	5.14952e-07	2.44302e-07	1.92388e-08	1.47964e-07	3.02706e-07	5.59166e-07	1.40915e-07	3.60643e-07	1.73574e-06	1.99486e-07	3.16917e-08	6.42223e-08	1.00574e-07	2.92454e-06	8.89196e-07	3.34383e-08	3.49999e-07	6.44466e-07	2.08648e-07	2.05379e-07	0	7.00907e-07	5.67329e-08	7.68973e-07	1.17115e-06	0	6.87071e-07	2.07538e-08	0	2.95496e-07	6.04094e-07	2.47532e-07	1.41719e-07	8.1842e-07	7.07164e-07	5.58657e-08	6.05374e-07	1.89985e-08	3.58569e-07	1.20769e-06	1.142e-07	0	3.03801e-07
K00697	7.12386e-07	3.3182e-07	0	7.79407e-08	6.28817e-08	1.80741e-08	3.75044e-07	1.97001e-07	1.92662e-07	0	2.02567e-07	8.00414e-07	0	1.13071e-06	6.68715e-08	3.18667e-07	5.77035e-08	4.86029e-07	2.25233e-08	1.1378e-07	2.02057e-08	2.9965e-08	2.56101e-07	8.76816e-07	7.40292e-08	1.75246e-07	8.68104e-07	3.11336e-07	0	2.33189e-07	0	2.27524e-07	4.73803e-07	4.34562e-07	0	6.50204e-07	2.94614e-07	2.43652e-07	0	3.7607e-07	1.73849e-08	2.20391e-07	0	4.64062e-08	1.16564e-07	3.45389e-07	6.93106e-08	6.03959e-08	2.03884e-07
K00694	1.50588e-05	3.48619e-06	2.68611e-06	9.55439e-06	9.12376e-06	8.00624e-07	9.24146e-06	4.58888e-06	6.54919e-06	7.43129e-06	1.38598e-05	4.51169e-06	5.13666e-06	2.16329e-05	1.05834e-05	7.88914e-06	1.56926e-05	9.35562e-06	9.03578e-06	1.33846e-07	1.11846e-05	4.86594e-07	1.17952e-05	1.06056e-05	3.9747e-06	1.84097e-05	1.04458e-05	3.683e-06	2.04544e-05	1.4249e-05	1.0472e-05	4.79493e-06	1.36714e-05	5.32056e-06	8.19798e-06	1.16681e-05	1.64434e-05	8.54912e-06	3.46608e-05	2.35076e-05	3.61906e-06	4.00236e-06	1.3257e-05	9.00836e-06	9.93327e-06	2.65163e-06	5.83086e-06	3.19423e-06	1.01831e-05
K00347	4.85555e-05	1.33038e-05	4.58042e-06	1.13609e-05	1.78916e-05	3.87677e-05	5.00751e-05	1.20086e-05	2.02779e-05	2.11541e-05	3.49933e-05	2.37871e-05	1.84281e-05	2.75721e-05	3.09589e-05	1.90428e-05	4.13329e-05	2.67014e-05	1.9278e-05	4.11043e-06	2.07238e-05	4.26743e-05	2.64432e-05	2.41409e-05	2.16828e-05	4.09059e-05	2.77666e-05	1.4604e-05	5.43578e-06	2.00935e-05	1.42299e-05	1.80051e-05	4.67896e-05	4.97784e-05	2.95518e-05	2.49342e-05	2.9992e-05	5.19718e-05	6.15714e-05	3.55243e-05	1.17314e-05	1.97818e-05	3.54054e-05	2.42932e-05	3.42252e-05	2.55944e-05	3.44709e-05	0.000144243	4.33618e-05
K09116	2.39153e-06	1.76455e-05	1.51349e-05	4.35676e-06	5.33572e-06	3.48036e-05	9.40764e-06	9.82391e-06	1.20161e-05	1.11861e-06	2.45615e-05	4.73713e-05	1.19019e-05	2.0388e-05	2.66145e-05	1.8549e-05	1.81793e-05	1.15129e-05	1.06386e-05	8.61321e-06	1.31173e-05	3.84533e-06	1.38869e-05	9.44073e-06	2.46053e-05	8.65412e-06	7.34408e-06	1.65922e-05	2.18849e-05	8.23587e-06	8.91624e-06	2.43044e-05	9.06375e-06	1.68192e-05	5.40029e-06	4.44969e-05	5.73959e-05	6.66801e-05	1.28177e-05	2.27632e-05	1.50133e-05	2.38047e-05	1.72051e-05	5.50014e-06	2.1399e-05	1.43875e-05	1.12642e-05	5.52037e-06	1.40949e-05
K09117	0.000119473	0.000173473	9.27212e-05	0.000116206	4.60347e-05	9.01578e-05	6.709e-05	9.1225e-05	8.77673e-05	0.000126127	9.51956e-05	0.00023057	0.000248921	0.000110685	0.000184448	0.000222211	0.000169136	0.000118713	0.00014269	3.03107e-05	0.000180067	5.62512e-05	7.05749e-05	8.41369e-05	3.9947e-05	8.04029e-05	7.69924e-05	0.000163271	7.51707e-05	0.000123834	3.26576e-05	9.70799e-05	8.60555e-05	0.00011386	3.98909e-05	9.46161e-05	0.000103335	0.00021037	0.00013435	9.46939e-05	0.000210013	0.00017776	0.000113308	0.000130378	0.000121042	7.13346e-05	0.000221232	8.0163e-05	8.20258e-05
K02457	8.54663e-06	7.63516e-07	2.27297e-08	1.55454e-06	1.26603e-06	2.39745e-07	1.20045e-06	6.13729e-06	2.17715e-08	0	1.69275e-07	6.73134e-07	6.6444e-08	3.67514e-06	1.20314e-05	7.47208e-08	4.05261e-06	3.20941e-06	1.89216e-06	0	7.95734e-07	0	1.16829e-06	4.37295e-06	7.71544e-07	1.74299e-06	9.15296e-07	9.56899e-07	0	1.65222e-06	5.54476e-07	2.33328e-06	4.9185e-06	3.19836e-06	7.23798e-08	5.03141e-08	7.30583e-08	4.97949e-07	5.69039e-06	6.32895e-06	2.61285e-07	6.32202e-08	4.57405e-06	7.52485e-07	9.37072e-07	0	4.84626e-07	0	1.06443e-06
K01766	8.96382e-07	1.83261e-07	1.89147e-07	5.85748e-07	3.77893e-07	0	1.88087e-07	1.26549e-06	4.35682e-07	3.72082e-07	1.44261e-07	2.17257e-06	0	8.93579e-07	1.77448e-06	5.82538e-06	6.84536e-07	2.84765e-07	2.33618e-07	3.12363e-07	9.92382e-06	6.63941e-07	7.64446e-07	4.66802e-07	1.92591e-06	6.73117e-07	4.5702e-07	6.16937e-07	2.79868e-07	9.19841e-07	1.37349e-07	3.52274e-06	5.52449e-07	3.13983e-07	0	1.02752e-07	2.01685e-07	6.42252e-07	1.94814e-06	6.37365e-07	1.42195e-06	5.48815e-06	7.15879e-07	2.25735e-07	1.498e-06	1.95206e-06	8.63463e-06	4.28358e-08	3.15774e-07
K09118	4.14721e-05	1.12184e-05	1.01462e-05	1.13876e-05	2.03552e-05	2.66047e-05	4.42847e-05	2.57794e-05	2.13029e-05	2.06982e-06	3.73448e-05	2.64845e-05	2.39696e-05	1.48054e-05	2.16022e-05	2.56626e-05	1.20752e-05	1.7349e-05	3.25232e-05	1.57376e-05	3.43359e-05	4.15792e-05	1.66598e-05	9.20592e-06	1.65162e-05	2.22902e-05	1.9939e-05	6.80612e-06	1.05329e-05	1.98638e-05	1.5169e-05	8.7479e-06	3.36654e-05	4.69232e-05	3.74684e-05	3.65047e-05	2.62933e-05	6.30476e-05	3.0849e-05	9.00765e-06	1.83209e-05	2.21167e-05	2.35796e-05	1.50696e-05	2.5811e-05	3.47496e-05	4.39544e-05	0.000103088	3.43034e-05
K02106	6.29315e-05	3.40316e-05	7.55354e-05	2.28381e-05	2.48874e-05	7.06443e-05	5.43269e-05	4.45172e-05	3.74546e-05	3.86554e-05	7.00971e-05	5.5875e-05	6.19671e-05	2.75528e-05	3.2004e-05	3.01801e-05	5.12294e-05	2.32906e-05	6.0195e-05	1.02297e-05	2.55034e-05	4.18668e-05	3.01715e-05	0.000100863	2.09627e-05	3.58205e-05	4.56006e-05	4.03439e-05	6.17545e-05	5.15207e-05	3.73297e-05	3.87153e-05	6.73059e-05	4.94723e-05	2.42261e-05	7.67047e-05	7.77604e-05	4.32796e-05	8.72873e-05	3.56891e-05	1.97359e-05	4.80521e-05	4.02295e-05	2.6866e-05	6.24848e-05	4.75086e-05	2.77931e-05	3.16665e-05	3.36007e-05
K05822	2.28608e-06	1.53983e-06	1.49461e-06	1.07251e-06	1.54765e-06	3.98836e-07	7.67721e-06	2.47688e-06	4.95649e-06	1.12975e-05	1.08488e-06	1.69872e-06	4.64669e-07	2.42745e-06	2.02025e-06	1.59762e-06	1.00948e-06	1.02654e-06	1.13964e-06	1.28511e-06	2.01924e-06	2.56779e-06	9.6582e-07	2.21506e-06	4.00478e-07	1.0966e-06	7.09835e-07	7.87691e-07	4.32363e-06	1.26871e-06	2.10357e-06	8.03647e-07	3.56027e-06	3.3241e-06	2.73727e-06	8.41903e-07	5.00305e-07	9.53578e-07	2.11588e-06	2.54741e-06	7.05006e-07	1.50467e-06	1.09956e-06	1.47338e-06	1.05255e-06	4.31528e-06	1.5854e-06	3.85995e-06	1.97935e-06
K19047	0	0	0	0	1.29455e-07	0	5.79078e-08	0	0	1.69361e-06	0	8.7179e-08	2.97118e-07	8.44903e-08	0	0	0	0	2.12059e-07	0	0	0	0	0	0	0	0	0	0	3.6005e-07	1.34387e-07	7.02607e-08	4.43372e-08	1.45864e-07	1.00148e-07	2.08851e-07	2.02174e-07	0	5.09934e-07	2.66161e-08	0	2.61761e-08	0	0	0	0	0	0	0
K05820	1.33261e-05	2.38638e-05	3.17046e-06	0.000161719	3.13527e-05	4.09644e-05	3.5596e-05	2.25475e-06	4.73663e-06	3.17043e-06	5.06812e-06	2.17558e-05	5.72544e-05	4.80604e-05	6.70272e-05	3.13647e-05	1.06824e-05	0.000131283	4.54185e-05	8.07171e-06	2.9551e-05	5.25459e-06	2.22218e-05	2.58813e-05	3.88011e-05	3.47339e-05	3.05944e-05	5.4606e-05	4.04063e-06	0.00011371	1.77936e-05	4.20496e-05	3.35827e-05	4.02644e-06	1.46561e-06	5.20721e-06	5.26447e-06	1.92951e-05	1.54235e-05	5.32828e-05	5.20713e-05	4.59759e-05	9.4751e-06	0.000230696	3.93605e-05	6.37861e-06	3.1326e-05	5.19711e-06	3.89628e-05
K03597	1.09649e-07	9.7744e-08	6.19188e-08	0	9.93675e-07	0	5.9668e-07	2.50157e-07	3.97367e-06	0	1.92623e-07	0	0	7.40163e-08	1.13106e-06	0	0	4.14553e-07	7.75112e-08	0	0	1.67422e-06	2.7385e-07	2.65757e-06	0	1.43143e-07	1.15397e-07	0	5.82979e-08	0	1.47363e-07	0	5.83416e-07	3.13286e-07	1.48254e-06	3.81693e-08	5.54235e-08	0	0	0	5.88687e-08	0	0	4.91292e-07	2.13831e-07	0	0	7.19642e-07	3.45196e-08
K05825	7.23554e-05	0.000135532	9.37557e-05	0.000223423	7.23697e-05	0.000140846	7.25848e-05	0.000114425	0.000136465	0.000123575	0.000100283	8.45416e-05	0.000135229	0.000133568	0.000112196	0.000104361	0.000251569	0.000117338	7.77605e-05	0.000158595	7.61312e-05	7.30373e-05	0.000159023	0.000102442	0.000171619	0.000142581	0.000113139	0.000139306	0.000111409	0.000155716	8.98108e-05	0.000139046	8.41346e-05	0.000121831	6.08171e-05	0.000135472	0.000136099	0.000101307	0.000117546	0.000124585	4.25086e-05	0.000100811	0.000124492	9.07934e-05	0.000122903	0.000158184	5.52776e-05	7.05887e-05	0.000109729
K19244	7.46463e-06	6.62851e-06	3.99109e-06	1.95932e-06	5.18673e-06	2.365e-06	1.09101e-05	8.25396e-06	5.65167e-06	2.40795e-06	3.86972e-06	4.51999e-06	1.33608e-06	1.00399e-05	6.91071e-06	5.74588e-06	2.44964e-06	5.2911e-06	3.15153e-06	8.70138e-07	4.9146e-06	1.94928e-06	3.53344e-06	4.31684e-06	1.48686e-06	4.25145e-06	1.50904e-05	4.5113e-06	8.42823e-06	3.04007e-06	8.05824e-06	5.77848e-06	1.29004e-05	1.3029e-05	2.23081e-06	4.86225e-06	4.65293e-06	5.79559e-06	7.94231e-06	4.92402e-06	3.0492e-06	4.04161e-06	2.95894e-06	7.27939e-06	2.14658e-06	4.43667e-06	2.75927e-06	1.47646e-06	1.53427e-06
K18349	4.78621e-05	0.000100892	6.84198e-05	2.44031e-05	5.6761e-05	1.03764e-05	5.7005e-05	5.32763e-05	0.000223333	5.59577e-05	0.00019502	8.13021e-05	7.89424e-06	3.3087e-05	5.57418e-05	3.50699e-05	4.64077e-05	4.93777e-05	6.61901e-05	0.000186692	6.9639e-05	0.000481035	3.87194e-05	6.35814e-05	2.50467e-05	9.34889e-05	7.93082e-05	7.54869e-05	8.49215e-05	2.40059e-05	0.000106843	2.77143e-05	4.72222e-05	4.88424e-05	0.000446555	0.000137988	8.30561e-05	8.06479e-05	4.5661e-05	5.54388e-05	2.19391e-05	5.41968e-05	7.6672e-05	2.93716e-05	6.83895e-05	8.43137e-05	5.64455e-05	0.000190864	3.45754e-05
K00525	0.000171696	0.000361797	0.000194203	0.000414072	0.000155467	0.000504058	0.000209212	0.000185963	0.000144536	0.000118056	0.000151327	0.000256708	0.000430657	0.000252555	0.000345971	0.00032176	0.000185476	0.000244624	0.00025123	9.98146e-05	0.000218334	0.000191727	0.000256044	8.1907e-05	0.00048996	0.000122931	0.000136071	0.000346119	0.000160086	0.000312485	0.000116365	0.00041002	0.000170044	0.000201434	0.000152088	0.000145816	0.000155727	0.000257028	0.000164222	0.000238587	0.000324729	0.000293371	0.000163427	0.000285819	0.000186165	8.78332e-05	0.00023318	0.000228612	0.000285528
K00526	0.00013922	2.77814e-05	0.000116083	0.000223073	0.000132212	2.65497e-05	0.000106832	7.73554e-05	8.65365e-05	0.000105013	7.33051e-05	3.09546e-05	1.28674e-05	6.64621e-05	6.12488e-05	4.30869e-05	6.18859e-05	8.31296e-05	1.62369e-05	6.16836e-05	6.38242e-05	6.11015e-05	5.28501e-05	0.000102656	4.2831e-05	6.38135e-05	8.73337e-05	2.64742e-05	7.70614e-05	0.000164338	0.000166939	5.65635e-05	8.06505e-05	4.89312e-05	3.39861e-05	9.47748e-05	8.926e-05	2.46515e-05	9.41927e-05	6.42353e-05	4.18535e-05	5.24821e-05	4.84923e-05	4.81358e-05	4.44161e-05	7.24366e-05	5.56694e-05	3.38362e-05	5.83282e-05
K00527	0.000823833	0.000731804	0.000806857	0.000797076	0.000603238	0.000804916	0.000807787	0.0010373	0.000840751	0.00039405	0.000813108	0.000772204	0.0006649	0.000729983	0.000812291	0.000769136	0.000692393	0.000691836	0.000818233	0.000453652	0.000732686	0.000785184	0.000730051	0.000824483	0.000842447	0.000759955	0.000989144	0.00065899	0.000812515	0.000753175	0.000682906	0.000773499	0.000824735	0.000888239	0.00112681	0.000814886	0.000791488	0.000780047	0.000872484	0.000789438	0.000728973	0.000780105	0.000752101	0.000588798	0.000659972	0.000736495	0.000706591	0.00096738	0.000821237
K01839	0.000166538	0.000113218	0.000157073	0.000100587	0.000135683	3.72324e-05	0.000153675	0.000145715	0.000253569	0.000193854	0.000233013	0.000136466	4.58242e-05	0.000205749	0.000130751	0.000134247	0.000187008	0.000145601	0.000116904	0.000247875	0.000184438	0.000179384	0.000214318	0.0001473	0.000102021	0.000127881	0.000141272	9.02313e-05	0.000212537	0.000106665	0.000133732	0.000111294	0.000177939	0.000209257	0.000393441	0.000202815	0.000175499	0.000176693	0.000162749	0.000184945	8.06123e-05	0.000132708	0.000210468	0.000118598	0.000107779	0.000270885	0.000161866	0.000212859	9.05758e-05
K03592	3.07339e-05	1.43949e-05	3.71873e-05	1.55468e-05	6.14639e-05	2.71815e-05	2.65275e-05	4.79803e-05	1.62741e-05	5.01092e-06	3.24078e-05	3.63835e-05	3.76709e-06	2.68363e-05	2.48617e-05	1.60101e-05	4.64754e-05	2.22088e-05	2.21351e-05	6.6603e-05	3.92959e-05	1.76341e-05	3.18818e-05	1.95614e-05	3.32258e-05	3.27104e-05	2.70004e-05	1.13092e-05	6.99699e-05	2.14188e-05	4.13423e-05	2.37265e-05	2.81179e-05	3.92992e-05	1.21107e-05	2.81809e-05	2.05364e-05	2.51178e-05	2.89338e-05	2.08236e-05	5.01647e-05	2.00607e-05	3.25318e-05	2.08188e-05	7.23354e-05	6.51028e-05	4.93467e-05	1.22771e-05	3.57192e-05
K15524	3.53462e-05	2.02252e-05	1.82157e-05	7.63541e-06	1.28215e-05	4.86847e-05	2.81424e-05	1.98855e-05	1.01514e-05	4.45261e-06	3.16916e-05	7.72916e-06	1.83738e-05	2.12339e-05	1.28783e-05	1.11935e-05	1.26953e-05	8.81825e-06	2.02431e-05	4.49471e-06	1.15355e-05	7.85635e-06	2.72608e-05	1.45145e-05	4.33879e-06	1.84797e-05	2.56073e-05	2.01502e-05	1.35523e-05	1.6549e-05	1.543e-05	2.69087e-05	2.65845e-05	2.33389e-05	8.37823e-06	3.03585e-05	4.2875e-05	1.9853e-05	1.99823e-05	2.044e-05	1.40733e-05	6.29097e-06	2.35175e-05	1.08346e-05	6.34777e-06	1.68162e-05	5.86879e-06	2.12517e-05	1.89983e-05
K00523	1.1727e-06	2.80811e-07	1.91026e-08	2.50754e-07	3.50354e-07	0	9.99094e-07	1.02901e-06	3.29351e-07	4.02066e-08	5.33376e-06	4.54132e-07	2.23365e-08	6.45195e-07	7.77678e-07	1.23668e-06	1.25365e-07	8.60959e-07	1.47287e-07	0	1.05542e-07	9.39117e-08	1.42247e-06	2.23413e-08	7.8597e-08	1.65832e-06	1.81378e-06	5.10652e-07	3.59711e-08	1.66286e-07	9.77454e-07	0	7.94956e-07	3.94764e-07	0	6.5267e-06	8.86947e-06	2.00875e-07	2.30013e-07	3.76954e-07	4.17717e-07	1.77259e-06	1.75924e-06	2.33087e-06	2.96978e-07	3.28019e-08	1.26713e-07	4.2289e-07	7.45476e-07
K01835	0.000697212	0.00071399	0.000786492	0.000635824	0.000540896	0.000494478	0.000550466	0.000559008	0.000488657	0.000586023	0.000542922	0.000720643	0.000518796	0.000608766	0.00058394	0.000690151	0.000623408	0.000698605	0.000635093	0.000900252	0.000592848	0.000371545	0.000679101	0.000542854	0.000553344	0.000775769	0.000640953	0.000540199	0.000745167	0.00054732	0.000431584	0.000618056	0.000581521	0.000638844	0.000524096	0.000561129	0.000612039	0.000716491	0.000527536	0.000560063	0.000617047	0.000631257	0.000646186	0.000713814	0.000654285	0.000924309	0.000599473	0.000297499	0.000591291
K01834	3.35095e-05	2.94134e-05	1.58011e-05	2.25832e-05	3.38045e-05	2.18812e-05	4.59772e-05	3.27262e-05	8.43327e-05	3.19347e-05	4.82625e-05	4.0581e-05	1.49399e-05	2.48931e-05	2.18599e-05	4.75866e-05	3.06183e-05	1.56482e-05	2.19922e-05	5.9578e-06	5.25085e-05	2.08541e-05	5.56332e-05	2.56893e-05	2.53088e-05	3.20502e-05	2.63598e-05	2.65895e-05	1.80949e-05	3.39172e-05	2.56748e-05	2.86208e-05	3.95607e-05	4.89944e-05	7.17396e-05	4.44682e-05	4.38661e-05	3.38295e-05	2.36889e-05	2.61929e-05	2.01547e-05	4.01357e-05	2.23345e-05	1.94188e-05	2.45751e-05	1.52113e-05	8.93695e-05	4.40879e-05	2.67085e-05
K03593	5.32595e-05	2.76957e-05	4.01865e-05	3.77808e-05	4.4675e-05	3.11709e-05	6.95189e-05	6.44149e-05	4.85264e-05	5.17367e-05	8.85052e-05	4.8809e-05	3.81711e-05	5.17537e-05	4.29694e-05	4.27538e-05	7.81236e-05	7.62401e-05	2.86778e-05	0.000239243	5.10324e-05	5.88485e-05	0.000104009	4.33454e-05	4.18591e-05	0.000115042	5.25684e-05	4.7583e-05	3.15094e-05	5.06757e-05	4.72302e-05	4.89588e-05	7.09442e-05	0.000102856	4.84747e-05	7.6732e-05	8.72966e-05	7.74695e-05	0.000104406	5.29008e-05	2.85946e-05	3.27544e-05	9.14206e-05	5.01608e-05	6.75917e-05	9.18555e-05	5.92763e-05	4.58241e-05	0.000114757
K00528	0.000302256	0.000239872	0.000292975	0.000210588	0.00042012	0.000181048	0.000349951	0.000281037	0.000225737	0.000234989	0.000275541	0.000244958	0.000219271	0.000286707	0.00024374	0.000179293	0.000320239	0.00023248	0.0002249	0.000199319	0.000282136	0.000285462	0.000249053	0.000319491	0.000297447	0.000282015	0.000345662	0.000263837	0.000453953	0.000247604	0.000410937	0.000279791	0.000403534	0.000388689	0.000282984	0.000247711	0.000251468	0.000249659	0.000292572	0.000317316	0.000145129	0.000162083	0.000275164	0.000261299	0.00029482	0.000352226	0.000236643	0.000297401	0.000242447
K00529	1.13975e-07	0	0	0	1.4782e-07	0	0	0	1.22853e-07	6.82206e-08	0	0	0	0	0	0	0	0	8.02795e-08	5.64713e-07	0	2.65575e-08	0	7.50029e-08	0	0	0	1.17807e-07	6.038e-08	0	0	0	1.00709e-07	6.69817e-08	1.70609e-07	1.5813e-07	0	0	1.95137e-07	0	6.16315e-08	5.94571e-08	2.14764e-07	3.06582e-08	1.38489e-07	2.50455e-07	0	1.4197e-07	0
K18347	5.06458e-07	2.69102e-08	3.06424e-07	7.61895e-08	1.05375e-07	0	4.92315e-07	7.29031e-07	0	0	2.75385e-07	0	2.38866e-08	4.38119e-07	0	6.71553e-07	8.54162e-07	0	0	0	2.3702e-07	2.51072e-08	1.76504e-07	9.55668e-07	4.20257e-08	3.44829e-07	2.77093e-07	0	4.42375e-07	3.38668e-07	1.45854e-07	5.08371e-07	4.81202e-07	3.6939e-07	0	2.58153e-07	6.39987e-08	0	4.61203e-07	1.34806e-07	1.26243e-07	1.32578e-07	2.05235e-07	0	3.30861e-08	0	1.93581e-08	0	1.70831e-07
K18346	4.81647e-05	2.04588e-05	3.60028e-05	1.3406e-05	5.03241e-05	6.44168e-06	4.04171e-05	4.93453e-05	2.10078e-05	1.8193e-05	1.23441e-05	8.37796e-05	3.69767e-05	4.34549e-05	3.27472e-05	3.85843e-05	4.26614e-05	2.7941e-05	2.83832e-05	3.66604e-05	2.55665e-05	2.16632e-05	3.19791e-05	1.89059e-05	1.66965e-05	4.86115e-05	8.53951e-05	2.59988e-05	6.32978e-05	1.98781e-05	3.20438e-05	2.88416e-05	4.96563e-05	4.11338e-05	1.21483e-05	1.41167e-05	1.90477e-05	4.42486e-05	5.877e-05	4.1446e-05	1.12818e-05	3.9149e-05	5.12598e-05	2.16394e-05	4.03512e-05	5.3359e-05	1.24169e-05	1.0557e-05	3.56686e-05
K04069	0.000503771	0.00078249	0.000382747	0.000756276	0.00048404	0.000909024	0.000457418	0.000462481	0.000515691	0.000464582	0.00049504	0.000588733	0.000886885	0.000511091	0.000555117	0.000736854	0.000562641	0.000406901	0.000901164	0.000470564	0.000527423	0.00049415	0.000538379	0.000453076	0.000746466	0.000503185	0.000461707	0.00067177	0.000408726	0.000656969	0.000550695	0.000682328	0.000550531	0.00049314	0.000378425	0.000575783	0.000604719	0.00055337	0.000582688	0.000504886	0.000587491	0.000683671	0.000845084	0.000584059	0.00056702	0.000463376	0.00055879	0.000522768	0.00060844
K04068	0.000349267	0.000531559	0.000353684	0.000497387	0.000283481	0.000418053	0.000328597	0.000334308	0.000335123	0.000334134	0.000231281	0.000459662	0.000492125	0.00032995	0.00034574	0.000448469	0.0002617	0.000286426	0.000557735	0.000447519	0.00034652	0.00033338	0.000337528	0.000286991	0.000577774	0.000401708	0.000280074	0.000523055	0.000337748	0.000340263	0.000299831	0.000326243	0.000325377	0.000381655	0.000380857	0.000257672	0.000272561	0.000423957	0.000291949	0.000341991	0.000288629	0.00036552	0.000314823	0.000292521	0.000356073	0.000251629	0.000348381	0.000267836	0.000387828
K04065	0	1.9179e-06	0	0	0	0	0	0	7.74751e-08	0	0	3.24796e-06	0	1.21209e-07	0	0	0	0	0	0	1.78837e-06	2.61138e-05	4.38763e-08	0	8.31995e-08	0	0	1.23443e-06	0	3.45388e-07	0	0	0	0	0	0	0	3.26044e-06	5.29932e-07	6.11047e-07	0	7.53303e-08	0	0	0	0	6.094e-06	5.67195e-05	9.05944e-08
K00029	6.24971e-05	6.60148e-05	2.82945e-05	2.28661e-05	4.38726e-05	3.14599e-05	6.18888e-05	4.23997e-05	3.82629e-05	2.04008e-05	5.32022e-05	5.17133e-05	4.79007e-05	7.57201e-05	4.01947e-05	4.33725e-05	8.60384e-05	2.49631e-05	4.86283e-05	8.6459e-05	5.21494e-05	3.61176e-05	5.85897e-05	3.44116e-05	3.29787e-05	7.34419e-05	5.07598e-05	4.96306e-05	4.98522e-05	3.02329e-05	2.97882e-05	3.50811e-05	4.7485e-05	9.20647e-05	2.35194e-05	5.23195e-05	6.08905e-05	7.43093e-05	4.50207e-05	5.77824e-05	2.50429e-05	3.69159e-05	8.10125e-05	2.66987e-05	3.45869e-05	6.88073e-05	3.70589e-05	4.49793e-05	3.95756e-05
K04067	1.33047e-07	1.04518e-05	0	7.78727e-07	1.1967e-07	2.09744e-07	5.3531e-08	5.05896e-08	2.15893e-07	3.55803e-07	5.99491e-07	9.59019e-06	1.89747e-05	2.93877e-06	3.62813e-07	1.08678e-05	2.96364e-07	6.03236e-08	7.64522e-06	9.34999e-08	6.02142e-07	6.156e-08	1.69128e-07	1.31804e-07	2.04032e-06	2.89879e-07	1.59235e-07	4.52245e-06	0	2.6627e-07	0	7.37552e-07	1.47481e-07	0	0	4.63143e-07	2.35376e-07	4.20824e-06	2.69577e-06	2.66881e-06	6.74937e-06	4.62246e-06	0	0	2.3672e-06	8.06323e-07	2.24163e-06	0	2.32807e-07
K04066	0.000695053	0.000583002	0.000699845	0.00042154	0.000616674	0.00019119	0.000622958	0.000586634	0.000802871	0.000607726	0.000804007	0.000489613	0.000287846	0.000655395	0.000494072	0.000606613	0.000563256	0.000465787	0.000610617	0.00103135	0.000611857	0.000648581	0.000632451	0.000707145	0.000523608	0.000592345	0.000771276	0.000493817	0.000665776	0.000442014	0.000755616	0.000471682	0.000632208	0.000691004	0.00116224	0.000764652	0.000678608	0.00054002	0.000632065	0.00059689	0.000463547	0.0005692	0.000553469	0.000364258	0.000683302	0.000717855	0.000549182	0.00080065	0.000528702
K04061	2.35761e-05	8.01242e-06	4.03159e-06	1.18587e-05	3.19179e-05	1.4258e-05	1.1352e-05	2.01289e-05	7.79521e-06	6.98029e-06	8.47077e-06	1.73815e-05	2.38175e-06	1.5336e-05	1.88229e-05	1.05543e-05	1.16195e-05	1.89646e-05	1.9826e-05	1.3161e-05	2.7835e-05	8.91712e-06	1.05977e-05	7.99863e-06	3.24674e-06	2.02477e-05	1.80948e-05	6.77719e-06	3.14476e-06	1.22253e-05	9.91057e-06	2.03289e-05	9.0149e-06	9.09578e-06	1.47937e-06	1.1303e-05	1.21489e-05	2.32806e-05	1.73229e-05	1.20045e-05	9.85428e-06	7.80251e-06	1.48237e-05	1.09172e-05	8.83437e-06	9.88954e-06	1.41248e-05	2.65234e-05	5.03478e-06
K04063	6.42271e-07	6.71429e-07	0	0	0	0	5.1432e-07	1.3871e-07	0	0	0	2.65037e-08	0	4.78672e-07	4.66746e-07	1.88112e-07	1.08346e-07	2.17291e-07	1.28938e-07	0	1.13816e-07	2.81316e-08	1.75698e-07	0	8.82901e-08	3.22502e-07	3.26422e-07	2.0948e-08	0	1.19891e-07	0	8.54413e-08	5.3084e-07	6.31416e-07	1.25054e-07	0	0	0	9.43334e-08	1.61834e-07	3.59065e-07	1.59159e-08	7.87092e-08	3.11237e-07	1.38582e-07	0	3.25349e-08	0	2.6707e-07
K04062	3.91364e-07	1.69495e-06	3.31504e-07	1.38667e-07	6.33331e-08	7.4927e-07	2.68324e-07	2.22633e-06	1.05843e-07	0	4.50052e-07	3.88544e-06	2.90718e-07	3.70708e-06	1.7169e-06	2.84494e-06	3.68496e-06	8.1493e-07	1.14292e-07	0	2.021e-06	8.02897e-07	1.59936e-06	3.31885e-06	3.66988e-07	3.37093e-07	9.36789e-08	1.45594e-06	4.94187e-07	1.54111e-06	1.97239e-07	4.12484e-07	2.38552e-06	3.30481e-07	0	4.47246e-07	2.64844e-07	1.02947e-06	1.46913e-06	3.09252e-06	1.64835e-06	3.54776e-06	3.02694e-06	1.49424e-06	1.52e-06	0	2.01032e-06	2.28458e-07	1.05943e-06
K06203	1.80917e-06	8.85832e-07	1.52279e-06	0	9.94361e-08	1.0528e-07	3.34812e-07	3.72094e-06	6.76075e-07	3.10464e-07	7.43589e-07	3.63224e-07	6.0997e-07	2.62333e-07	1.75918e-06	5.23195e-07	2.06211e-06	5.98661e-07	3.29209e-07	5.27012e-07	6.11524e-07	7.10765e-08	2.03176e-06	4.63548e-07	2.99749e-07	2.69926e-07	1.34055e-06	2.43153e-07	1.53695e-06	4.94099e-07	7.77003e-07	6.93422e-07	4.70876e-07	0	1.29812e-07	9.16192e-08	3.05295e-07	8.8627e-07	7.51767e-07	5.49434e-07	1.66069e-07	2.51442e-07	3.2627e-06	2.64485e-06	4.6832e-08	2.39031e-06	3.75477e-07	2.16042e-07	5.93555e-07
K07729	0.00014729	7.97906e-05	6.87682e-05	8.03891e-05	0.00012594	6.83541e-05	0.000105064	6.45536e-05	0.000101714	0.000200288	0.000127479	7.7396e-05	4.57298e-05	0.000150563	6.19513e-05	0.000111427	0.000158684	0.00018861	6.93577e-05	4.95758e-05	0.000102808	0.000149659	0.000140385	0.000153091	0.000161583	0.000113726	0.000244969	7.27812e-05	7.22188e-05	0.000101846	0.000285243	9.18329e-05	9.41824e-05	9.51478e-05	4.52134e-05	8.45079e-05	8.82232e-05	0.000111089	0.000114007	0.000131523	8.43896e-05	0.000118326	0.000103014	0.000107777	0.000110188	8.31447e-05	9.94908e-05	0.000146528	0.000148766
K09922	1.25956e-05	6.95008e-06	2.24507e-05	9.8333e-06	2.00065e-05	1.18524e-05	1.60804e-05	1.9669e-05	7.54716e-06	5.56919e-06	1.13923e-05	3.60421e-05	1.9905e-06	4.22224e-05	1.76631e-05	1.43658e-05	5.59618e-05	1.57956e-05	4.08637e-06	1.11685e-05	3.79439e-05	8.52237e-05	1.25634e-05	2.99804e-05	5.64465e-06	9.45848e-06	9.16688e-06	6.66272e-06	1.67074e-05	8.06921e-06	5.95083e-06	1.90315e-05	5.25047e-05	5.63441e-05	5.33162e-06	1.22699e-05	9.02609e-06	6.81483e-05	1.08173e-05	2.55566e-05	9.37771e-06	1.58033e-05	2.59594e-05	1.10259e-05	1.22837e-05	2.229e-05	6.89851e-05	5.00714e-05	6.49504e-06
K03451	0.000117368	0.000129545	7.88439e-05	0.000204538	9.73066e-05	0.000155033	0.000104729	6.10185e-05	8.6831e-05	2.49039e-05	5.2599e-05	7.08829e-05	0.000126637	9.31411e-05	0.000122827	0.000140031	8.79211e-05	9.69285e-05	8.06061e-05	4.68764e-05	7.91154e-05	0.000101715	0.000112174	5.73671e-05	0.000153261	5.09746e-05	0.000112069	0.000131442	0.000101329	0.000158928	8.34258e-05	0.000127274	0.000123152	5.69853e-05	4.04727e-05	6.08617e-05	6.12134e-05	7.54139e-05	0.000151812	9.31289e-05	0.000116898	0.000148338	6.23211e-05	0.000153452	9.5417e-05	7.80814e-05	6.74701e-05	4.81521e-05	0.000142458
K07041	2.30615e-06	7.54653e-07	3.64875e-07	1.15885e-06	4.24153e-06	1.28304e-06	2.0129e-06	1.48912e-06	5.7484e-06	6.72072e-07	1.39262e-06	1.67979e-06	1.85584e-06	3.19455e-06	9.6049e-07	1.26275e-06	1.23321e-06	2.72962e-06	3.09019e-06	8.22799e-06	2.91303e-06	4.54005e-07	1.0143e-06	2.07592e-06	1.64885e-06	3.56008e-06	2.62737e-06	3.33487e-06	5.4822e-07	1.60028e-06	3.51698e-06	1.58924e-06	2.33649e-06	4.25535e-07	1.65732e-06	1.59205e-06	1.52154e-06	1.27896e-06	7.9035e-06	3.77912e-06	1.48847e-06	1.66677e-06	1.56759e-06	2.54985e-06	2.5309e-05	7.36054e-06	1.14407e-06	2.96844e-07	8.27243e-07
K09921	2.95283e-06	5.45862e-07	3.58791e-07	2.83035e-07	5.18806e-06	7.65479e-07	5.75668e-06	8.57821e-06	9.30548e-07	1.77713e-07	7.44785e-06	1.9757e-06	7.02174e-07	6.22429e-06	7.18461e-06	7.11782e-06	4.31343e-07	2.56444e-06	5.35605e-07	1.61153e-07	2.94827e-06	7.25e-07	3.58126e-06	1.90248e-07	5.70542e-07	7.11507e-06	8.34197e-06	1.10478e-06	7.85974e-07	2.28496e-06	2.62078e-06	1.15714e-05	3.89963e-06	4.24456e-06	4.55284e-07	1.0467e-05	2.07806e-05	3.73388e-06	2.80582e-06	3.07196e-06	2.49085e-06	2.16803e-06	9.06238e-06	7.19848e-06	1.24074e-06	3.47508e-07	2.37151e-06	1.85255e-06	3.11093e-06
K10006	1.24666e-06	3.27639e-06	1.32922e-05	3.63566e-07	2.61321e-06	6.73881e-07	5.2681e-07	7.92284e-07	1.29489e-06	2.56325e-06	7.08537e-07	2.54537e-06	4.88676e-07	7.91202e-06	2.14368e-06	4.35148e-06	3.17722e-06	3.34782e-07	2.58292e-06	2.50975e-07	1.70434e-06	3.20287e-06	7.43203e-06	3.59948e-07	1.50749e-06	2.2701e-06	4.95945e-06	3.16608e-06	4.44607e-06	7.81109e-07	2.52958e-06	1.93465e-06	2.32482e-06	2.07453e-06	2.5335e-06	5.08001e-07	8.73004e-07	2.71916e-06	1.86466e-06	7.39378e-06	2.26735e-06	3.11622e-06	2.58774e-06	5.58706e-08	1.09225e-06	3.50311e-07	1.11065e-06	3.37978e-06	2.33196e-07
K10007	5.99184e-06	1.10095e-05	0.000439258	2.90947e-06	2.03927e-06	9.12686e-06	3.6536e-05	9.08678e-05	8.0308e-06	1.24836e-06	9.26092e-06	1.98273e-05	1.7059e-06	6.28201e-06	7.38717e-06	5.40372e-06	3.27875e-06	0.000475763	5.48807e-06	1.01307e-05	1.33632e-05	3.64861e-06	7.18106e-06	5.58164e-06	1.49763e-05	9.77993e-06	5.31102e-06	1.45364e-05	0.000574092	8.59626e-06	5.61083e-07	3.08458e-05	1.54599e-05	1.25016e-05	3.61842e-06	5.86937e-06	3.42206e-06	1.3115e-05	3.45163e-06	3.40845e-06	1.4647e-05	3.53341e-06	5.78176e-06	9.53851e-05	3.76362e-05	0.000299892	2.74892e-05	4.29478e-07	4.60489e-06
K10004	3.28281e-06	6.04103e-06	3.52087e-07	3.73644e-06	8.26017e-07	5.17897e-07	2.01921e-06	3.35754e-06	5.57441e-06	0	3.07534e-06	5.46144e-06	6.06697e-07	2.67594e-06	3.49211e-06	8.73364e-06	7.52634e-06	5.09337e-07	2.63617e-06	3.03424e-06	2.85265e-05	1.62775e-06	2.8739e-06	6.32696e-07	5.82236e-06	2.29597e-06	9.74993e-07	4.30557e-06	9.94494e-08	5.34406e-06	4.45158e-07	8.18433e-06	5.02413e-06	1.38666e-06	5.32458e-07	2.05613e-06	1.40412e-06	4.40678e-06	3.11916e-06	1.65664e-06	3.85553e-07	1.58929e-05	2.18976e-06	3.33032e-08	7.11888e-06	3.02924e-06	4.63506e-05	6.94615e-07	1.96553e-06
K10005	2.62787e-05	5.29219e-05	3.07596e-05	8.167e-05	8.75154e-06	0.000100955	5.02782e-06	1.76193e-05	4.73862e-06	5.54822e-05	1.41432e-05	7.12193e-05	6.78801e-05	4.70076e-05	8.60338e-05	9.51047e-05	1.34846e-05	0.000106146	4.89124e-05	9.97268e-06	2.30969e-05	6.1949e-06	2.19115e-05	3.59304e-05	0.000151785	2.19039e-05	1.65483e-05	5.06898e-05	1.84383e-05	4.63148e-05	7.7526e-06	7.356e-05	6.65983e-06	2.42346e-05	8.86123e-06	1.14049e-05	1.03112e-05	5.04717e-05	2.05683e-05	3.50421e-05	5.15506e-05	8.77879e-05	1.7915e-05	0.000161679	3.45091e-05	2.3353e-05	4.73051e-05	1.12404e-05	3.62099e-05
K10002	4.34305e-06	5.80287e-07	2.691e-05	0	5.18543e-06	1.33433e-06	6.56333e-06	3.46038e-06	2.08463e-06	8.91418e-07	4.30846e-06	3.96042e-07	4.92892e-07	1.49553e-06	4.898e-06	3.67717e-07	6.5529e-07	4.81635e-06	9.26368e-07	4.46788e-06	1.93915e-06	8.40733e-07	1.86375e-06	4.43748e-06	1.14318e-06	2.49977e-06	7.98744e-06	2.38116e-07	4.24488e-05	8.95615e-07	5.81658e-06	4.01009e-06	7.43898e-06	1.08965e-06	2.64582e-06	2.95209e-06	1.801e-06	2.84945e-07	5.24804e-06	7.3858e-07	6.28522e-07	1.11367e-06	3.42438e-07	5.58369e-06	7.05825e-07	4.75338e-06	1.51764e-07	7.09851e-07	1.79351e-06
K10003	1.47695e-06	2.17387e-05	2.46489e-06	9.19985e-07	1.96518e-06	1.23775e-06	2.14482e-06	1.72439e-07	2.16804e-06	1.31205e-06	9.10462e-07	1.6612e-05	8.14037e-06	3.86183e-06	4.23502e-06	5.90685e-06	4.15584e-07	6.54664e-07	2.96702e-05	2.7903e-06	1.20293e-05	9.2294e-05	3.80891e-06	7.22287e-07	6.06551e-05	1.17835e-06	1.9685e-06	1.56177e-05	3.71028e-06	9.92655e-07	2.18548e-06	2.92469e-06	2.42748e-06	2.08194e-07	1.07592e-07	1.65636e-06	1.97661e-06	1.62823e-05	3.29967e-06	4.92925e-06	3.49913e-06	5.99449e-06	1.38426e-06	5.16222e-07	1.06705e-05	2.86493e-06	2.17185e-05	0.000143217	2.55435e-06
K10000	0	4.62953e-05	4.8531e-08	1.14856e-06	1.828e-07	0	3.1036e-07	0	1.00186e-06	0	0	2.47751e-05	3.29131e-05	5.09043e-07	0	3.44492e-05	4.52916e-07	0	1.81995e-05	0	9.13098e-06	0	9.67263e-07	0	1.1542e-06	5.08844e-07	0	2.58511e-05	1.50146e-08	8.47147e-07	0	0	6.33673e-07	0	8.77318e-07	0	0	2.33877e-05	5.30791e-06	2.04254e-06	3.66515e-05	1.7037e-05	5.34049e-07	0	7.54806e-06	0	1.88186e-05	0	2.11188e-07
K00024	7.32809e-05	0.000148296	2.78828e-05	0.000223511	9.48826e-05	2.66321e-05	6.81515e-05	7.06499e-05	7.07502e-05	0.000109502	9.29329e-05	5.90726e-05	1.09627e-05	0.000113465	7.1948e-05	0.000134781	7.85994e-05	0.000175601	9.84774e-05	3.67728e-05	6.19661e-05	1.57949e-05	9.26626e-05	9.2504e-05	5.00603e-05	8.69948e-05	0.00010975	0.000130267	5.38056e-05	0.000154993	0.000193045	6.66158e-05	7.33297e-05	9.08855e-05	3.24896e-05	8.03163e-05	7.48337e-05	6.38235e-05	4.49278e-05	0.00011389	5.46054e-05	0.000108398	6.77707e-05	0.000168487	0.00010336	5.47605e-05	5.20644e-05	1.80976e-05	0.000103149
K09927	4.71548e-06	1.11238e-06	6.79109e-06	7.30108e-07	4.00444e-07	4.86199e-08	1.30223e-06	6.68826e-06	1.37177e-06	1.91613e-05	5.53875e-07	2.59161e-06	1.09477e-07	3.04699e-06	3.00372e-06	4.35642e-06	1.06586e-05	1.58415e-06	6.54814e-07	7.85408e-07	1.44293e-06	3.01198e-06	3.74037e-06	3.8569e-07	1.49761e-06	2.9466e-06	2.48097e-06	2.89046e-06	6.86117e-06	5.38537e-07	2.73096e-07	3.4037e-06	1.42013e-06	7.07224e-07	6.63481e-07	4.60107e-07	3.82029e-07	8.29715e-06	1.75539e-06	1.40603e-06	2.05611e-06	3.1596e-06	9.52743e-06	2.04819e-06	4.93961e-07	1.94984e-06	1.76714e-06	3.44042e-06	3.11035e-06
K09024	1.00265e-06	1.13358e-07	1.00396e-07	0	9.73644e-06	4.3222e-08	3.55939e-06	2.1246e-07	0	0	1.45267e-06	0	4.02485e-07	0	0	2.43599e-06	4.52594e-08	3.31491e-08	7.18155e-08	9.63826e-07	7.44866e-07	0	5.24144e-07	1.3419e-07	2.95053e-08	0	9.7714e-07	1.75013e-08	1.75546e-07	0	3.90829e-06	6.60293e-07	5.18023e-06	3.11208e-07	0	2.08675e-06	2.19386e-06	0	6.476e-06	0	3.13622e-07	5.85073e-07	0	0	1.39374e-07	2.00469e-05	2.03863e-07	6.7148e-08	0
K02459	7.04587e-07	0	0	0	0	0	0	0	7.01144e-06	5.72639e-08	1.1285e-07	0	1.89156e-07	1.64834e-07	4.6418e-06	0	3.4553e-07	0	0	6.71066e-08	3.04325e-07	0	1.121e-07	6.36388e-08	1.10933e-07	4.23749e-07	1.34123e-07	0	5.12315e-08	0	0	0	4.45148e-07	0	6.90327e-07	3.35428e-08	7.30583e-08	0	8.62665e-07	1.03852e-07	5.45141e-07	2.01318e-07	3.21128e-07	1.00557e-07	3.92252e-07	2.77782e-07	0	0	1.18536e-07
K09022	0.000221629	0.000125199	0.000640869	7.38186e-05	0.000110854	0.0001128	0.000135632	0.000291878	0.000209772	6.92333e-05	0.000161811	0.000120536	7.6097e-05	0.000181918	0.000121915	0.000115833	0.000276675	0.000536152	0.000124036	0.000134125	0.000180861	0.000119852	0.000215826	0.000139115	7.83574e-05	0.000150338	0.00022084	0.000107789	0.000565197	0.000106549	9.47798e-05	0.000146511	0.000193059	0.000175533	0.000485608	0.000143026	0.000132764	0.00015561	0.000159698	0.000197533	0.000100926	0.000136041	0.000193595	0.000196077	0.00011725	0.000358253	0.000207933	9.86679e-05	0.000158538
K00795	4.08599e-06	3.41749e-06	7.26812e-07	2.92372e-06	4.77071e-07	1.2614e-07	2.66525e-06	3.33317e-06	3.2208e-06	1.30229e-07	7.99638e-06	2.61015e-06	3.67447e-07	6.14339e-06	9.16389e-06	3.34151e-06	4.25385e-06	1.34797e-06	1.85243e-06	5.6349e-06	5.61187e-06	1.54534e-06	3.97301e-06	7.32265e-07	2.39531e-06	3.74268e-06	2.46915e-06	1.84983e-06	3.37339e-06	2.46776e-06	2.82713e-07	4.24422e-06	4.72862e-06	2.36257e-06	4.35336e-07	6.07452e-06	4.4558e-06	2.13063e-06	2.69497e-06	3.28818e-06	1.3234e-06	1.44753e-06	3.80098e-06	3.73459e-07	2.73813e-06	8.82221e-06	3.89666e-06	2.12803e-07	4.3013e-06
K10008	4.72459e-05	1.59002e-05	2.70337e-05	1.56511e-05	5.79225e-05	6.98187e-06	5.6372e-05	1.80905e-05	4.11893e-05	5.03238e-05	2.52289e-05	1.3842e-05	7.93112e-06	3.05954e-05	3.70726e-05	2.17042e-05	2.3317e-05	4.14047e-05	1.48834e-05	2.46832e-05	1.8437e-05	1.62147e-05	3.9016e-05	0.000112698	2.87188e-05	4.39495e-05	3.97251e-05	2.19762e-05	5.79172e-05	2.73183e-05	4.94963e-05	3.11057e-05	5.29313e-05	2.46544e-05	6.06105e-06	2.30247e-05	2.81053e-05	7.65699e-06	4.99303e-05	3.18594e-05	2.12836e-05	2.75171e-05	2.11786e-05	3.07348e-05	2.68599e-05	5.07875e-05	1.54699e-05	9.00305e-06	4.93099e-05
K10009	4.37669e-05	3.19228e-05	8.13678e-05	2.18147e-05	4.28796e-05	8.96963e-05	2.38549e-05	0.000109502	3.05381e-05	1.3436e-05	4.75827e-05	3.86219e-05	3.46089e-05	5.84141e-05	3.07931e-05	3.35094e-05	4.70608e-05	3.96213e-05	4.6489e-05	4.21212e-05	9.358e-05	2.77688e-05	3.98548e-05	4.23839e-05	1.6951e-05	2.82764e-05	3.12393e-05	3.14096e-05	9.77287e-05	4.03604e-05	3.23189e-05	5.54758e-05	3.65177e-05	3.96591e-05	2.63075e-05	5.98729e-05	6.72588e-05	6.88853e-05	4.55584e-05	5.6274e-05	2.85945e-05	2.67369e-05	4.34277e-05	2.35502e-05	5.35778e-05	3.62216e-05	5.87563e-05	2.08338e-05	3.82388e-05
K05346	6.23791e-06	1.59509e-06	5.45524e-07	1.73311e-06	2.46862e-06	4.13135e-07	4.10779e-06	1.27931e-06	6.98245e-06	2.64008e-07	5.66394e-07	1.40894e-05	2.96128e-07	9.42734e-08	2.46614e-06	9.11883e-07	2.4518e-06	2.74299e-06	1.3938e-05	2.99251e-05	2.30057e-06	7.88323e-05	2.08724e-06	2.67314e-06	4.55523e-07	2.2871e-06	2.93656e-05	9.62029e-07	4.27518e-06	1.76061e-06	8.60424e-07	4.46488e-06	4.0902e-06	3.72958e-06	6.0362e-06	5.36966e-07	1.63901e-07	1.34681e-05	5.6419e-06	1.11367e-07	2.6317e-06	4.84496e-07	2.1512e-06	1.44775e-06	7.97702e-06	2.6166e-05	2.21093e-06	1.65185e-05	2.09327e-06
K02909	0.000133572	7.96114e-05	0.000241473	6.92325e-05	0.000183748	0.000143017	0.000214995	0.000131682	0.000190244	0.000244468	0.000137075	0.000157347	8.48093e-05	0.000123819	9.37594e-05	7.31849e-05	0.000124315	0.000120577	0.000123543	8.11422e-05	9.67519e-05	0.000152723	0.000141057	0.000180881	0.0001022	0.000123419	0.000229547	7.97401e-05	0.000196774	8.60951e-05	0.000241649	0.00011148	0.000148867	0.000235578	0.000110191	0.000113478	0.000112412	0.000176638	0.000116855	0.00013619	0.000111222	9.2977e-05	0.000121419	0.000104341	0.000162094	0.000115891	6.16381e-05	0.000286327	0.000187514
K08218	9.93697e-05	0.000244288	0.000131711	0.000117767	0.000116983	0.000127521	0.000110323	0.000135182	0.000129906	6.5185e-05	7.93194e-05	0.000175385	0.000180945	8.15545e-05	0.000103385	0.000183368	0.000128973	9.67228e-05	0.000225905	0.000303109	0.000141897	0.000199419	9.61977e-05	0.000121405	0.000191559	0.000121449	0.000119097	0.000318177	0.000119483	0.000109857	0.00017987	0.000113512	9.45214e-05	0.000117215	8.01857e-05	7.71678e-05	7.02899e-05	0.000139359	8.06997e-05	9.66088e-05	0.000139435	0.000142229	0.00010461	0.000100603	0.000148871	0.000147238	0.00018162	0.000201251	0.000112902
K08219	2.51189e-06	3.54959e-06	1.10601e-06	1.29984e-07	4.68517e-07	0	0	1.43429e-06	1.1771e-06	0	3.64809e-07	1.48524e-06	1.67362e-06	1.27153e-06	2.76106e-06	4.99041e-07	1.63055e-05	5.93969e-06	3.36058e-06	0	4.67293e-06	7.56965e-06	1.40531e-07	0	1.08851e-06	6.97273e-07	1.1031e-07	3.54207e-06	4.28786e-07	2.7656e-07	8.83148e-07	2.85133e-06	4.78299e-06	9.16243e-07	4.91468e-07	2.97078e-07	3.90389e-07	3.31883e-07	2.02373e-06	1.09263e-06	4.20887e-07	7.29857e-06	3.74701e-06	4.92309e-06	1.53814e-06	0	7.5831e-06	3.60069e-07	1.45082e-07
K02904	9.36492e-05	0.00029821	7.35071e-05	0.000233062	6.26845e-05	0.000252136	9.68269e-05	8.81737e-05	8.65261e-05	0.000103768	7.15837e-05	0.000165113	0.000290061	0.000127303	0.000236989	0.000262828	0.000146469	0.000198218	0.000212503	0.000254807	0.000133154	4.50819e-05	0.00016303	0.000124158	0.000298225	0.000129243	0.000106893	0.000268451	9.9646e-05	0.000154405	6.29185e-05	0.00018949	9.91915e-05	0.00011126	4.64092e-05	7.74423e-05	6.00048e-05	0.000180001	0.000110587	0.000128432	0.000233541	0.000230969	9.71398e-05	0.000302205	0.000135323	0.000139353	0.000192449	7.50149e-05	0.000252807
K08217	1.37926e-05	0.000161371	5.62403e-06	0.000142779	1.8132e-05	0.000107928	4.28487e-05	1.20728e-05	3.33743e-05	4.78021e-06	3.7867e-05	0.000178594	0.000183758	7.82858e-05	7.19006e-05	0.000105126	2.8103e-05	6.28472e-05	0.000204779	3.6742e-06	5.60541e-05	1.67415e-05	4.37737e-05	1.72049e-05	9.6764e-05	4.87972e-05	1.59739e-05	0.000148696	6.13307e-06	0.000103231	9.46574e-06	8.03612e-05	4.20057e-05	1.20231e-05	0.000126683	2.66731e-05	3.24972e-05	9.37911e-05	4.87652e-05	8.03219e-05	0.000131869	0.000106421	4.87554e-05	0.000102269	0.000154123	1.01566e-05	0.000107912	3.45456e-05	8.04519e-05
K02906	0.000208283	0.000230943	0.000256259	0.000263141	0.000229266	0.000391818	0.000251457	0.000186356	0.000264403	0.00023425	0.000280634	0.000263426	0.000198288	0.000235311	0.000220671	0.000210047	0.000190897	0.000127357	0.000227366	0.0001741	0.000212285	0.000263953	0.000190343	0.000157368	0.000194397	0.00019581	0.00015349	0.000265719	0.000233725	0.000326725	0.000191047	0.000253195	0.000197765	0.000258408	0.000567647	0.000259966	0.000259944	0.000338441	0.000210523	0.0002455	0.000235346	0.000178512	0.000192252	0.000153635	0.000158714	0.000144306	0.000167531	0.000381659	0.000224259
K02907	0.000112544	7.81095e-05	9.90987e-05	4.63509e-05	0.0001382	5.20623e-05	0.000116508	9.00053e-05	9.24802e-05	0.000164422	9.63142e-05	5.90864e-05	4.24351e-05	7.73849e-05	9.12443e-05	6.45214e-05	8.07989e-05	0.000104771	3.7178e-05	6.10665e-05	7.06452e-05	4.33649e-05	6.97039e-05	9.22148e-05	6.05416e-05	7.94473e-05	8.73584e-05	9.16584e-05	8.60195e-05	5.01342e-05	6.97448e-05	7.19534e-05	0.000115817	9.47683e-05	5.38705e-05	9.35011e-05	8.65313e-05	5.96307e-05	9.74722e-05	6.01332e-05	8.80849e-05	7.07592e-05	0.000125308	9.06399e-05	4.93624e-05	8.23981e-05	7.42119e-05	2.7236e-05	9.99203e-05
K01431	2.21384e-06	2.36454e-06	2.83647e-06	2.05216e-06	3.22991e-06	1.49651e-06	4.26362e-06	3.74469e-06	6.48038e-06	9.10604e-07	7.9673e-06	2.44972e-06	7.29386e-07	2.86325e-06	1.65454e-06	1.27111e-06	7.62247e-06	1.42499e-06	1.5502e-06	1.52849e-06	1.55884e-06	2.33183e-06	1.65651e-06	4.14991e-06	1.88939e-06	6.726e-06	3.22004e-06	1.49548e-06	1.77305e-06	2.60638e-06	1.27591e-06	3.6272e-06	3.68997e-06	6.64395e-06	2.34397e-06	4.86203e-06	4.58617e-06	4.6985e-06	7.19971e-06	2.64103e-06	1.8561e-06	1.18437e-06	8.18834e-06	1.93751e-06	1.55104e-06	5.779e-06	5.87398e-07	8.98589e-07	2.03066e-06
K02902	6.34122e-05	4.07945e-05	3.20777e-05	3.3567e-05	7.67172e-05	2.17566e-05	8.97892e-05	8.43704e-05	0.000129044	4.69121e-05	8.48179e-05	2.60082e-05	2.9039e-05	7.83667e-05	6.17448e-05	8.51078e-05	8.13896e-05	4.70853e-05	5.45086e-05	1.28494e-05	4.74596e-05	9.22787e-05	7.39899e-05	6.65597e-05	4.11974e-05	6.41485e-05	5.85957e-05	3.21901e-05	8.24232e-05	4.92447e-05	5.89172e-05	3.97982e-05	9.18899e-05	8.95227e-05	0.000304016	7.81347e-05	5.89418e-05	4.03274e-05	9.50727e-05	9.64609e-05	4.77902e-05	6.60935e-05	5.99191e-05	4.5104e-05	5.3536e-05	6.42842e-05	2.64489e-05	0.000123457	6.68808e-05
K00389	5.66815e-08	4.78827e-07	0	0	5.50355e-08	1.27799e-07	5.5915e-08	2.44755e-07	0	0	1.88464e-08	5.61192e-08	2.12513e-08	4.78929e-08	3.60925e-08	1.99155e-07	4.91595e-06	0	0	0	0	1.57356e-07	9.81444e-08	2.1681e-06	1.36331e-06	3.96924e-07	0	1.10889e-07	0	0	0	3.61828e-07	1.42705e-08	1.87793e-08	0	5.91931e-08	0	2.63848e-07	3.10021e-07	9.05232e-08	0	0	1.26676e-06	0	0	0	1.03334e-07	0	5.35331e-08
K00230	3.71106e-06	6.15657e-06	2.64064e-05	2.55933e-06	4.94679e-06	1.73736e-06	1.52497e-06	7.7593e-07	3.27919e-06	4.54923e-06	4.75021e-06	1.48333e-05	1.32998e-05	4.76656e-06	3.40194e-06	5.13554e-06	2.97166e-06	2.77927e-06	3.13108e-05	2.94919e-07	4.70127e-06	2.69207e-06	6.37059e-06	4.16555e-06	2.66964e-06	2.53188e-06	5.32934e-06	5.96999e-06	1.21905e-05	3.44876e-06	3.66096e-06	3.24023e-06	1.83851e-06	4.60119e-06	5.92112e-06	4.41987e-06	2.08748e-06	6.6641e-06	1.09078e-05	4.86432e-06	1.33456e-05	3.17242e-06	3.02987e-06	5.50744e-06	5.07374e-05	6.37204e-07	2.57166e-05	4.61401e-07	2.578e-07
K00231	3.99001e-06	5.30108e-06	2.70524e-06	4.3054e-06	2.44302e-06	2.03451e-06	6.33587e-06	1.60939e-06	1.24423e-05	1.64251e-05	7.42504e-06	2.03565e-06	1.17006e-06	4.24479e-06	4.40039e-06	1.24002e-06	1.71758e-06	4.03814e-06	5.60978e-07	5.82769e-07	8.33557e-07	2.10595e-06	4.15948e-06	4.50697e-06	2.77567e-06	3.9007e-06	2.17292e-06	3.71383e-06	1.38696e-05	7.35657e-06	3.89373e-06	5.00876e-06	7.69258e-06	2.06314e-06	1.08156e-05	8.09661e-06	1.09261e-05	4.64004e-07	4.09821e-06	1.89046e-06	2.68111e-06	1.82588e-06	6.26676e-06	7.70899e-06	2.00724e-06	2.80758e-06	5.1345e-07	2.85103e-06	2.16133e-06
K07048	7.62239e-06	3.24686e-06	3.30545e-06	2.75706e-06	6.83784e-06	3.00273e-06	5.30784e-06	6.09599e-06	7.17832e-06	6.94512e-06	2.92668e-06	1.32252e-05	5.0336e-06	1.12949e-05	4.77597e-06	8.97276e-06	8.90794e-06	3.94752e-06	6.0572e-06	2.06742e-05	1.58892e-05	5.83837e-06	2.0371e-05	9.95298e-06	6.46057e-06	8.23509e-06	1.14212e-05	2.94251e-06	5.1381e-06	4.41413e-06	5.98531e-06	6.20054e-06	8.69412e-06	1.47971e-05	1.00145e-05	5.29437e-06	7.46868e-06	1.06211e-05	9.28209e-06	1.20401e-05	1.42475e-05	7.40112e-06	1.95148e-05	4.48682e-06	4.21134e-06	1.10601e-05	7.0018e-06	9.93469e-06	6.5121e-06
K00239	0.000274443	0.000359682	0.00024519	0.00028899	0.000189811	0.000224704	0.000197707	0.000255214	0.000228483	0.000369196	0.000232389	0.000296942	0.000324441	0.000201856	0.000223272	0.000307768	0.000298492	0.00028086	0.000372381	0.000146352	0.000270821	0.000219062	0.000245377	0.00019819	0.000288672	0.000208076	0.000302687	0.000381369	0.000214296	0.000235474	0.000253434	0.000242218	0.000157984	0.000159073	0.000432436	0.000250729	0.000257227	0.000244184	0.000206222	0.000205489	0.000270821	0.000316719	0.000400881	0.000314948	0.000296863	0.000145381	0.000346827	0.000248265	0.000333408
K15634	0.000374983	0.00049708	0.000334593	0.000431121	0.000410488	0.000622723	0.00040006	0.000350866	0.000315199	0.000357468	0.000435085	0.00045576	0.000597831	0.000325982	0.000401293	0.000545725	0.000348078	0.000476966	0.000517251	0.000358424	0.000421608	0.000402966	0.000380187	0.000402393	0.000346651	0.000406291	0.00038795	0.000543002	0.00033594	0.000411825	0.00042092	0.000535845	0.000368183	0.00042168	0.000305029	0.000407652	0.000420222	0.000440943	0.000449463	0.000329891	0.000439684	0.000474484	0.000384013	0.000525463	0.000483211	0.000296629	0.000499329	0.000455994	0.000478208
K15635	9.07754e-05	9.10492e-05	5.4076e-05	7.12071e-05	9.73848e-05	3.99972e-05	8.52648e-05	0.000120833	0.000109533	9.93656e-05	0.000103152	7.79556e-05	6.80496e-05	8.25223e-05	8.33598e-05	0.000128241	9.66332e-05	0.000113191	6.76327e-05	0.000249748	0.000101424	7.96122e-05	9.059e-05	0.000107696	4.85635e-05	0.000122636	6.59156e-05	7.12098e-05	8.73774e-05	7.83598e-05	8.67522e-05	6.82541e-05	8.45448e-05	0.000127671	7.56421e-05	0.000129501	0.000141974	8.20176e-05	8.65679e-05	7.55053e-05	9.24968e-05	0.000119897	0.000179997	0.000177491	8.30876e-05	0.000156779	9.82056e-05	9.34352e-05	6.3744e-05
K15632	5.86119e-06	1.87032e-06	2.31996e-07	9.8886e-08	3.06888e-06	5.59317e-07	1.64638e-06	2.86183e-06	1.50218e-06	3.41808e-07	2.14109e-06	8.23807e-07	3.58077e-07	9.39567e-07	4.51501e-07	7.11811e-07	1.75705e-07	7.3997e-07	0	0	2.87119e-07	2.22023e-06	2.17486e-06	4.39552e-07	3.00679e-07	1.15021e-06	3.48905e-06	6.11487e-07	1.90033e-06	1.10453e-06	1.82204e-06	1.0392e-07	1.13304e-06	9.27217e-06	3.53857e-06	2.15948e-06	2.79509e-06	2.17934e-06	1.29895e-06	1.04979e-06	8.8227e-08	1.03243e-07	1.47615e-07	5.8371e-07	0	3.58533e-08	2.37429e-07	3.87245e-06	3.61109e-06
K15633	0.000432655	0.000429937	0.000448157	0.000230087	0.000554703	0.000775744	0.000533178	0.000357838	0.000369032	0.000545065	0.000502711	0.000407735	0.000823137	0.000566064	0.000395575	0.000440788	0.000541912	0.000508406	0.000611832	0.000241743	0.000485859	0.000360259	0.000469464	0.000369612	0.00033695	0.000447988	0.000517113	0.000398608	0.000336471	0.000364563	0.00060588	0.000748646	0.000467506	0.000384003	0.000194306	0.000481649	0.00053849	0.000431352	0.000563301	0.000619306	0.000959179	0.000410602	0.000545954	0.000569637	0.000569045	0.00036828	0.000433175	0.000249219	0.000453239
K10539	1.15192e-07	6.22896e-08	2.17283e-06	2.83813e-07	1.3857e-05	7.12128e-07	9.45181e-07	4.15242e-07	1.32368e-06	4.44667e-06	3.07296e-07	3.78467e-06	6.16284e-07	1.33324e-07	1.2129e-07	4.33421e-07	2.07195e-06	4.72828e-07	8.23146e-06	8.46427e-07	2.27309e-06	1.02573e-05	1.88631e-05	4.95302e-08	7.53104e-06	2.63606e-06	1.54307e-06	1.16144e-07	3.60438e-06	1.21276e-06	5.11887e-05	9.64879e-07	7.46374e-07	6.88115e-07	9.2162e-07	3.72804e-07	2.37185e-07	1.90507e-06	1.01685e-06	7.19358e-07	6.96677e-07	2.92039e-06	7.36672e-07	4.36904e-07	2.7493e-06	1.16241e-07	1.87096e-06	6.70864e-06	1.65881e-06
K15856	5.77397e-06	1.6319e-06	1.99917e-05	2.91913e-06	2.15314e-06	1.04539e-06	2.80114e-06	4.38629e-06	5.91392e-06	3.35435e-06	1.0135e-05	4.04288e-06	1.81059e-06	5.64198e-06	5.85209e-06	7.2716e-06	3.3898e-06	3.70199e-06	1.83912e-06	3.6908e-06	1.65383e-05	1.39319e-06	7.71966e-06	5.96345e-06	3.65501e-06	3.88781e-06	5.37656e-06	4.66642e-06	3.21998e-06	1.40676e-05	1.31117e-06	7.82236e-06	2.36265e-06	2.7066e-06	1.05034e-06	7.8324e-06	8.35093e-06	1.94433e-06	4.21345e-06	8.56317e-06	2.78821e-06	1.27034e-05	2.66514e-06	4.21629e-06	4.30342e-06	5.13531e-06	3.25992e-05	1.91945e-07	3.91637e-06
K15855	0	0	0	0	0	2.75156e-07	0	0	2.91516e-08	0	6.31195e-08	7.0482e-07	0	1.51796e-06	0	1.43405e-06	2.88126e-07	0	0	0	6.38979e-07	1.97002e-06	5.91661e-07	0	9.39168e-08	1.23297e-06	0	0	0	0	7.24325e-08	7.57386e-08	0	0	0	3.00179e-07	1.63452e-07	3.73377e-07	0	1.29111e-06	8.10193e-07	3.3296e-06	3.56726e-07	0	0	0	2.01882e-07	6.73757e-08	6.7869e-08
K02690	1.08765e-06	5.16746e-07	2.73228e-06	4.49439e-07	1.73271e-06	4.56067e-07	1.15251e-06	1.65353e-06	8.97911e-06	1.76939e-08	4.0842e-06	2.31024e-07	4.53345e-07	2.19046e-06	2.80726e-06	1.13866e-06	3.06558e-06	3.95711e-07	9.22825e-07	3.6548e-07	1.47531e-06	2.75521e-08	1.08915e-06	1.46881e-06	3.40944e-07	1.25952e-06	1.47496e-06	4.31743e-07	3.85487e-06	6.42368e-07	7.59335e-07	1.17468e-06	1.71152e-06	1.75686e-06	2.18331e-06	3.51291e-06	5.23251e-06	7.94706e-08	2.08623e-06	1.65711e-06	9.2176e-07	2.01413e-06	3.02348e-06	2.38103e-07	4.76542e-07	2.19036e-07	2.32954e-07	7.44413e-08	4.73135e-07
K14588	2.02841e-06	6.25174e-07	8.88933e-08	1.73793e-07	5.09487e-08	8.9297e-08	1.39638e-06	3.4027e-07	1.27719e-07	3.98445e-07	6.06261e-07	2.08107e-07	2.64104e-08	1.73939e-06	4.86191e-07	6.57448e-07	2.5397e-07	3.61657e-07	0	0	1.20365e-06	8.03175e-07	1.4401e-07	8.67802e-08	5.87295e-07	3.8995e-07	1.10354e-06	0	8.36951e-08	6.68619e-07	2.68775e-08	1.10779e-06	2.84193e-06	1.802e-06	3.94147e-08	9.88027e-07	1.56374e-06	0	8.22122e-07	7.16984e-07	5.59866e-07	3.82176e-07	2.82054e-08	7.12742e-07	0	4.33466e-07	4.94829e-07	2.92109e-07	0
K17246	1.27924e-06	2.34351e-06	6.25729e-08	3.11155e-06	1.44798e-06	2.81323e-07	1.15953e-06	1.22994e-06	0.000103435	0	8.9082e-07	9.59677e-06	3.99735e-07	3.42604e-05	8.00788e-07	4.57987e-07	1.83089e-07	3.66726e-06	3.00555e-06	8.30444e-06	8.14259e-07	5.83843e-08	3.00862e-06	2.30179e-06	2.35497e-06	7.91241e-07	1.43022e-06	4.64737e-07	3.78937e-07	1.95803e-05	1.01312e-06	3.85222e-08	1.66517e-06	7.00558e-06	0.000117457	2.02764e-06	3.99715e-06	1.64577e-05	7.90557e-07	5.2539e-05	1.35401e-06	4.66375e-07	8.66304e-07	8.5434e-06	2.82522e-06	4.59669e-06	2.05362e-07	0	2.59317e-06
K01012	0.000277064	0.000146646	0.000276133	0.000217624	0.000267971	0.000261762	0.000260334	0.000292162	0.00022417	0.000291418	0.000248678	0.000318425	0.000156036	0.000217811	0.00026115	0.000152272	0.000212604	0.00019732	0.000296489	0.000201719	0.000300332	0.000293604	0.000260666	0.000203835	0.000246783	0.000261232	0.000243871	0.000168303	0.000303967	0.00024796	0.0001716	0.000233944	0.000269354	0.000353352	0.000168192	0.000220374	0.000227935	0.000288164	0.000238588	0.000204986	0.00029794	0.000188592	0.00022261	0.0002021	0.000246294	0.000245316	0.000216103	0.000228757	0.000202755
[truncated: 3,970 more rows]
[truncated: 55 more columns]

## Sheet: Table S2
gene_name	1-10virous	1-11virous	1-12virous	1-13virous	1-14virous	1-15virous	1-16virous	1-17virous	1-18virous	1-19virous	1-1virous	1-20virous	1-21virous	1-22virous	1-23virous	1-24virous	1-25virous	1-26virous	1-29virous	1-2virous	1-30virous	1-4virous	1-5virous	1-6virous	1-7virous	1-8virous	1-9virous	2-10virous	2-11virous	2-12virous	2-13virous	2-14virous	2-15virous	2-16virous	2-17virous	2-18virous	2-19virous	2-1virous	2-20virous	2-21virous	2-22virous	2-23virous	2-24virous	2-25virous	2-26virous	2-29virous	2-2virous	2-30virous	2-4virous
[truncated: 144 more rows]
[truncated: 57 more columns]

[truncated: 4 more sheets: Table S3, Table S4, Table S5, Table S6]
